# Supplementary material for: A Holistic Systems Approach to Characterize the Impact of Pre- and Post-natal Oxycodone Exposure on Neurodevelopment and Behavior
Source: Front Cell Dev Biol. 2021 Jan 7;8:619199. doi: 10.3389/fcell.2020.619199 (PMC7817773; doi:10.3389/fcell.2020.619199)
Supplement: Supplementary file 1 [file Table_1.XLSX]

## Sheet: Sheet1
Treatment Group	Total # F0 Dams	Total # F1 Pups	P14 PFC RNA-seq	P17 Electrophysiology	P17 MRI/MRS	P17 and P75 Von Frey
IUO	11	117	3 Male, 3 Female	3 Male, 3 Female	3 Male, 3 Female	2 Male, 2 Female
PNO	8	92	3 Male, 3 Female	3 Male, 3 Female	3 Male, 3 Female	2 Male, 2 Female
SAL	11	119	3 Male, 3 Female	3 Male, 3 Female	3 Male, 3 Female	2 Male, 2 Female
