# Supplementary material for: A Holistic Systems Approach to Characterize the Impact of Pre- and Post-natal Oxycodone Exposure on Neurodevelopment and Behavior
Source: Front Cell Dev Biol. 2021 Jan 7;8:619199. doi: 10.3389/fcell.2020.619199 (PMC7817773; doi:10.3389/fcell.2020.619199)
Supplement: Supplementary file 2 [file Table_2.XLSX]

## Sheet: SAL v PNO
Ensemble Gene ID	Gene Name	Gene Descrption	Chromosome	Gene Start	Gene End	A1	A2	A3	A4	A5	A6	Average_A	B1	B2	B3	B4	B5	B6	Average_B	FoldChange	Log2FoldChange	pvalue	Adj_pvalue
ENSRNOG00000055148	AABR07031588.1		18	21110818	21115575	2.03	2.02	2.04	NA	NA	NA	2.03	NA	NA	1	1.01	1.01	1.02	1.01	0.497537	-1.00712	2.42e-08	7.28e-05
ENSRNOG00000034030	AC130162.1		16	49293243	49398188	1	NA	1	NA	NA	1	1	0	0	0	0	NA	0.14	0.028	0.028	-5.15843	4.11e-06	0.00412528
ENSRNOG00000014951	Mesp1	mesoderm_posterior_bHLH_transcription_factor_1_[Source:RGD_Symbol;Acc:1311751]	1	141532390	141533908	10	9	6	7	7	NA	7.8	20	21	NA	19	NA	22	20.5	2.62821	1.39408	3.75e-06	0.00412528
ENSRNOG00000025501	Snx31	sorting_nexin_31_[Source:RGD_Symbol;Acc:1309483]	7	75309255	75364166	5	5	4	NA	4	NA	4.5	NA	NA	11	11	10	10	10.5	2.33333	1.22239	6.23e-06	0.00469344
ENSRNOG00000014683	Il1rl2	interleukin_1_receptor-like_2_[Source:RGD_Symbol;Acc:621782]	9	47047832	47095831	24	NA	NA	23	24	NA	23.6667	NA	13	NA	12	12	12	12.25	0.517606	-0.950075	9.82e-06	0.00591497
ENSRNOG00000062039	Rn60_20_0054.3		20	5347666	5347939	0.38	1	1	0	NA	0	0.476	NA	4	4.84	4	NA	5	4.46	9.36975	3.22801	1.82e-05	0.00914328
ENSRNOG00000048427	AABR07024825.1		16	18380470	18380739	NA	NA	1.41	1.26	NA	1.27	1.31333	0	0	0	0	0.49	NA	0.098	0.0746193	-3.74431	5.41e-05	0.0184793
ENSRNOG00000020685	Atp12a	ATPase_H+/K+_transporting_non-gastric_alpha2_subunit_[Source:RGD_Symbol;Acc:620569]	15	36565495	36590171	4	NA	5	4	4	NA	4.25	8	8	NA	8	NA	7	7.75	1.82353	0.866733	6.14e-05	0.0184793
ENSRNOG00000046063	AABR07036920.1		X	7050623	7050892	NA	NA	1.41	1.26	NA	1.27	1.31333	0	0	0	0	0.49	NA	0.098	0.0746193	-3.74431	5.41e-05	0.0184793
ENSRNOG00000050497	Znf7	zinc_finger_protein_7_[Source:RGD_Symbol;Acc:6498719]	7	117948706	117956734	52.25	50.66	48.59	NA	46.32	NA	49.455	25.26	20.96	17.89	31.39	24.61	NA	24.022	0.485735	-1.04176	5.85e-05	0.0184793
ENSRNOG00000056112	AABR07012065.1		2	184692634	184694181	7	NA	NA	7	5.77	6	6.4425	13	NA	14	14	NA	11.93	13.2325	2.05394	1.03839	6.94e-05	0.0189924
ENSRNOG00000029670	RGD1564606	similar_to_60S_ribosomal_protein_L23a_[Source:RGD_Symbol;Acc:1564606]	2	38230757	38231227	NA	88.83	114.04	NA	110.59	104.67	104.532	200.44	NA	207.53	241.25	219.97	182.12	210.262	2.01145	1.00824	7.62e-05	0.0191275
ENSRNOG00000024429	Peg12	paternally_expressed_12_[Source:RGD_Symbol;Acc:1307664]	1	123097861	123100464	10	9	NA	8	8	11	9.2	NA	15	16	NA	16	NA	15.6667	1.7029	0.767992	8.78e-05	0.0203349
ENSRNOG00000053970	AABR07029901.1		10	58515132	58518500	5	0	0	1	2	NA	1.6	9	13	NA	12	NA	13	11.75	7.34375	2.87652	0.000137779	0.0220694
ENSRNOG00000022143	Dusp23	dual_specificity_phosphatase_23_[Source:RGD_Symbol;Acc:1309202]	13	91018510	91020112	50	NA	48	51	42	50	48.2	NA	31	34	35	30	33	32.6	0.676349	-0.564161	0.00011885	0.0220694
ENSRNOG00000038825	Fabp12	fatty_acid_binding_protein_12_[Source:RGD_Symbol;Acc:1565000]	2	93712992	93766670	1	NA	1	2	1	NA	1.25	4	NA	5	4	NA	4	4.25	3.4	1.76553	0.000146543	0.0220694
ENSRNOG00000057278	SNORD47	Small_nucleolar_RNA_SNORD47_[Source:RFAM;Acc:RF00281]	13	78855388	78855465	NA	6	6	7	NA	6	6.25	3	4	NA	NA	3	3	3.25	0.52	-0.943416	0.000146543	0.0220694
ENSRNOG00000049878	Sytl2	synaptotagmin-like_2_[Source:RGD_Symbol;Acc:1307647]	1	156335279	156354353	16.46	0.48	0	0	0	NA	3.388	26.54	37.29	34.34	27.1	38.8	NA	32.814	9.68536	3.27581	0.000135347	0.0220694
ENSRNOG00000055097	Terb1	telomere_repeat_binding_bouquet_formation_protein_1_[Source:RGD_Symbol;Acc:1310400]	19	682065	736315	NA	6	6	6	7	NA	6.25	9	9	NA	9	NA	10	9.25	1.48	0.565597	0.000146543	0.0220694
ENSRNOG00000025634	Zfhx2	zinc_finger_homeobox_2_[Source:RGD_Symbol;Acc:735143]	15	33720701	33752665	586	NA	566	NA	634	647	608.25	389	380	369	403	458	NA	399.8	0.657296	-0.605386	0.000126591	0.0220694
ENSRNOG00000028449	LOC100360449	ribosomal_protein_L9-like_[Source:RGD_Symbol;Acc:2322107]	1	77829711	77830399	108.6	103.78	NA	143.49	101.19	69.06	105.224	191.3	187.73	NA	226.14	216.96	248.78	214.182	2.03549	1.02537	0.000162542	0.0222535
ENSRNOG00000027341	Tenm2	teneurin_transmembrane_protein_2_[Source:RGD_Symbol;Acc:727907]	10	20844899	21265026	NA	NA	1899	1851	1597	NA	1782.33	NA	3441	NA	2962	3173	3228	3201	1.79596	0.844756	0.000159316	0.0222535
ENSRNOG00000053260	Lilrb3a	leukocyte_immunoglobulin-like_receptor,_subfamily_B_(with_TM_and_ITIM_domains),_member_3A_[Source:RGD_Symbol;Acc:1586827]	1	63759638	64013289	26.97	NA	25.19	NA	NA	30.63	27.5967	0	NA	2	7.28	5.09	4.92	3.858	0.139799	-2.83857	0.000170291	0.0223007
ENSRNOG00000061644	AABR07042623.1		19	359271	360840	NA	4.76	4.2	5.51	NA	4.71	4.795	0	NA	1.57	0	0	NA	0.3925	0.0818561	-3.61077	0.000178689	0.0224255
ENSRNOG00000045595	Tnfsf9	tumor_necrosis_factor_superfamily_member_9_[Source:RGD_Symbol;Acc:727974]	9	9909948	9912276	NA	14	12	14	13	NA	13.25	7	NA	NA	7	7	8	7.25	0.54717	-0.869939	0.000187468	0.0225861
ENSRNOG00000002890	Ankrd45	ankyrin_repeat_domain_45_[Source:RGD_Symbol;Acc:1311153]	13	78979321	78991997	14.21	NA	16.37	20.6	19.71	NA	17.7225	0	4.17	6.75	3.64	0	NA	2.912	0.164311	-2.6055	0.000196187	0.0227275
ENSRNOG00000029977	Nat3	N-acetyltransferase_3_[Source:RGD_Symbol;Acc:1307575]	16	23903012	23903884	0	1	0	1	0	NA	0.4	NA	2	3	2	3	3	2.6	6.5	2.70044	0.000220409	0.0245878
ENSRNOG00000042258	RGD1561157	RGD1561157_[Source:RGD_Symbol;Acc:1561157]	10	13084304	13085228	NA	15	16	NA	16	14	15.25	10	9	8	7	NA	NA	8.5	0.557377	-0.843274	0.000236324	0.0254217
ENSRNOG00000019217	Adrb2	adrenoceptor_beta_2_[Source:RGD_Symbol;Acc:2060]	18	57513793	57515834	43	NA	NA	44	46	38	42.75	27	17	26	29	21	NA	24	0.561404	-0.83289	0.000276106	0.0278852
ENSRNOG00000048976	LOC501467	similar_to_spermatogenesis_associated_glutamate_(E)-rich_protein_4d_[Source:RGD_Symbol;Acc:1587222]	1	24900858	24905169	37.88	NA	NA	33.86	39.91	NA	37.2167	16.74	21.89	12.72	14.19	13.14	NA	15.736	0.422821	-1.24188	0.000277741	0.0278852
ENSRNOG00000051904	Neu4	neuraminidase_4_[Source:RGD_Symbol;Acc:1308624]	9	101005082	101008170	16.89	NA	0	15.25	6.58	0	7.744	57.23	31.18	64.83	53.1	NA	57.24	52.716	6.80733	2.76709	0.000334951	0.0325443
ENSRNOG00000058632	AABR07007409.1		2	13054400	13055215	NA	1	2	2	2	2	1.8	0	0	NA	0	1	0	0.2	0.111111	-3.16993	0.000477614	0.0350872
ENSRNOG00000022565	Lrrc25	leucine_rich_repeat_containing_25_[Source:RGD_Symbol;Acc:1564818]	16	20558222	20562399	NA	29	NA	30	NA	28	29	18	21	20	NA	NA	22	20.25	0.698276	-0.518131	0.000432905	0.0350872
ENSRNOG00000007218	Leap2	liver-expressed_antimicrobial_peptide_2_[Source:RGD_Symbol;Acc:1561235]	10	38771126	38774449	19.77	NA	18.49	NA	16.11	NA	18.1233	5.68	0	8.27	NA	0	5.98	3.986	0.219937	-2.18483	0.000418241	0.0350872
ENSRNOG00000046745	LOC691918	similar_to_Centrosomal_protein_of_27_kDa_(Cep27_protein)_[Source:RGD_Symbol;Acc:1593362]	3	112385601	112396032	49.07	42.77	56.46	52.85	53.08	NA	50.846	30.9	35.44	32.81	30.15	NA	NA	32.325	0.635743	-0.653484	0.0004609	0.0350872
ENSRNOG00000060705	SNORA52	Small_nucleolar_RNA_SNORA52_[Source:RFAM;Acc:RF00419]	1	213992497	213992630	1.5	1.5	NA	NA	1.5	1.5	1.5	0.5	0	0	0.5	NA	0	0.2	0.133333	-2.90689	0.000445954	0.0350872
ENSRNOG00000060989	SNORA52	Small_nucleolar_RNA_SNORA52_[Source:RFAM;Acc:RF00419]	1	214429403	214429536	1.5	1.5	NA	NA	1.5	1.5	1.5	0.5	0	0	0.5	NA	0	0.2	0.133333	-2.90689	0.000445954	0.0350872
ENSRNOG00000025359	Spesp1	sperm_equatorial_segment_protein_1_[Source:RGD_Symbol;Acc:1563468]	8	67217802	67232298	NA	0	1	NA	0	0	0.25	NA	NA	3	2	3	3	2.75	11	3.45943	0.000400878	0.0350872
ENSRNOG00000052830	U2	U2_spliceosomal_RNA_[Source:RFAM;Acc:RF00004]	8	118440314	118440516	1	1	NA	1	1	0.5	0.9	0	0	0.5	0	0	NA	0.1	0.111111	-3.16993	0.000477614	0.0350872
ENSRNOG00000059533	U2	U2_spliceosomal_RNA_[Source:RFAM;Acc:RF00004]	8	117815303	117815505	1	1	NA	1	1	0.5	0.9	0	0	0.5	0	0	NA	0.1	0.111111	-3.16993	0.000477614	0.0350872
ENSRNOG00000018291	Vkorc1l1	vitamin_K_epoxide_reductase_complex,_subunit_1-like_1_[Source:RGD_Symbol;Acc:1303249]	8	16287804	16333603	20.21	15.03	12.36	NA	19.18	14.24	16.204	8.22	0	0	5.63	NA	0	2.77	0.170945	-2.54839	0.000421356	0.0350872
ENSRNOG00000027564	Tsga10ip	testis_specific_10_interacting_protein_[Source:RGD_Symbol;Acc:1302964]	1	220772411	220787238	8	6	NA	8	7	NA	7.25	3	2	2	3	NA	3	2.6	0.358621	-1.47947	0.000545915	0.0391499
ENSRNOG00000010919	Mbd4	methyl-CpG_binding_domain_4_DNA_glycosylase_[Source:RGD_Symbol;Acc:1585874]	4	147746186	147756294	66	NA	66	NA	65	55	63	39	44	34	40	38	NA	39	0.619048	-0.691878	0.000560064	0.0392305
ENSRNOG00000053007	Rn50_9_0737.3		9	73682708	73686406	71.83	NA	64.92	NA	64.17	55.88	64.2	36.53	35.02	NA	29.1	42.62	NA	35.8175	0.557905	-0.841909	0.000634664	0.0392733
ENSRNOG00000049215	Cbx2	chromobox_2_[Source:RGD_Symbol;Acc:1588561]	10	108132105	108140935	128	NA	145	138	145	134	138	NA	NA	68	74	85	96	80.75	0.585145	-0.773134	0.000627192	0.0392733
ENSRNOG00000053541	Kansl2	KAT8_regulatory_NSL_complex_subunit_2_[Source:RGD_Symbol;Acc:1303127]	7	140132469	140147984	216.31	193.67	238.42	254.18	222.35	NA	224.986	140.3	170.83	134.16	131.37	173.81	NA	150.094	0.667126	-0.583969	0.000638908	0.0392733
ENSRNOG00000046829	Kdr	kinase_insert_domain_receptor_[Source:RGD_Symbol;Acc:2965]	14	34727623	34787183	789	798	880	906	799	NA	834.4	576	618	510	522	702	NA	585.6	0.701822	-0.510824	0.000592388	0.0392733
ENSRNOG00000003633	Rcvrn	recoverin_[Source:RGD_Symbol;Acc:620258]	10	54246250	54253996	5	5	NA	5	6	NA	5.25	3	3	NA	4	3	3	3.2	0.609524	-0.714246	0.000610981	0.0392733
ENSRNOG00000028329	Zfp438	zinc_finger_protein_438_[Source:RGD_Symbol;Acc:1307214]	17	55008265	55129555	70	NA	77	77	68	NA	73	57	51	58	43	49	NA	51.6	0.706849	-0.500525	0.000587041	0.0392733
ENSRNOG00000021745	Bhlhe22	basic_helix-loop-helix_family,_member_e22_[Source:RGD_Symbol;Acc:1305451]	2	102685513	102688624	NA	878	1107	1099	NA	1029	1028.25	1375	1579	NA	1384	1382	1617	1467.4	1.42708	0.513071	0.000693894	0.0394341
ENSRNOG00000006828	Baz1a	bromodomain_adjacent_to_zinc_finger_domain,_1A_[Source:RGD_Symbol;Acc:1306199]	6	75793960	75874235	NA	83	80	NA	98	85	86.5	46	49	67	53	57	NA	54.4	0.628902	-0.669093	0.000688738	0.0394341
ENSRNOG00000058437	Hist1h2an	histone_cluster_1,_H2an_[Source:RGD_Symbol;Acc:1309078]	17	44758460	44758852	2	NA	1.5	1.47	NA	1.3	1.5675	4	3	4	NA	NA	3.55	3.6375	2.32057	1.21448	0.000679828	0.0394341
ENSRNOG00000007084	2018-03-10	membrane_associated_ring-CH-type_finger_10_[Source:RGD_Symbol;Acc:1311692]	10	93591188	93679974	NA	31	28	38	NA	33	32.5	55	50	NA	NA	51	50	51.5	1.58462	0.664133	0.000676098	0.0394341
ENSRNOG00000010721	Dlgap5	DLG_associated_protein_5_[Source:RGD_Symbol;Acc:1311247]	15	24167486	24199341	105	NA	103	NA	104	88	100	56	59	62	52	NA	82	62.2	0.622	-0.685014	0.000740696	0.0405632
ENSRNOG00000030048	Fam47a		X	46836671	46903245	5	4	5	NA	NA	5	4.75	0	3	1	1	1	NA	1.2	0.252632	-1.98489	0.000735849	0.0405632
ENSRNOG00000052330	Rn50_10_0702.1		10	70476619	70477157	2	3	NA	2	3	NA	2.5	0	0	1	0	NA	0	0.2	0.08	-3.64386	0.00079818	0.0407478
ENSRNOG00000054860	Clec12a	C-type_lectin_domain_family_12,_member_A_[Source:RGD_Symbol;Acc:1592991]	4	163112301	163126864	2	NA	3	3	2	NA	2.5	0	0	0	0	NA	1	0.2	0.08	-3.64386	0.00079818	0.0407478
ENSRNOG00000008291	Thumpd2	THUMP_domain_containing_2_[Source:RGD_Symbol;Acc:1306878]	6	3743074	3794501	260	220	273	284	NA	270	261.4	181	NA	168	194	175	176	178.8	0.684009	-0.547912	0.000795107	0.0407478
ENSRNOG00000021156	Vegfb	vascular_endothelial_growth_factor_B_[Source:RGD_Symbol;Acc:619799]	1	222239022	222242644	NA	226	301	251	266	NA	261	378	NA	458	394	440	NA	417.5	1.59962	0.677726	0.00078847	0.0407478
ENSRNOG00000014227	Mrgprx3	MAS_related_GPR_family_member_X3_[Source:RGD_Symbol;Acc:632282]	1	103298174	103323476	2	NA	2	3	3	3	2.6	4	NA	5	4	4	5	4.4	1.69231	0.758992	0.000826275	0.041479
ENSRNOG00000011316	Fam167a	family_with_sequence_similarity_167,_member_A_[Source:RGD_Symbol;Acc:1561302]	15	46613810	46643772	61	45	NA	69	63	64	60.4	37	28	25	37	NA	NA	31.75	0.525662	-0.927792	0.00085704	0.0416356
ENSRNOG00000015637	LOC690507	similar_to_Vomeromodulin_[Source:RGD_Symbol;Acc:1594746]	3	149802621	149812183	2	NA	NA	2	2	NA	2	0	0	0	NA	0	1	0.2	0.1	-3.32193	0.000843833	0.0416356
ENSRNOG00000051938	AABR07001591.1		1	53841653	53844518	25	16	27	17	NA	NA	21.25	36	42	NA	54	44	54	46	2.16471	1.11417	0.000915669	0.0426828
ENSRNOG00000057297	AC141517.1		1	72966070	72971591	2	3.21	3	NA	2	4	2.842	1	0	0	0	NA	NA	0.25	0.0879662	-3.50691	0.000947836	0.0426828
ENSRNOG00000056969	AABR07008911.1		2	78282959	78283473	3	3	4	4	NA	3	3.4	1	2	2	2	NA	2	1.8	0.529412	-0.917538	0.00110133	0.0426828
ENSRNOG00000033397	Adamts20	ADAM_metallopeptidase_with_thrombospondin_type_1_motif,_20_[Source:RGD_Symbol;Acc:1307725]	7	135466884	135630654	135	NA	152	NA	151	122	140	76	112	71	82	90	NA	86.2	0.615714	-0.699667	0.00118744	0.0426828
ENSRNOG00000056850	LOC100909704	coiled-coil_domain-containing_protein_147-like_[Source:RGD_Symbol;Acc:6502475]	1	271763578	271771761	NA	0	1	0	0	NA	0.25	2.55	NA	NA	2.78	2.44	2.23	2.5	10	3.32193	0.000977457	0.0426828
ENSRNOG00000012110	Col17a1	collagen_type_XVII_alpha_1_chain_[Source:RGD_Symbol;Acc:1311130]	1	267417459	267463705	5	4	3	4	NA	NA	4	NA	NA	7	8	8	NA	7.66667	1.91667	0.938599	0.000943095	0.0426828
ENSRNOG00000002538	Epb41l5	erythrocyte_membrane_protein_band_4.1_like_5_[Source:RGD_Symbol;Acc:1311366]	13	35580098	35668968	98	NA	88	NA	104	97	96.75	50	52	41	56	78	NA	55.4	0.57261	-0.804376	0.00105746	0.0426828
ENSRNOG00000002511	Flt4	fms-related_tyrosine_kinase_4_[Source:RGD_Symbol;Acc:621737]	10	35078726	35121599	90	81	NA	87	NA	76	83.5	52	60	55	59	NA	59	57	0.682635	-0.550814	0.00106903	0.0426828
ENSRNOG00000031469	Glb1l3	galactosidase,_beta_1-like_3_[Source:RGD_Symbol;Acc:1561462]	8	27865350	27907911	2	NA	NA	2	3	3	2.5	NA	0	0	1	NA	0	0.25	0.1	-3.32193	0.00114013	0.0426828
ENSRNOG00000012068	LOC685849	hypothetical_protein_LOC685849_[Source:RGD_Symbol;Acc:1589037]	5	74997843	75005567	NA	3	2	NA	5	3	3.25	NA	9	NA	8	NA	9	8.66667	2.66667	1.41504	0.00108261	0.0426828
ENSRNOG00000025742	Lmnb2	lamin_B2_[Source:RGD_Symbol;Acc:1563803]	7	11660934	11675472	358	NA	394	396	335	277	352	179	256	188	233	209	NA	213	0.605114	-0.724722	0.00118769	0.0426828
ENSRNOG00000048016	LOC102556337	mitochondrial_fission_factor-like_[Source:RGD_Symbol;Acc:7706142]	9	88493593	88517827	402.6	NA	458.46	NA	482.54	NA	447.867	222.21	180.11	152.63	235.67	326.17	NA	223.358	0.498715	-1.00371	0.00109219	0.0426828
ENSRNOG00000050550	Nr2e1	nuclear_receptor_subfamily_2,_group_E,_member_1_[Source:RGD_Symbol;Acc:1595162]	20	47288137	47306318	139	114	151	153	121	NA	135.6	78	104	85	73	90	NA	86	0.634218	-0.656949	0.00119036	0.0426828
ENSRNOG00000004682	Parpbp	PARP1_binding_protein_[Source:RGD_Symbol;Acc:2314264]	7	28654707	28715224	30.57	28.61	32.26	30.18	32.33	NA	30.79	8.08	15.37	5.73	12.34	NA	19.5	12.204	0.396362	-1.33511	0.0010811	0.0426828
ENSRNOG00000039500	Rnase13	ribonuclease_A_family_member_13_[Source:RGD_Symbol;Acc:1359386]	15	28323046	28323507	NA	1	2	1	NA	2	1.5	5	6	4	NA	6	NA	5.25	3.5	1.80735	0.00118024	0.0426828
ENSRNOG00000003233	Serpinf2	serpin_family_F_member_2_[Source:RGD_Symbol;Acc:1306692]	10	62264788	62273119	11	10	9	NA	10	10	10	7	5	7	NA	NA	6	6.25	0.625	-0.678072	0.000921571	0.0426828
ENSRNOG00000055675	SNORD94	Small_nucleolar_RNA_SNORD94_[Source:RFAM;Acc:RF00613]	4	99797533	99797669	9.97	NA	NA	8.47	10	9.97	9.6025	NA	6	NA	4.45	NA	5	5.15	0.536319	-0.898838	0.001186	0.0426828
ENSRNOG00000049995	Slc40a1	solute_carrier_family_40_member_1_[Source:RGD_Symbol;Acc:620180]	9	52820683	52830457	NA	14.21	NA	22.92	17.33	NA	18.1533	NA	NA	48.49	46.56	42.57	39.72	44.335	2.44225	1.28821	0.00109197	0.0426828
ENSRNOG00000012049	Sox7	SRY_box_7_[Source:RGD_Symbol;Acc:1310038]	15	47293699	47300460	67	57	NA	60	63	NA	61.75	32	43	NA	37	NA	45	39.25	0.635628	-0.653746	0.00117987	0.0426828
ENSRNOG00000054090	U6	U6_spliceosomal_RNA_[Source:RFAM;Acc:RF00026]	17	24500564	24500672	NA	NA	1.5	1.5	1	1.5	1.375	0.5	0	0	NA	NA	0.5	0.25	0.181818	-2.45943	0.00114013	0.0426828
ENSRNOG00000060581	U6	U6_spliceosomal_RNA_[Source:RFAM;Acc:RF00026]	17	21251876	21251984	NA	NA	1.5	1.5	1	1.5	1.375	0.5	0	0	NA	NA	0.5	0.25	0.181818	-2.45943	0.00114013	0.0426828
ENSRNOG00000046570	Rn60_X_0775.3		X	77425885	77426295	1.25	NA	NA	1.21	NA	1.63	1.36333	NA	0	0	0	0	0.66	0.132	0.0968215	-3.36853	0.00100422	0.0426828
ENSRNOG00000046460	AABR07022144.1		13	109655300	109663364	280	271	273	NA	258	272	270.8	197	NA	167	NA	210	185	189.75	0.700702	-0.513128	0.00128395	0.0434524
ENSRNOG00000023195	Defb29	defensin_beta_29_[Source:RGD_Symbol;Acc:1564030]	3	148008851	148010176	2	2	NA	2	3	NA	2.25	0	1	NA	0	1	0	0.4	0.177778	-2.49185	0.00124298	0.0434524
ENSRNOG00000017381	Itih4	inter-alpha-trypsin_inhibitor_heavy_chain_family,_member_4_[Source:RGD_Symbol;Acc:70881]	16	6970342	6985579	10	11	8	7	NA	9	9	19	18	12	17	17	NA	16.6	1.84444	0.883186	0.00127958	0.0434524
ENSRNOG00000050978	LOC100911295	non-histone_chromosomal_protein_HMG-14-like_[Source:RGD_Symbol;Acc:6494054]	11	36474840	36479868	47.38	NA	44.43	53.9	NA	50.3	49.0025	31.1	NA	NA	34.57	28.48	NA	31.3833	0.640444	-0.642857	0.0012525	0.0434524
ENSRNOG00000002568	Socs1	suppressor_of_cytokine_signaling_1_[Source:RGD_Symbol;Acc:69272]	10	4957326	4958461	NA	24	20	20	20	NA	21	33	37	NA	NA	NA	33	34.3333	1.63492	0.709221	0.00127992	0.0434524
ENSRNOG00000043866	AY172581.24	MT	1094	2664		59924	49835	83228	60145	56574	NA	61941.2	94389	NA	93661	105165	101272	NA	98621.8	1.59218	0.671007	0.00131392	0.0438185
ENSRNOG00000004011	Nedd1	neural_precursor_cell_expressed,_developmentally_down-regulated_1_[Source:RGD_Symbol;Acc:1307750]	7	33543828	33584564	77	78	NA	86	88	86	83	46	54	65	59	68	NA	58.4	0.703614	-0.507143	0.00132387	0.0438185
ENSRNOG00000013654	Cbln2	cerebellin_2_precursor_[Source:RGD_Symbol;Acc:1309715]	18	83777665	83782930	1237	NA	1222	1198	NA	1016	1168.25	718	814	772	826	NA	694	764.8	0.654654	-0.611195	0.00138731	0.0454192
ENSRNOG00000062218	Rn60_2_0056.3		2	5550959	5564272	2	0	1	NA	0	1	0.8	4	NA	NA	NA	4	3	3.66667	4.58333	2.1964	0.00147884	0.0461906
ENSRNOG00000038905	AABR07048397.1		5	76748749	76750116	446.5	NA	487.96	NA	530.32	413.83	469.652	256.9	325.07	308.66	328.3	243.88	NA	292.562	0.622933	-0.682851	0.00150288	0.0461906
ENSRNOG00000025302	Cdca2	cell_division_cycle_associated_2_[Source:RGD_Symbol;Acc:1311003]	15	44365405	44411004	45	49	48	37	49	NA	45.6	NA	27	NA	29	33	NA	29.6667	0.650585	-0.620191	0.00149943	0.0461906
ENSRNOG00000008671	Dct	dopachrome_tautomerase_[Source:RGD_Symbol;Acc:1564975]	15	103208258	103244494	9	8	9	9	NA	NA	8.75	5	2	4	6	3	NA	4	0.457143	-1.12928	0.00149169	0.0461906
ENSRNOG00000014835	Il1rl1	interleukin_1_receptor-like_1_[Source:RGD_Symbol;Acc:2894]	9	47134034	47182170	NA	NA	8	NA	9	9	8.66667	NA	NA	NA	12	12	13	12.3333	1.42308	0.509014	0.00147312	0.0461906
ENSRNOG00000010972	Neurog2	neurogenin_2_[Source:RGD_Symbol;Acc:1309061]	2	231962517	231963308	1	0	2	0	1	NA	0.8	NA	4	NA	3	NA	4	3.66667	4.58333	2.1964	0.00147884	0.0461906
ENSRNOG00000016553	Vwa5b1	von_Willebrand_factor_A_domain_containing_5B1_[Source:RGD_Symbol;Acc:1308559]	5	157002826	157059508	118	99	95	114	NA	NA	106.5	55	65	73	71	NA	NA	66	0.619718	-0.690316	0.00152204	0.0463069
ENSRNOG00000022844	Pdzrn4	PDZ_domain_containing_RING_finger_4_[Source:RGD_Symbol;Acc:1308860]	7	133856101	134004250	186	149	NA	NA	159	183	169.25	116	102	93	96	NA	NA	101.75	0.601182	-0.734127	0.00159171	0.0479424
ENSRNOG00000048876	Dcdc2b	doublecortin_domain_containing_2B_[Source:RGD_Symbol;Acc:1583476]	5	147811986	147817852	0	2	0	0	NA	NA	0.5	NA	4	5	3	NA	5	4.25	8.5	3.08746	0.0016468	0.0484808
ENSRNOG00000017286	Ephx2	epoxide_hydrolase_2_[Source:RGD_Symbol;Acc:620732]	15	42757235	42794279	NA	NA	487	527	498	591	525.75	44	238	40	326	NA	52	140	0.266286	-1.90895	0.00162996	0.0484808
ENSRNOG00000032807	Rn60_X_0773.5		X	77298974	77299218	3.97	NA	4.56	NA	4.63	NA	4.38667	8.07	NA	NA	NA	8.07	9.14	8.42667	1.92097	0.941837	0.00165788	0.0484808
ENSRNOG00000056024	Bnip2	BCL2/adenovirus_E1B_interacting_protein_2_[Source:RGD_Symbol;Acc:1308944]	8	76400341	76426503	326.74	NA	309.88	NA	296.54	NA	311.053	170.55	197.35	155.74	182.04	262.77	NA	193.69	0.622691	-0.683412	0.00173472	0.0497616
ENSRNOG00000049422	LOC108348047	low_affinity_immunoglobulin_gamma_Fc_region_receptor_III_[Source:RGD_Symbol;Acc:11390928]	13	91168973	91198036	NA	NA	144.09	143.5	148.11	NA	145.233	189.02	NA	220.27	193.15	236.68	227.3	213.284	1.46856	0.554403	0.00173279	0.0497616
ENSRNOG00000007922	Cldn19	claudin_19_[Source:RGD_Symbol;Acc:1305000]	5	138300107	138305683	9	12	13	NA	10	8	10.4	3	2	NA	5	6	NA	4	0.384615	-1.37851	0.00179966	0.0511374
ENSRNOG00000016480	Acbd7	acyl-CoA_binding_domain_containing_7_[Source:RGD_Symbol;Acc:1564164]	17	78904873	78910671	5	6	5	NA	7	6	5.8	NA	3	4	4	NA	3	3.5	0.603448	-0.728698	0.00188605	0.0516434
ENSRNOG00000013267	Helz2	helicase_with_zinc_finger_2,_transcriptional_coactivator_[Source:RGD_Symbol;Acc:1306056]	3	176731769	176744377	57	NA	68	NA	63	63	62.75	37	41	NA	47	49	NA	43.5	0.693227	-0.5286	0.00186086	0.0516434
ENSRNOG00000051553	LOC103690980	neuronal_tyrosine-phosphorylated_phosphoinositide-3-kinase_adapter_1-like_[Source:RGD_Symbol;Acc:9221578]	1	54062186	54063901	NA	15.16	17.37	10.7	11.4	NA	13.6575	2.14	2.75	0	8.68	0	NA	2.714	0.198719	-2.3312	0.00188299	0.0516434
ENSRNOG00000008758	Tspan18	tetraspanin_18_[Source:RGD_Symbol;Acc:1560411]	3	82097068	82236664	221	NA	264	238	226	249	239.6	117	143	140	182	NA	NA	145.5	0.607262	-0.719609	0.00187908	0.0516434
ENSRNOG00000001392	Lhx5	LIM_homeobox_5_[Source:RGD_Symbol;Acc:71079]	12	41663000	41671437	NA	3	1	6	18	NA	7	NA	35	NA	44	NA	33	37.3333	5.33333	2.41504	0.0019555	0.0530627
ENSRNOG00000032327	Pdia5	protein_disulfide_isomerase_family_A,_member_5_[Source:RGD_Symbol;Acc:1359236]	11	68493035	68578995	80	NA	92	88	NA	89	87.25	40	59	32	NA	NA	37	42	0.481375	-1.05477	0.001978	0.053194
ENSRNOG00000032131	LOC685160	similar_to_spermatogenesis_associated_glutamate_(E)-rich_protein_4d_[Source:RGD_Symbol;Acc:1597723]	19	29012139	29016521	15	12	NA	14	NA	NA	13.6667	5	NA	6	5	8	NA	6	0.439024	-1.18763	0.00200721	0.053502
ENSRNOG00000059851	Nxpe4		8	52729003	52733504	NA	12	12	NA	13	13	12.5	8	7	8	8	11	NA	8.4	0.672	-0.573467	0.00208579	0.0543604
ENSRNOG00000062232	Mcc	colorectal_mutant_cancer_protein__[Source:RefSeq_peptide;Acc:NP_001164005]	1	12006660	12128845	2.65	2.69	NA	3	NA	1.79	2.5325	4.58	NA	NA	4.55	3.73	4.31	4.2925	1.69497	0.761256	0.00207422	0.0543604
ENSRNOG00000060146	Six5	SIX_homeobox_5_[Source:RGD_Symbol;Acc:1305040]	1	80000165	80003232	56	NA	NA	58	54	58	56.5	25	37	35	26	44	NA	33.4	0.59115	-0.758403	0.00209356	0.0543604
ENSRNOG00000006721	AABR07049064.1		5	103024376	103090629	11	10	14	NA	10	7	10.4	4	3	4	2	7	NA	4	0.384615	-1.37851	0.0022309	0.0567154
ENSRNOG00000051122	Rn50_5_0814.19		5	77735781	77743147	1.79	2.36	NA	1.66	NA	NA	1.93667	0	0	0	1.23	0	NA	0.246	0.127022	-2.97685	0.00235373	0.0567154
ENSRNOG00000051345	Rn50_5_0814.17		5	77794402	77795253	NA	6.44	8.88	6.81	NA	7.14	7.3175	4.37	2.26	2.07	2.37	NA	5.38	3.29	0.449607	-1.15326	0.00226835	0.0567154
ENSRNOG00000060135	AABR07024869.2		16	20153565	20154816	5	5	NA	NA	7	6	5.75	3	2	NA	2	3	NA	2.5	0.434783	-1.20163	0.00223152	0.0567154
ENSRNOG00000042533	Accsl	1-aminocyclopropane-1-carboxylate_synthase-like_[Source:RGD_Symbol;Acc:1596039]	3	82762862	82777814	2	2	NA	1	NA	2	1.75	3	3	4	3	NA	4	3.4	1.94286	0.95818	0.00233452	0.0567154
ENSRNOG00000002134	Mpa2l	macrophage_activation_2_like_[Source:RGD_Symbol;Acc:1561523]	14	5928737	5945321	9	13	NA	12	NA	8	10.5	3	3	2	2	0	NA	2	0.190476	-2.39232	0.00233045	0.0567154
ENSRNOG00000057072	Slc12a3	solute_carrier_family_12_member_3_[Source:RGD_Symbol;Acc:3686]	19	11106033	11144641	65	52	46	63	NA	63	57.8	36	28	42	41	37	NA	36.8	0.636678	-0.651364	0.00228629	0.0567154
ENSRNOG00000010929	Tcam1	testicular_cell_adhesion_molecule_1_[Source:RGD_Symbol;Acc:69435]	10	94466523	94478594	19	16	22	NA	NA	NA	19	30	37	NA	39	32	NA	34.5	1.81579	0.860597	0.00233559	0.0567154
ENSRNOG00000023895	Ube2u	ubiquitin-conjugating_enzyme_E2U_(putative)_[Source:RGD_Symbol;Acc:1565480]	5	118574801	118642863	20	15	NA	25	20	23	20.6	14	8	9	11	NA	NA	10.5	0.509709	-0.972255	0.00225629	0.0567154
ENSRNOG00000055683	AC098125.3		1	229938012	229939643	3.58	4.78	3.63	4.86	4.79	NA	4.328	NA	5.91	7.1	7.11	5.28	7.21	6.522	1.50693	0.591614	0.00249446	0.058717
ENSRNOG00000056718	AABR07072593.1		18	48128297	48130039	NA	18	23	22	20	NA	20.75	NA	11	11	NA	12	12	11.5	0.554217	-0.851477	0.00246046	0.058717
ENSRNOG00000014350	Cyr61	cysteine-rich,_angiogenic_inducer,_61_[Source:RGD_Symbol;Acc:620763]	2	251529354	251532312	NA	80	87	74	NA	NA	80.3333	63	37	NA	56	49	51	51.2	0.637344	-0.649855	0.00251477	0.058717
ENSRNOG00000007258	Sbspon	somatomedin_B_and_thrombospondin,_type_1_domain_containing_[Source:RGD_Symbol;Acc:1559717]	5	2813131	2843483	47	NA	46	50	NA	51	48.5	32	22	27	35	NA	39	31	0.639175	-0.645717	0.00250663	0.058717
ENSRNOG00000011201	Cmtm8	CKLF-like_MARVEL_transmembrane_domain_containing_8_[Source:RGD_Symbol;Acc:735040]	8	122848501	122904913	NA	47	38	NA	44	NA	43	67	NA	NA	71	78	NA	72	1.67442	0.74366	0.0025521	0.0589542
ENSRNOG00000028908	Eppin	epididymal_peptidase_inhibitor_[Source:RGD_Symbol;Acc:1597722]	3	161041727	161050557	53	NA	55	NA	58	45	52.75	26	26	NA	36	38	NA	31.5	0.597156	-0.743819	0.00256408	0.0589542
ENSRNOG00000051405	AABR07021465.1		13	73977578	74005486	0	NA	0	1	0	0	0.2	NA	NA	2	2	2	1	1.75	8.75	3.12928	0.00266068	0.0597405
ENSRNOG00000024569	Gimap9	GTPase,_IMAP_family_member_9_[Source:RGD_Symbol;Acc:1549762]	4	78310379	78313206	36.01	NA	42	40.01	NA	44	40.505	NA	23.01	30.01	35.01	23.02	26	27.41	0.676707	-0.563398	0.00267761	0.0597405
ENSRNOG00000045819	LOC103690002	histone_H2A.J_[Source:RGD_Symbol;Acc:9140761]	4	170149029	170149418	52.47	40.7	53.98	NA	62.2	NA	52.3375	93.01	NA	91.56	NA	92.96	90.75	92.07	1.75916	0.814886	0.00264739	0.0597405
ENSRNOG00000008880	Nrk	Nik_related_kinase_[Source:RGD_Symbol;Acc:1566163]	X	109940350	110033085	NA	0	0	0	0	1	0.2	2	2	NA	NA	2	1	1.75	8.75	3.12928	0.00266068	0.0597405
ENSRNOG00000059500	Cdkn1c	cyclin-dependent_kinase_inhibitor_1C_[Source:RGD_Symbol;Acc:727892]	1	216661080	216663721	NA	270	290	319	416	NA	323.75	NA	NA	NA	553	653	555	587	1.81313	0.85848	0.00272789	0.0604147
ENSRNOG00000023122	Apol11a	apolipoprotein_L_11a_[Source:RGD_Symbol;Acc:1309798]	7	118836547	118840634	NA	2	2	NA	NA	2	2	1	NA	1	0	0	0	0.4	0.2	-2.32193	0.00283785	0.0609047
ENSRNOG00000003109	Btbd17	BTB_domain_containing_17_[Source:RGD_Symbol;Acc:1563331]	10	103334052	103340922	NA	516.86	505.48	464.24	494	NA	495.145	735.74	NA	764.47	NA	705.55	626.1	707.965	1.42981	0.515827	0.00301288	0.0609047
ENSRNOG00000007115	Crebl2	cAMP_responsive_element_binding_protein-like_2_[Source:RGD_Symbol;Acc:1309502]	4	168599331	168619764	72	NA	64	NA	61	52	62.25	36	34	27	36	32	NA	33	0.53012	-0.915608	0.00282528	0.0609047
ENSRNOG00000035620	Mir22	microRNA_22_[Source:RGD_Symbol;Acc:2325597]	10	62299592	62299686	13	13	10	11	NA	NA	11.75	NA	5	7	NA	NA	7	6.33333	0.539007	-0.891624	0.00301173	0.0609047
ENSRNOG00000006327	Rcc2	regulator_of_chromosome_condensation_2_[Source:RGD_Symbol;Acc:1309986]	5	159220979	159234320	583	513	604	NA	631	NA	582.75	311	470	429	378	461	NA	409.8	0.703218	-0.507957	0.00295101	0.0609047
ENSRNOG00000055777	LOC100359616	ribosomal_protein_L36-like_[Source:RGD_Symbol;Acc:2325111]	6	103186958	103187275	NA	23.56	21.45	22.79	26.6	NA	23.6	8.9	16.1	7.02	NA	NA	11.13	10.7875	0.457097	-1.12943	0.00281548	0.0609047
ENSRNOG00000053569	SNORA44	Small_nucleolar_RNA_SNORA44_[Source:RFAM;Acc:RF00405]	10	47586410	47586538	24.02	21.81	NA	NA	27.98	27.04	25.2125	15.56	NA	17.7	12.07	9.43	NA	13.69	0.542985	-0.881017	0.00300049	0.0609047
ENSRNOG00000055418	SNORA44	Small_nucleolar_RNA_SNORA44_[Source:RFAM;Acc:RF00405]	7	123162776	123162904	24.02	21.81	NA	NA	27.98	27.04	25.2125	15.56	NA	17.7	12.07	9.43	NA	13.69	0.542985	-0.881017	0.00300049	0.0609047
ENSRNOG00000057108	SNORA44	Small_nucleolar_RNA_SNORA44_[Source:RFAM;Acc:RF00405]	9	2678443	2678571	24.02	21.81	NA	NA	27.98	27.04	25.2125	15.56	NA	17.7	12.07	9.43	NA	13.69	0.542985	-0.881017	0.00300049	0.0609047
ENSRNOG00000059083	SNORA44	Small_nucleolar_RNA_SNORA44_[Source:RFAM;Acc:RF00405]	1	238986016	238986144	24.02	21.81	NA	NA	27.98	27.04	25.2125	15.56	NA	17.7	12.07	9.43	NA	13.69	0.542985	-0.881017	0.00300049	0.0609047
ENSRNOG00000060983	SNORA44	Small_nucleolar_RNA_SNORA44_[Source:RFAM;Acc:RF00405]	2	164442466	164442594	24.02	21.81	NA	NA	27.98	27.04	25.2125	15.56	NA	17.7	12.07	9.43	NA	13.69	0.542985	-0.881017	0.00300049	0.0609047
ENSRNOG00000061841	SNORA44	Small_nucleolar_RNA_SNORA44_[Source:RFAM;Acc:RF00405]	2	71271541	71271669	24.02	21.81	NA	NA	27.98	27.04	25.2125	15.56	NA	17.7	12.07	9.43	NA	13.69	0.542985	-0.881017	0.00300049	0.0609047
ENSRNOG00000013586	Snai3	snail_family_transcriptional_repressor_3_[Source:RGD_Symbol;Acc:1309658]	19	55277549	55284663	1	1	1	1	NA	NA	1	3	NA	NA	3	3	4	3.25	3.25	1.70044	0.00289581	0.0609047
ENSRNOG00000002031	Naa11	N(alpha)-acetyltransferase_11,_NatA_catalytic_subunit_[Source:RGD_Symbol;Acc:1564723]	14	13827636	13837671	5	5	3	4	NA	NA	4.25	1	0	3	1	1	NA	1.2	0.282353	-1.82443	0.00306916	0.0616286
ENSRNOG00000019745	Actn3	actinin_alpha_3_[Source:RGD_Symbol;Acc:621792]	1	220120533	220136470	NA	NA	20	18	21	19	19.5	15	8	5	8	12	NA	9.6	0.492308	-1.02237	0.00309461	0.0616478
ENSRNOG00000020593	Gipc3	GIPC_PDZ_domain_containing_family,_member_3_[Source:RGD_Symbol;Acc:1563255]	7	11245875	11250708	NA	5	NA	5	6	NA	5.33333	3	2	NA	2	NA	NA	2.33333	0.4375	-1.19265	0.00312559	0.0616478
ENSRNOG00000037852	Pirt	phosphoinositide-interacting_regulator_of_transient_receptor_potential_channels_[Source:RGD_Symbol;Acc:1565284]	10	53466870	53481770	9	7	NA	4	6	9	7	1	2	1	2	NA	NA	1.5	0.214286	-2.22239	0.00313151	0.0616478
ENSRNOG00000005233	Lrrc6	leucine_rich_repeat_containing_6_[Source:RGD_Symbol;Acc:1559937]	7	107130402	107223047	NA	41.01	39.64	37.06	NA	34.13	37.96	11	15.07	31	13	20.68	NA	18.15	0.478135	-1.06451	0.00321738	0.062205
ENSRNOG00000011144	Rho	rhodopsin_[Source:RGD_Symbol;Acc:3573]	4	147832136	147837298	NA	4	3	4	3	NA	3.5	1	1	1	1	1	NA	1	0.285714	-1.80735	0.00323904	0.062205
ENSRNOG00000018359	Smad7	SMAD_family_member_7_[Source:RGD_Symbol;Acc:69314]	18	71395830	71424157	484	511	518	NA	523	NA	509	343	314	453	308	375	NA	358.6	0.704519	-0.50529	0.00324243	0.062205
ENSRNOG00000054605	Unkl	unkempt_family_like_zinc_finger_[Source:RGD_Symbol;Acc:1565247]	10	14547172	14590762	227	NA	257	NA	257	223	241	133	209	173	143	179	NA	167.4	0.694606	-0.525734	0.00322419	0.062205
ENSRNOG00000050369	Cct8l1	chaperonin_containing_TCP1,_subunit_8_(theta)-like_1_[Source:RGD_Symbol;Acc:1561536]	4	6044792	6046477	4	3	3	4	NA	NA	3.5	NA	6	6	7	NA	5	6	1.71429	0.777608	0.00331037	0.0623177
ENSRNOG00000033256	LOC691141	hypothetical_protein_LOC691141_[Source:RGD_Symbol;Acc:1587445]	8	22559098	22576154	23	NA	22	NA	22	NA	22.3333	35	NA	38	28	39	41	36.2	1.6209	0.696791	0.00328427	0.0623177
ENSRNOG00000051078	Zfp37	zinc_finger_protein_37_[Source:RGD_Symbol;Acc:620723]	5	77941148	77945016	17	18	NA	NA	21	NA	18.6667	8	9.54	8	11	14	NA	10.108	0.5415	-0.884967	0.00330078	0.0623177
ENSRNOG00000018434	Stab1	stabilin_1_[Source:RGD_Symbol;Acc:2324745]	16	7222067	7250924	266	NA	245	NA	NA	234	248.333	147	150	126	136	221	NA	156	0.628188	-0.670732	0.00334826	0.0626395
ENSRNOG00000008467	Agbl2	ATP/GTP_binding_protein-like_2_[Source:RGD_Symbol;Acc:1306827]	3	79613171	79646698	NA	38	NA	45	41	38	40.5	8	23	20	8	29	NA	17.6	0.434568	-1.20235	0.00341173	0.0626594
ENSRNOG00000003657	Pkmyt1	protein_kinase,_membrane_associated_tyrosine/threonine_1_[Source:RGD_Symbol;Acc:1305434]	10	13061170	13073283	497.91	382.54	489.28	NA	288.36	NA	414.522	NA	NA	805.82	698.2	703.91	NA	735.977	1.77548	0.82821	0.0033783	0.0626594
ENSRNOG00000028373	LOC691044	similar_to_GTPase_activating_protein_testicular_GAP1_[Source:RGD_Symbol;Acc:1588650]	2	154921999	154998273	1	0	0	0	0	NA	0.2	2.37	2	NA	3	NA	NA	2.45667	12.2833	3.61863	0.0034088	0.0626594
ENSRNOG00000060718	AABR07064253.1		6	71446542	71452063	2	2	1.15	2	NA	NA	1.7875	NA	0	0	1	NA	0	0.25	0.13986	-2.83794	0.00360896	0.0633896
ENSRNOG00000056878	AABR07055492.1		7	4126885	4127764	4.74	NA	5.48	NA	4.65	4.21	4.77	0	NA	1.24	0	1.27	3.59	1.22	0.255765	-1.96711	0.00357327	0.0633896
ENSRNOG00000061071	AABR07028797.1		17	86741051	86745000	NA	3	2	3	3	NA	2.75	2	1	NA	1	0	0	0.8	0.290909	-1.78136	0.0039145	0.0633896
ENSRNOG00000015365	Col4a3	collagen_type_IV_alpha_3_chain_[Source:RGD_Symbol;Acc:71085]	9	88357556	88485830	NA	94.98	95	NA	96	99	96.245	54	71	72	82	60.73	NA	67.946	0.705969	-0.502323	0.00366387	0.0633896
ENSRNOG00000017680	Dennd2d	DENN_domain_containing_2D_[Source:RGD_Symbol;Acc:1305120]	2	209097927	209116965	4	3	NA	5	5	5	4.4	2	3	3	2	NA	1	2.2	0.5	-1	0.00389453	0.0633896
ENSRNOG00000000814	Fabp7	fatty_acid_binding_protein_7_[Source:RGD_Symbol;Acc:69312]	20	40769586	40773349	4583	NA	4341	NA	5479	5455	4964.5	2710	3107	3254	NA	NA	3691	3190.5	0.642663	-0.637866	0.00356133	0.0633896
ENSRNOG00000037467	Ffar3	free_fatty_acid_receptor_3_[Source:RGD_Symbol;Acc:1311035]	1	89302039	89303968	NA	NA	1	1	2	1	1.25	NA	5	3	4	NA	5	4.25	3.4	1.76553	0.00355161	0.0633896
ENSRNOG00000001367	Gpc2	glypican_2_[Source:RGD_Symbol;Acc:621363]	12	19593041	19599374	108	98	106	NA	NA	108	105	NA	68	68	80	NA	NA	72	0.685714	-0.544321	0.00383347	0.0633896
ENSRNOG00000046405	Hic1	HIC_ZBTB_transcriptional_repressor_1_[Source:RGD_Symbol;Acc:1307527]	10	62007150	62009582	51.34	NA	52.65	52.77	60.63	49.53	53.384	NA	27.65	42.4	NA	36.56	32.58	34.7975	0.651834	-0.617424	0.00358157	0.0633896
ENSRNOG00000049661	Inafm1	InaF-motif_containing_1_[Source:RGD_Symbol;Acc:2301983]	1	78210867	78212350	NA	175	186	144	206	NA	177.75	259	246	232	NA	302	237	255.2	1.43572	0.521779	0.00386222	0.0633896
ENSRNOG00000026585	Lrrc66	leucine_rich_repeat_containing_66_[Source:RGD_Symbol;Acc:1306094]	14	37130743	37153898	21	NA	21	25	19	NA	21.5	9	8	18	14	NA	10	11.8	0.548837	-0.86555	0.00388546	0.0633896
ENSRNOG00000012235	Ppp1r17	protein_phosphatase_1,_regulatory_subunit_17_[Source:RGD_Symbol;Acc:628647]	4	86275717	86292431	NA	NA	NA	84	87	65	78.6667	16	20	30	41	NA	43	30	0.381356	-1.39079	0.00387634	0.0633896
ENSRNOG00000005229	Sec16b	SEC16_homolog_B,_endoplasmic_reticulum_export_factor_[Source:RGD_Symbol;Acc:621658]	13	75175254	75216941	97	89	NA	97	102	NA	96.25	73	NA	55	68	76	NA	68	0.706494	-0.501252	0.00366034	0.0633896
ENSRNOG00000052647	RGD1561114	similar_to_hypothetical_protein_4930474N05_[Source:RGD_Symbol;Acc:1561114]	12	45319501	45321120	1	1	1	0	1	NA	0.8	NA	2	NA	2	2	NA	2	2.5	1.32193	0.00388254	0.0633896
ENSRNOG00000058033	SNORA27	Small_nucleolar_RNA_SNORA27_[Source:RFAM;Acc:RF00443]	12	9997613	9997741	NA	2	3	3	1	2	2.2	0	1	0	NA	NA	0	0.25	0.113636	-3.1375	0.0039145	0.0633896
ENSRNOG00000017693	Slc2a5	solute_carrier_family_2_member_5_[Source:RGD_Symbol;Acc:68328]	5	167141875	167174310	118	108	NA	133	118	113	118	146	NA	179	NA	173	184	170.5	1.44492	0.530985	0.00374342	0.0633896
ENSRNOG00000030616	Slc25a45	solute_carrier_family_25,_member_45_[Source:RGD_Symbol;Acc:1589953]	1	221236773	221244563	NA	27	36	NA	35	35	33.25	NA	NA	16	22	NA	20	19.3333	0.581454	-0.782264	0.00384615	0.0633896
ENSRNOG00000005766	Tbc1d20	TBC1_domain_family,_member_20_[Source:RGD_Symbol;Acc:1303293]	3	147772165	147789158	447	NA	489	NA	415	NA	450.333	252	328	303	264	364	NA	302.2	0.671058	-0.57549	0.00375472	0.0633896
ENSRNOG00000055213	uc_338	TUC338_[Source:RFAM;Acc:RF02271]	7	144090328	144090509	3.72	NA	4.27	2.81	NA	NA	3.6	0	1.34	0	NA	0	0	0.268	0.0744444	-3.74769	0.00382272	0.0633896
ENSRNOG00000056249	LOC108348568	uncharacterized_LOC108348568_[Source:RGD_Symbol;Acc:11408467]	17	54177945	54181358	NA	NA	8	9	7	8	8	NA	NA	12	12	13	10	11.75	1.46875	0.554589	0.00378934	0.0633896
ENSRNOG00000015982	Wnt11	wingless-type_MMTV_integration_site_family,_member_11_[Source:RGD_Symbol;Acc:621463]	1	163797660	163813756	11	4	4	8	12	NA	7.8	NA	15	NA	16	19	17	16.75	2.14744	1.10262	0.00348985	0.0633896
ENSRNOG00000016971	Zfp612	zinc_finger_protein_612_[Source:RGD_Symbol;Acc:1307197]	19	41559487	41567013	696	NA	624	NA	568	706	648.5	408	460	NA	439	488	NA	448.75	0.691981	-0.531195	0.00383351	0.0633896
ENSRNOG00000001607	Adamts1	ADAM_metallopeptidase_with_thrombospondin_type_1_motif,_1_[Source:RGD_Symbol;Acc:621241]	11	25342126	25350974	103	88	94	NA	80	NA	91.25	72	64	60	55	NA	NA	62.75	0.687671	-0.540209	0.00404374	0.0640071
ENSRNOG00000048186	F2rl3	F2R_like_thrombin/trypsin_receptor_3_[Source:RGD_Symbol;Acc:620872]	16	18814622	18819833	NA	11	14	16	15	NA	14	5	NA	5	7	10	NA	6.75	0.482143	-1.05247	0.00405889	0.0640071
ENSRNOG00000003510	Fmo2	flavin_containing_monooxygenase_2_[Source:RGD_Symbol;Acc:628600]	13	80755058	80775264	6	3	NA	6	5	4	4.8	NA	NA	1	2	2	2	1.75	0.364583	-1.45568	0.00402719	0.0640071
ENSRNOG00000031710	LOC100910138	serine_protease_inhibitor_Kazal-type_2-like_[Source:RGD_Symbol;Acc:6500262]	14	33906821	33913450	2	0	0	NA	0	NA	0.5	4	4	NA	4.37	NA	NA	4.12333	8.24667	3.04381	0.00403866	0.0640071
ENSRNOG00000053163	SNORA16	Small_nucleolar_RNA_SNORA16B/SNORA16A_family_[Source:RFAM;Acc:RF00190]	5	150490192	150490327	NA	223	NA	117	220.09	250	202.523	0.04	3	140	4	5	NA	30.408	0.150146	-2.73556	0.00399219	0.0640071
ENSRNOG00000059373	M6pr	mannose-6-phosphate_receptor,_cation_dependent_[Source:RGD_Symbol;Acc:1359355]	4	155088317	155092827	80.64	NA	101.09	96.94	NA	NA	92.89	0	70.96	28.08	0	0	NA	19.808	0.213241	-2.22944	0.00411007	0.0644767
ENSRNOG00000059824	AABR07001929.1		1	62333297	62362553	NA	4	4	4	NA	4	4	1	3	2	2	1	NA	1.8	0.45	-1.152	0.00418107	0.0647665
ENSRNOG00000055933	Kdf1	keratinocyte_differentiation_factor_1_[Source:RGD_Symbol;Acc:1303271]	5	151741817	151752597	1.28	1	NA	1	3	NA	1.57	NA	5	NA	4	NA	5.49	4.83	3.07643	1.62126	0.00421455	0.0647665
ENSRNOG00000006921	Rbl1	RB_transcriptional_corepressor_like_1_[Source:RGD_Symbol;Acc:1595511]	3	153263692	153321352	43	NA	49	NA	NA	47	46.3333	32	32	25	26	41	NA	31.2	0.673381	-0.570504	0.00420051	0.0647665
ENSRNOG00000057745	SNORA35	Small_nucleolar_RNA_SNORA35_[Source:RFAM;Acc:RF00566]	X	118542417	118542545	NA	1	1	NA	NA	1	1	3	2	NA	4	3	4	3.2	3.2	1.67807	0.00418107	0.0647665
ENSRNOG00000010655	Mttp	microsomal_triglyceride_transfer_protein_[Source:RGD_Symbol;Acc:1308388]	2	243366181	243407608	16	18	13	NA	17	NA	16	9	NA	11	11	7	NA	9.5	0.59375	-0.752072	0.00423619	0.0647685
ENSRNOG00000038891	Grxcr1	glutaredoxin_and_cysteine_rich_domain_containing_1_[Source:RGD_Symbol;Acc:1564635]	14	41663688	41786084	NA	17	29	26	18	NA	22.5	46	NA	40	30	40	41	39.4	1.75111	0.808271	0.00426086	0.0648166
ENSRNOG00000055745	AABR07043748.2		19	38365475	38385915	29	27	34	NA	31	NA	30.25	20	19	21	NA	21	NA	20.25	0.669421	-0.579013	0.00436361	0.0660462
ENSRNOG00000046915	Ceacam9	carcinoembryonic_antigen-related_cell_adhesion_molecule_9_[Source:RGD_Symbol;Acc:70954]	1	78659435	78663970	NA	NA	1	1	NA	1	1	2	2	3	NA	3	2	2.4	2.4	1.26303	0.00463584	0.0660615
ENSRNOG00000045680	Cend1	cell_cycle_exit_and_neuronal_differentiation_1_[Source:RGD_Symbol;Acc:1309401]	1	214408100	214408549	232.47	138.79	NA	130.22	203.44	NA	176.23	2.26	NA	0	28.5	0	NA	7.69	0.0436362	-4.51833	0.00461838	0.0660615
ENSRNOG00000057619	LOC100912068	hypermethylated_in_cancer_1_protein-like_[Source:RGD_Symbol;Acc:6488990]	10	62480767	62483342	40.66	NA	48.35	46.23	41.37	NA	44.1525	22.67	27.35	35.6	NA	29.44	NA	28.765	0.651492	-0.618181	0.00443972	0.0660615
ENSRNOG00000006209	Mbd6	methyl-CpG_binding_domain_protein_6_[Source:RGD_Symbol;Acc:1311050]	7	70571435	70577147	1176	NA	964	1193	1015	NA	1087	711	717	699	NA	NA	895.99	755.747	0.69526	-0.524376	0.00464975	0.0660615
ENSRNOG00000047186	Myot	myotilin_[Source:RGD_Symbol;Acc:1310569]	18	35574002	35593541	0.66	0	0	0	NA	NA	0.165	NA	1.41	2	2.98	2	NA	2.0975	12.7121	3.66813	0.00451311	0.0660615
ENSRNOG00000027847	Nxpe2	neurexophilin_and_PC-esterase_domain_family,_member_2_[Source:RGD_Symbol;Acc:2323193]	8	60334597	60359440	NA	6.19	6.17	6	9	NA	6.84	12.35	NA	12	NA	12	NA	12.1167	1.77144	0.824925	0.00461095	0.0660615
ENSRNOG00000046492	Nemp1	nuclear_envelope_integral_membrane_protein_1_[Source:RGD_Symbol;Acc:1587179]	7	70987861	70995474	15	NA	16	NA	20	14	16.25	10	11	5	7	11	NA	8.8	0.541538	-0.884864	0.00463904	0.0660615
ENSRNOG00000045913	Prdm16	PR/SET_domain_16_[Source:RGD_Symbol;Acc:2324431]	5	171662277	171710316	NA	162	145	173	NA	NA	160	80	82	NA	NA	108	NA	90	0.5625	-0.830075	0.00464932	0.0660615
ENSRNOG00000037220	Rpl5l1	ribosomal_protein_L5-like_1_[Source:RGD_Symbol;Acc:1564051]	10	112564256	112565146	9.75	6.91	9.63	NA	11.16	NA	9.3625	11.99	16.81	19.74	14.77	15.88	NA	15.838	1.69164	0.758424	0.00448978	0.0660615
ENSRNOG00000032473	Scn10a	sodium_voltage-gated_channel_alpha_subunit_10_[Source:RGD_Symbol;Acc:3629]	8	128298594	128416650	5.28	4.05	1	1.01	NA	7.14	3.696	14	NA	NA	12.01	NA	17.37	14.46	3.91234	1.96803	0.00440633	0.0660615
ENSRNOG00000046153	LOC108349745	spindle_assembly_abnormal_protein_6_homolog_[Source:RGD_Symbol;Acc:11495786]	1	69823107	69835185	NA	29.23	28.17	36.88	NA	28.35	30.6575	16.77	18.18	15.63	21.04	20.94	NA	18.512	0.603833	-0.727779	0.0045483	0.0660615
ENSRNOG00000000564	Tbata	thymus,_brain_and_testes_associated_[Source:RGD_Symbol;Acc:1561665]	20	30791422	30804165	4	5	3	4	2	NA	3.6	8	NA	11	9	NA	13	10.25	2.84722	1.50956	0.0045832	0.0660615
ENSRNOG00000058115	AABR07041709.1		X	137473483	137482303	4	2	5	NA	3	6	4	0	0	0	0	1	NA	0.2	0.05	-4.32193	0.00441055	0.0660615
ENSRNOG00000051838	Atmin	ATM_interactor_[Source:EntrezGene;Acc:315037]	7	74326051	74328603	133.4	98.63	127.01	NA	114.35	NA	118.347	62.71	101.34	56.03	51.23	78.04	NA	69.87	0.59038	-0.760284	0.00470024	0.0664654
ENSRNOG00000058456	AABR07051177.1		3	8611	10251	20.75	14.05	27.88	15.83	14.05	NA	18.512	29.74	NA	25.95	34.99	36.11	30.43	31.444	1.69857	0.764324	0.00490562	0.0665574
ENSRNOG00000032531	AC093965.1		10	40322701	40323333	8.55	NA	11.14	NA	12.36	10.61	10.665	0	1.39	3.66	0	NA	8.53	2.716	0.254665	-1.97333	0.00480171	0.0665574
ENSRNOG00000008592	Barx2	BARX_homeobox_2_[Source:RGD_Symbol;Acc:1584840]	8	32950875	33017854	53	NA	43	NA	NA	53	49.6667	79	NA	75	57	83	76	74	1.48993	0.575247	0.00478571	0.0665574
ENSRNOG00000021688	Ndufa13	NADH:ubiquinone_oxidoreductase_subunit_A13_[Source:RGD_Symbol;Acc:1565358]	7	36826360	36826788	4.4	1.47	2.88	1.47	2.95	NA	2.634	NA	7.23	5.92	NA	10.39	8.86	8.1	3.07517	1.62067	0.00487948	0.0665574
ENSRNOG00000006874	Opn1sw	opsin_1_(cone_pigments),_short-wave-sensitive_[Source:RGD_Symbol;Acc:621033]	4	56653844	56656980	1	0	NA	0	1	0	0.4	NA	2	NA	3	NA	3	2.66667	6.66667	2.73697	0.00488512	0.0665574
ENSRNOG00000049814	LOC100910882	RNA-binding_protein_39-like_[Source:RGD_Symbol;Acc:6496028]	3	152226710	152259156	641.88	NA	394.99	NA	612.85	614.46	566.045	323.28	17.48	0	378.14	122.81	NA	168.342	0.2974	-1.74952	0.00473903	0.0665574
ENSRNOG00000005178	LOC689081	similar_to_cystatin_E2_[Source:RGD_Symbol;Acc:1597405]	3	143188661	143192408	NA	NA	5	6	NA	6	5.66667	3	3	4	4	NA	3	3.4	0.6	-0.736966	0.00488512	0.0665574
ENSRNOG00000033520	Wdr97	WD_repeat_domain_97_[Source:RGD_Symbol;Acc:1562063]	7	117420788	117429504	7	7	NA	8	NA	NA	7.33333	5	3	2	4	NA	NA	3.5	0.477273	-1.06711	0.00488372	0.0665574
ENSRNOG00000007078	Wisp1	WNT1_inducible_signaling_pathway_protein_1_[Source:RGD_Symbol;Acc:69431]	7	107695215	107723772	8	NA	7	8	NA	NA	7.66667	NA	4	3	NA	2	NA	3	0.391304	-1.35364	0.00483389	0.0665574
ENSRNOG00000051077	Brms1l	breast_cancer_metastasis-suppressor_1-like_[Source:RGD_Symbol;Acc:1306006]	6	76675437	76753950	369.69	323.18	259.65	180.5	185.43	NA	263.69	463.46	NA	471.3	NA	420.59	NA	451.783	1.71331	0.776788	0.00502765	0.0670983
ENSRNOG00000004535	Kcng3	potassium_voltage-gated_channel_modifier_subfamily_G_member_3_[Source:RGD_Symbol;Acc:628832]	6	6794808	6842758	13	15	21	NA	18	NA	16.75	5	9	4	10	8	NA	7.2	0.429851	-1.21809	0.00500327	0.0670983
ENSRNOG00000052519	Ttc30a1	tetratricopeptide_repeat_domain_30A1_[Source:RGD_Symbol;Acc:1560121]	3	62800935	62803373	55.1	37.37	50.24	NA	44.11	37.61	44.886	34.02	25.05	20.29	31.31	29.1	NA	27.954	0.622778	-0.683211	0.00505688	0.0670983
ENSRNOG00000048161	Tlr9	toll-like_receptor_9_[Source:RGD_Symbol;Acc:631352]	8	114916122	114920171	NA	7	NA	7	8	9	7.75	NA	5	6	4	NA	5	5	0.645161	-0.632268	0.0049957	0.0670983
ENSRNOG00000058454	LOC108353037	uncharacterized_LOC108353037_[Source:RGD_Symbol;Acc:11496255]	15	53494950	53495994	1	5	6	2	4	NA	3.6	NA	NA	8	9	NA	8	8.33333	2.31481	1.2109	0.00503838	0.0670983
ENSRNOG00000054929	AABR07072414.1		14	80905121	80911027	NA	3	1	2	2	3	2.2	NA	0	1	0	0	1	0.4	0.181818	-2.45943	0.00518564	0.0685051
ENSRNOG00000057849	AABR07012023.1		2	182712194	182717296	0	NA	NA	0	1	0	0.25	1	NA	2	2	2	NA	1.75	7	2.80735	0.00542395	0.0686426
ENSRNOG00000052222	AABR07071813.1		8	131955312	131957597	6	NA	5	6	4	5	5.2	NA	3	3	4	2	4	3.2	0.615385	-0.70044	0.00539088	0.0686426
ENSRNOG00000048927	LOC100361180	40S_ribosomal_protein_S17-like_[Source:RGD_Symbol;Acc:2320681]	15	64190606	64191115	NA	NA	7.37	7.43	8.71	6.89	7.6	5.72	2.6	4.11	NA	NA	3.72	4.0375	0.53125	-0.912537	0.00542269	0.0686426
ENSRNOG00000052697	7SK	7SK_RNA_[Source:RFAM;Acc:RF00100]	1	88769417	88769725	0.5	1	1	NA	NA	1	0.875	0.5	0	0	0	NA	NA	0.125	0.142857	-2.80735	0.00542395	0.0686426
ENSRNOG00000055219	7SK	7SK_RNA_[Source:RFAM;Acc:RF00100]	1	90959650	90959958	0.5	1	1	NA	NA	1	0.875	0.5	0	0	0	NA	NA	0.125	0.142857	-2.80735	0.00542395	0.0686426
ENSRNOG00000001304	Bcr	BCR,_RhoGEF_and_GTPase_activating_protein_[Source:RGD_Symbol;Acc:1307993]	20	14421141	14545772	1007	898	1072	NA	1166	NA	1035.75	585	861	752	593	798	NA	717.8	0.693024	-0.529022	0.00530254	0.0686426
ENSRNOG00000032178	Cenpa	centromere_protein_A_[Source:RGD_Symbol;Acc:1563607]	6	27072166	27080856	51	NA	NA	59	65	50	56.25	37	30	38	34	NA	47	37.2	0.661333	-0.59655	0.00534222	0.0686426
ENSRNOG00000031178	LOC100362054	mCG114696-like_[Source:RGD_Symbol;Acc:2318927]	1	67340809	67351707	5	4	5	4	7	NA	5	NA	NA	11	NA	10	13	11.3333	2.26667	1.18057	0.00522655	0.0686426
ENSRNOG00000059770	RT1-CE16	RT1_class_I,_locus_CE16_[Source:RGD_Symbol;Acc:1359403]	20	3791629	3796275	5.06	NA	NA	4.7	3.53	7.04	5.0825	1.88	NA	2.21	1.77	0	0	1.172	0.230595	-2.11657	0.00541505	0.0686426
ENSRNOG00000052628	LOC100363294	stem-loop_binding_protein-like_[Source:RGD_Symbol;Acc:2323347]	18	27554062	27557699	2	NA	1	2	NA	2	1.75	0	0	NA	NA	1	0	0.25	0.142857	-2.80735	0.00542395	0.0686426
ENSRNOG00000009602	AABR07012329.1		2	193572053	193572829	NA	1	0	0	0	0	0.2	1	2	1	2	NA	1	1.4	7	2.80735	0.00567308	0.0689005
ENSRNOG00000053737	AABR07063811.1		6	50284955	50366207	2	NA	1	2	2	2	1.8	1	1	0	NA	1	0	0.6	0.333333	-1.58496	0.00567308	0.0689005
ENSRNOG00000031211	Acsm5	acyl-CoA_synthetase_medium-chain_family_member_5_[Source:RGD_Symbol;Acc:1309578]	1	189233141	189272172	4	4	3	NA	2	19	6.4	NA	20	NA	NA	25	21	22	3.4375	1.78136	0.00548646	0.0689005
ENSRNOG00000011789	Cdon	cell_adhesion_associated,_oncogene_regulated_[Source:RGD_Symbol;Acc:708433]	8	36625733	36710949	343	306	422	NA	383	307	352.2	196	244	234	236	305	NA	243	0.689949	-0.535439	0.00558218	0.0689005
ENSRNOG00000017521	Gpr55	G_protein-coupled_receptor_55_[Source:RGD_Symbol;Acc:1559828]	9	92962738	92963697	1	NA	2	1	2	1	1.4	0	0	0	1	0	NA	0.2	0.142857	-2.80735	0.00567308	0.0689005
ENSRNOG00000014099	Krt15	keratin_15_[Source:RGD_Symbol;Acc:1303044]	10	88046803	88050622	NA	2	NA	4	3	4	3.25	NA	1	0	1	1	0	0.6	0.184615	-2.43741	0.00565121	0.0689005
ENSRNOG00000014815	Myoz2	myozenin_2_[Source:RGD_Symbol;Acc:1307669]	2	227180886	227207635	0	1	0	0	0	NA	0.2	NA	1	1	1	2	2	1.4	7	2.80735	0.00567308	0.0689005
ENSRNOG00000054444	RNaseP_nuc	Nuclear_RNase_P_[Source:RFAM;Acc:RF00009]	20	47553946	47554224	2	1	2	2	2	NA	1.8	1	0	0	1	1	NA	0.6	0.333333	-1.58496	0.00567308	0.0689005
ENSRNOG00000023440	Phex	phosphate_regulating_endopeptidase_homolog,_X-linked_[Source:RGD_Symbol;Acc:3323]	X	40460047	40717982	NA	17	NA	13	15	17	15.5	NA	10	NA	12.2	9	10	10.3	0.664516	-0.589624	0.00566411	0.0689005
ENSRNOG00000055251	Prtg	protogenin_[Source:RGD_Symbol;Acc:1307157]	8	79489790	79593806	4	NA	NA	7	5	5	5.25	0	1	1	2	4	NA	1.6	0.304762	-1.71425	0.00561673	0.0689005
ENSRNOG00000062084	LOC680491	similar_to_heat_shock_protein_1,_alpha_[Source:RGD_Symbol;Acc:1591709]	13	6343913	6347515	35.32	NA	36.67	NA	33.46	43.92	37.3425	22.61	23.17	22.87	28.02	29.21	NA	25.176	0.674192	-0.568769	0.00579218	0.0700644
ENSRNOG00000055889	AABR07030901.1		10	108387789	108393442	45	49	NA	NA	NA	51	48.3333	NA	9	31	20	24	NA	21	0.434483	-1.20263	0.00589646	0.0708172
ENSRNOG00000032605	Rpl32	ribosomal_protein_L32_[Source:RGD_Symbol;Acc:621203]	6	145777318	145777767	NA	404.18	396.41	NA	497.8	491.05	447.36	619.68	NA	718.59	NA	552.35	650.93	635.388	1.4203	0.5062	0.00590143	0.0708172
ENSRNOG00000022312	Lrsam1	leucine_rich_repeat_and_sterile_alpha_motif_containing_1_[Source:RGD_Symbol;Acc:1564403]	3	11972813	12007570	311	NA	315	NA	291	298	303.75	158	235	164	222	255	NA	206.8	0.680823	-0.554648	0.00595509	0.071097
ENSRNOG00000009965	Pih1d2	PIH1_domain_containing_2_[Source:RGD_Symbol;Acc:1310503]	8	55050284	55058474	NA	87	75	NA	86	NA	82.6667	57	51	65	56	NA	NA	57.25	0.69254	-0.53003	0.00597196	0.071097
ENSRNOG00000009153	Cidec	cell_death-inducing_DFFA-like_effector_c_[Source:RGD_Symbol;Acc:1562113]	4	145377431	145390497	NA	NA	4	4	NA	3	3.66667	1	2	1	NA	2	NA	1.5	0.409091	-1.28951	0.0060218	0.0711281
ENSRNOG00000050881	Ppp1r35	protein_phosphatase_1,_regulatory_subunit_35_[Source:RGD_Symbol;Acc:1584367]	12	21987896	21989339	10.67	NA	16.06	NA	15.86	16.25	14.71	NA	NA	5.5	5.16	5.4	5.25	5.3275	0.362169	-1.46527	0.00600108	0.0711281
ENSRNOG00000032869	Crygf	crystallin,_gamma_F_[Source:RGD_Symbol;Acc:1586353]	9	72933304	72935468	0	0	1.22	0	0	NA	0.244	1.43	NA	2.08	NA	1.41	NA	1.64	6.72131	2.74874	0.00614141	0.0716973
ENSRNOG00000011994	Perp	PERP,_TP53_apoptosis_effector_[Source:RGD_Symbol;Acc:1310294]	1	14224393	14236846	NA	33	52	39	33	NA	39.25	84	NA	NA	67	NA	86	79	2.01274	1.00916	0.00609616	0.0716973
ENSRNOG00000012756	Slc25a43	solute_carrier_family_25,_member_43_[Source:RGD_Symbol;Acc:1559928]	X	123350346	123384846	20	22	18	13	21	NA	18.8	7	8	14	14	11	NA	10.8	0.574468	-0.799701	0.00613802	0.0716973
ENSRNOG00000054196	AABR07048228.1		5	68208633	68214155	1	NA	1	1	0	0	0.6	2	NA	NA	3	3	NA	2.66667	4.44444	2.152	0.00686381	0.0726705
ENSRNOG00000054861	AABR07062800.1		6	9626112	9635740	0	1	1	NA	0	0	0.4	2	1	NA	NA	2	2	1.75	4.375	2.12928	0.00656486	0.0726705
ENSRNOG00000054624	AC096792.1		7	133089166	133166951	8.5	NA	8	NA	14.12	8.08	9.675	0	1.77	1.81	0	1.94	NA	1.104	0.114109	-3.13152	0.00736557	0.0726705
ENSRNOG00000057987	AABR07036411.1		12	42387202	42389029	41.75	31.06	42.76	36.25	37.59	NA	37.882	18.94	NA	NA	19.76	27.3	NA	22	0.580751	-0.784009	0.00740484	0.0726705
ENSRNOG00000052921	AABR07021221.1		13	61422429	61423666	NA	NA	2.26	2	2.92	2.27	2.3625	6.33	7.49	NA	8.14	NA	10.71	8.1675	3.45714	1.78958	0.00677454	0.0726705
ENSRNOG00000059942	AABR07021714.1		13	87322929	87328143	7	5	5	5	NA	7	5.8	4	3	4	3	NA	4	3.6	0.62069	-0.688056	0.00727655	0.0726705
ENSRNOG00000046982	AABR07043085.1		19	19895839	19896224	NA	6.24	6.19	7.66	5.28	5.1	6.094	3.06	NA	4.28	4.16	4.14	4.36	4	0.656383	-0.60739	0.00640504	0.0726705
ENSRNOG00000057212	AABR07043271.1		19	26944489	26946044	3.84	2.67	NA	NA	4.39	NA	3.63333	0	1.67	0	0	0	NA	0.334	0.0919266	-3.44337	0.00665279	0.0726705
ENSRNOG00000058987	Rn60_20_0049.10		20	4900092	4901178	5	3	4	7	NA	NA	4.75	11	NA	8	9	NA	9	9.25	1.94737	0.961526	0.00655107	0.0726705
ENSRNOG00000042372	B230307C23Rik		8	133285064	133285456	NA	5	3	4	NA	3	3.75	1	2	1	NA	1	NA	1.25	0.333333	-1.58496	0.00729098	0.0726705
ENSRNOG00000051831	5_8S_rRNA	5.8S_ribosomal_RNA_[Source:RFAM;Acc:RF00002]	1	11906441	11906593	NA	11.43	12	NA	11.29	11.14	11.465	NA	NA	22.14	18.57	22.86	17.14	20.1775	1.75992	0.815511	0.00739661	0.0726705
ENSRNOG00000053888	5_8S_rRNA	5.8S_ribosomal_RNA_[Source:RFAM;Acc:RF00002]	1	11970092	11970244	NA	11.43	12	NA	11.29	11.14	11.465	NA	NA	22.14	18.57	22.86	17.14	20.1775	1.75992	0.815511	0.00739661	0.0726705
ENSRNOG00000056172	5_8S_rRNA	5.8S_ribosomal_RNA_[Source:RFAM;Acc:RF00002]	5	91134985	91135137	NA	11.43	12	NA	11.29	11.14	11.465	NA	NA	22.14	18.57	22.86	17.14	20.1775	1.75992	0.815511	0.00739661	0.0726705
ENSRNOG00000058725	5_8S_rRNA	5.8S_ribosomal_RNA_[Source:RFAM;Acc:RF00002]	5	91132967	91133119	NA	11.43	12	NA	11.29	11.14	11.465	NA	NA	22.14	18.57	22.86	17.14	20.1775	1.75992	0.815511	0.00739661	0.0726705
ENSRNOG00000058896	5_8S_rRNA	5.8S_ribosomal_RNA_[Source:RFAM;Acc:RF00002]	6	30630902	30631054	NA	11.43	12	NA	11.29	11.14	11.465	NA	NA	22.14	18.57	22.86	17.14	20.1775	1.75992	0.815511	0.00739661	0.0726705
ENSRNOG00000059394	5_8S_rRNA	5.8S_ribosomal_RNA_[Source:RFAM;Acc:RF00002]	14	46686984	46687136	NA	11.43	12	NA	11.29	11.14	11.465	NA	NA	22.14	18.57	22.86	17.14	20.1775	1.75992	0.815511	0.00739661	0.0726705
ENSRNOG00000059852	Rn5-8s	5.8S_ribosomal_RNA_[Source:RGD_Symbol;Acc:5687331]	14	46646166	46646318	NA	11.43	12	NA	11.29	11.14	11.465	NA	NA	22.14	18.57	22.86	17.14	20.1775	1.75992	0.815511	0.00739661	0.0726705
ENSRNOG00000047300	Bdkrb2	bradykinin_receptor_B2_[Source:RGD_Symbol;Acc:2201]	6	129399468	129429676	29	24	NA	18	31	NA	25.5	7	16	11	7	11	NA	10.4	0.407843	-1.29391	0.00663198	0.0726705
ENSRNOG00000057703	Cabp7	calcium_binding_protein_7_[Source:RGD_Symbol;Acc:1359269]	14	84968130	84978255	NA	205.3	139.04	95.15	263.1	NA	175.648	360.13	682.24	NA	694.05	NA	652.65	597.268	3.40038	1.76569	0.00744093	0.0726705
ENSRNOG00000025332	Cd109	CD109_molecule_[Source:RGD_Symbol;Acc:1311287]	8	85951191	86065409	45	NA	45	NA	50	39	44.75	35	NA	28	31	NA	NA	31.3333	0.700186	-0.514189	0.00698598	0.0726705
ENSRNOG00000049596	Cfap58l1	cilia_and_flagella_associated_protein_58-like_1_[Source:RGD_Symbol;Acc:7656374]	1	271292390	271400597	4.79	0	0	0	NA	0	0.958	NA	4.09	10	NA	10.56	9.53	8.545	8.91962	3.15698	0.007054	0.0726705
ENSRNOG00000023972	Col4a2	collagen_type_IV_alpha_2_chain_[Source:RGD_Symbol;Acc:1308085]	16	83387364	83438561	3062	NA	NA	2984	2936	NA	2994	1741	2188	NA	2028	2442	NA	2099.75	0.701319	-0.511857	0.00694704	0.0726705
ENSRNOG00000016526	Dsg2	desmoglein_2_[Source:RGD_Symbol;Acc:1311143]	18	15579315	15637715	NA	NA	19	24	22	27	23	10	14	16	19	13	NA	14.4	0.626087	-0.675565	0.00747754	0.0726705
ENSRNOG00000009787	Efcc1	EF-hand_and_coiled-coil_domain_containing_1_[Source:RGD_Symbol;Acc:1596494]	4	119633755	119661004	22	NA	29	29	27	20	25.4	15	15	15	21	NA	NA	16.5	0.649606	-0.622362	0.00747699	0.0726705
ENSRNOG00000020588	Efna4	ephrin_A4_[Source:RGD_Symbol;Acc:1307808]	2	188655912	188660179	25	26	34	NA	24	26	27	19	13	24	14	16	NA	17.2	0.637037	-0.650551	0.00644986	0.0726705
ENSRNOG00000028351	Fam71d	family_with_sequence_similarity_71,_member_D_[Source:RGD_Symbol;Acc:1564393]	6	101865917	101904500	NA	2	5	4	4	5	4	NA	2	1	1	NA	2	1.5	0.375	-1.41504	0.00700816	0.0726705
ENSRNOG00000057945	Fancg	Fanconi_anemia,_complementation_group_G_[Source:RGD_Symbol;Acc:1587477]	5	58448822	58455819	57	47	NA	NA	48	56	52	26	38	NA	29	41	NA	33.5	0.644231	-0.634351	0.00703672	0.0726705
ENSRNOG00000045753	Hist2h2be	histone_cluster_2,_H2be_[Source:RGD_Symbol;Acc:1562346]	2	198360998	198361378	20	17	17	18	NA	18	18	14	13	10	9	NA	NA	11.5	0.638889	-0.646363	0.00652427	0.0726705
ENSRNOG00000006227	Ifih1	interferon_induced_with_helicase_C_domain_1_[Source:RGD_Symbol;Acc:1560496]	3	48557696	48604097	81	81	NA	96	68	NA	81.5	55	40	64	48	53	NA	52	0.638037	-0.648288	0.00636138	0.0726705
ENSRNOG00000061511	LOC102552182	L_antigen_family_member_3-like_[Source:RGD_Symbol;Acc:7585162]	X	156153819	156155014	NA	NA	NA	13	11	14	12.6667	NA	NA	20	25	NA	23	22.6667	1.78947	0.839535	0.00747937	0.0726705
ENSRNOG00000024813	Mzt1	mitotic_spindle_organizing_protein_1_[Source:RGD_Symbol;Acc:1592140]	15	83431178	83442008	71	NA	66	71	61	NA	67.25	38	55	43	NA	52	NA	47	0.698885	-0.516874	0.00721753	0.0726705
ENSRNOG00000024986	Mmrn1	multimerin_1_[Source:RGD_Symbol;Acc:1587248]	4	90990088	91038748	4	NA	NA	5	4	NA	4.33333	7	9	7	NA	10	6	7.8	1.8	0.847997	0.00661282	0.0726705
ENSRNOG00000027747	Ninl	ninein-like_[Source:RGD_Symbol;Acc:1306152]	3	146719911	146764015	121	NA	110	NA	90	105	106.5	68	60	79	77	82	NA	73.2	0.687324	-0.540938	0.00645111	0.0726705
ENSRNOG00000024210	Nlrc3	NLR_family,_CARD_domain_containing_3_[Source:RGD_Symbol;Acc:1304902]	10	11810926	11842482	10	NA	9	NA	10	NA	9.66667	2	6	1	1	7	NA	3.4	0.351724	-1.50748	0.00686421	0.0726705
ENSRNOG00000057384	Nfatc2ip	nuclear_factor_of_activated_T-cells_2_interacting_protein_[Source:RGD_Symbol;Acc:1359096]	1	197785968	197801634	84	NA	75	NA	68	NA	75.6667	31	56	48	53	51	NA	47.8	0.631718	-0.662647	0.00680941	0.0726705
ENSRNOG00000018770	Pmaip1	phorbol-12-myristate-13-acetate-induced_protein_1_[Source:RGD_Symbol;Acc:1359266]	18	62174670	62181102	NA	254	NA	206	215	200	218.75	NA	133	159	NA	157	168	154.25	0.705143	-0.504013	0.00630974	0.0726705
ENSRNOG00000058337	Plcb2	phospholipase_C,_beta_2_[Source:RGD_Symbol;Acc:621004]	3	110498114	110517163	67	53	NA	NA	60	57	59.25	42	40	31	NA	NA	48	40.25	0.679325	-0.557826	0.00652548	0.0726705
ENSRNOG00000027220	Pcdhgb8	protocadherin_gamma_subfamily_B,_8_[Source:RGD_Symbol;Acc:1307432]	18	30909490	30912592	113.7	121.03	152.96	NA	141.24	NA	132.232	66.7	94.29	96.57	NA	78.91	NA	84.1175	0.636133	-0.652599	0.00643882	0.0726705
ENSRNOG00000007949	Rgn	regucalcin_[Source:RGD_Symbol;Acc:3560]	X	1833492	1848904	8	NA	5	8	10	NA	7.75	2	1	3	NA	NA	3	2.25	0.290323	-1.78427	0.00726456	0.0726705
ENSRNOG00000005105	Sun3	Sad1_and_UNC84_domain_containing_3_[Source:RGD_Symbol;Acc:1591975]	14	89215703	89238094	1	1	NA	0	0	0	0.4	2	NA	2	1	NA	2	1.75	4.375	2.12928	0.00656486	0.0726705
ENSRNOG00000006776	Smyd1	SET_and_MYND_domain_containing_1_[Source:RGD_Symbol;Acc:1305105]	4	99074535	99125111	7	8	NA	9	NA	NA	8	3	6	6	4	3	NA	4.4	0.55	-0.862496	0.00727718	0.0726705
ENSRNOG00000031381	RGD1561333	similar_to_60S_ribosomal_protein_L8_[Source:RGD_Symbol;Acc:1561333]	1	273563441	273564214	4.01	NA	4.03	4	NA	NA	4.01333	NA	0	0	0	NA	2.04	0.51	0.127076	-2.97623	0.00630826	0.0726705
ENSRNOG00000026883	Smco2	single-pass_membrane_protein_with_coiled-coil_domains_2_[Source:RGD_Symbol;Acc:2320294]	4	181243338	181268634	NA	1	2	NA	2	2	1.75	1	0	0	NA	1	0	0.4	0.228571	-2.12928	0.00656486	0.0726705
ENSRNOG00000020797	She	Src_homology_2_domain_containing_E_[Source:RGD_Symbol;Acc:1583215]	2	189169877	189191000	25	28	37	28	NA	25	28.6	18	17	20	NA	NA	NA	18.3333	0.641026	-0.641546	0.00714502	0.0726705
ENSRNOG00000054497	Taf4	TATA-box_binding_protein_associated_factor_4_[Source:RGD_Symbol;Acc:1588072]	3	175301879	175327689	196	NA	233	NA	197	232	214.5	124	160	137	138	199	NA	151.6	0.70676	-0.500708	0.00731578	0.0726705
ENSRNOG00000008706	Tbx3	T-box_3_[Source:RGD_Symbol;Acc:735203]	12	42480560	42492526	43	NA	56	NA	53	44	49	32	29	32	NA	28	NA	30.25	0.617347	-0.695847	0.00713905	0.0726705
ENSRNOG00000030814	Kb23	type_II_keratin_23_[Source:RGD_Symbol;Acc:1303024]	7	143135074	143141589	NA	0	1	0	0	0	0.2	NA	NA	NA	1	1.16	1.24	1.13333	5.66667	2.5025	0.00733445	0.0726705
ENSRNOG00000051364	LOC102547954	uncharacterized_LOC102547954_[Source:RGD_Symbol;Acc:7607868]	10	70133510	70134565	4	NA	NA	1	4	1	2.5	6	NA	8	NA	8	NA	7.33333	2.93333	1.55254	0.00692865	0.0726705
ENSRNOG00000054136	Xkrx	XK_related,_X-linked_[Source:RGD_Symbol;Acc:1359223]	X	104968582	104984341	NA	22	25	20	NA	NA	22.3333	12	11	18	15	12	NA	13.6	0.608955	-0.715592	0.00681788	0.0726705
ENSRNOG00000018160	Zswim5	zinc_finger,_SWIM-type_containing_5_[Source:RGD_Symbol;Acc:1310741]	5	135735825	135852575	288	288	318	NA	370	261	305	158	208	240	229	243	NA	215.6	0.706885	-0.500452	0.00654384	0.0726705
ENSRNOG00000019884	LOC103691238	zinc_finger_protein_239-like_[Source:RGD_Symbol;Acc:9074604]	1	199654134	199655147	15	11	15	15	NA	14	14	9	12	NA	8	9	NA	9.5	0.678571	-0.559427	0.00691173	0.0726705
ENSRNOG00000013460	Zfp319	zinc_finger_protein_319_[Source:RGD_Symbol;Acc:1306198]	19	10119253	10123232	203	150	219	NA	194	NA	191.5	82	149	113	91	138	NA	114.6	0.598433	-0.740737	0.0066887	0.0726705
ENSRNOG00000022490	LOC100361008	Cytochrome_c_oxidase_subunit_5A,_mitochondrial-like_[Source:RGD_Symbol;Acc:2320952]	3	9096044	9096481	7.66	4.76	7.32	2.81	5.97	NA	5.704	11.49	11.31	NA	12.5	7.61	8.53	10.288	1.80365	0.850917	0.00758952	0.0732245
ENSRNOG00000039582	RGD1561161	similar_to_BC067074_protein_[Source:RGD_Symbol;Acc:1561161]	2	45168439	45241179	41	47	48	NA	54	NA	47.5	30	34	23	27	43	NA	31.4	0.661053	-0.597163	0.00760931	0.0732245
ENSRNOG00000023881	Skap1	src_kinase_associated_phosphoprotein_1_[Source:RGD_Symbol;Acc:708436]	10	84309430	84619050	15	NA	NA	12	13	8	12	4	3	NA	7	NA	4	4.5	0.375	-1.41504	0.00757827	0.0732245
ENSRNOG00000015177	Sun2	Sad1_and_UNC84_domain_containing_2_[Source:RGD_Symbol;Acc:1563141]	7	120951560	120967490	484	457	NA	NA	551	NA	497.333	250	335	324	310	332	NA	310.2	0.623727	-0.681014	0.00768434	0.0737109
ENSRNOG00000012991	Adgra2	adhesion_G_protein-coupled_receptor_A2_[Source:RGD_Symbol;Acc:2323365]	16	69095936	69132584	405	336	394	NA	437	NA	393	248	268	208	231	367	NA	264.4	0.672774	-0.571807	0.00771073	0.0737293
ENSRNOG00000057241	AABR07057233.2		7	62201859	62206182	NA	32	37	NA	37	31	34.25	NA	44	NA	53	48	59	51	1.48905	0.574393	0.00784357	0.0738276
ENSRNOG00000016853	Dsg1	desmoglein_1_[Source:RGD_Symbol;Acc:1309925]	18	12008759	12038053	4	3	5	5	3	NA	4	1	2	2	3	2	NA	2	0.5	-1	0.00777203	0.0738276
ENSRNOG00000033389	Susd2	sushi_domain_containing_2_[Source:RGD_Symbol;Acc:1308595]	20	13965121	13972547	NA	92	121	98	218	NA	132.25	321	NA	NA	309	314	NA	314.667	2.37933	1.25056	0.00781989	0.0738276
ENSRNOG00000051136	Rn50_X_1141.2		X	115559900	115561542	5.56	NA	NA	3.66	5.53	4.32	4.7675	3.23	2.14	NA	2.1	NA	2.11	2.395	0.50236	-0.993207	0.00775604	0.0738276
ENSRNOG00000055020	Rn60_X_0648.1		X	64721424	64722492	463.98	NA	512.32	NA	453.19	481.12	477.652	311.52	300.72	258.36	401.35	NA	NA	317.988	0.66573	-0.586991	0.00780706	0.0738276
ENSRNOG00000055598	Mir568	microRNA_568_[Source:RGD_Symbol;Acc:2325438]	11	61996027	61996122	1	1	NA	1	1	4	1.6	NA	NA	4	5	4	NA	4.33333	2.70833	1.43741	0.00790946	0.0742159
ENSRNOG00000060995	AABR07043711.2		19	36238230	36239712	7.43	5.28	5.33	2.96	NA	NA	5.25	0	1.79	0	NA	0	0	0.358	0.0681905	-3.87429	0.00794115	0.0742177
ENSRNOG00000046779	LOC100911562	apolipoprotein_L3-like_[Source:RGD_Symbol;Acc:6491840]	7	118692851	118719156	5.11	2.06	5.17	5.55	4.3	NA	4.438	0	2.48	0	3.04	NA	1.17	1.338	0.301487	-1.72983	0.00810296	0.0742177
ENSRNOG00000000138	Glis1	GLIS_family_zinc_finger_1_[Source:RGD_Symbol;Acc:1308030]	5	127160495	127233078	NA	11	NA	13	11	15	12.5	NA	NA	21	16	19	17	18.25	1.46	0.545968	0.00808464	0.0742177
ENSRNOG00000046144	Hist1h3a	histone_cluster_1,_H3a_[Source:RGD_Symbol;Acc:1598076]	17	43616247	43616657	0	0	1.14	NA	0	0	0.228	1.28	1.03	NA	NA	NA	1.53	1.28	5.61404	2.48904	0.00815607	0.0742177
ENSRNOG00000053081	Hist2h3c2	histone_cluster_2,_H3c2_[Source:RGD_Symbol;Acc:1306445]	2	198390166	198390576	6.9	7.5	4.5	NA	NA	5.5	6.1	8.57	NA	NA	11.66	9	11	10.0575	1.64877	0.721391	0.00807875	0.0742177
ENSRNOG00000028975	LOC102548682	histone_H4-like_[Source:RGD_Symbol;Acc:7725170]	2	198380426	198380836	6.9	7.5	4.5	NA	NA	5.5	6.1	8.57	NA	NA	11.66	9	11	10.0575	1.64877	0.721391	0.00807875	0.0742177
ENSRNOG00000025423	Map3k13	mitogen-activated_protein_kinase_kinase_kinase_13_[Source:RGD_Symbol;Acc:1561227]	11	82745735	82938357	311	NA	282	NA	277	230	275	153	224	185	180	221	NA	192.6	0.700364	-0.513824	0.00811869	0.0742177
ENSRNOG00000053078	U11	U11_spliceosomal_RNA_[Source:RFAM;Acc:RF00548]	5	150455816	150455949	0	0	0.25	NA	0	0.17	0.084	NA	0.25	0.5	NA	0.33	0.5	0.395	4.70238	2.23339	0.00815096	0.0742177
ENSRNOG00000060570	U11	U11_spliceosomal_RNA_[Source:RFAM;Acc:RF00548]	4	109268217	109268350	0	0	0.25	NA	0	0.17	0.084	NA	0.25	0.5	NA	0.33	0.5	0.395	4.70238	2.23339	0.00815096	0.0742177
ENSRNOG00000061136	U11	U11_spliceosomal_RNA_[Source:RFAM;Acc:RF00548]	9	32435965	32436098	0	0	0.25	NA	0	0.17	0.084	NA	0.25	0.5	NA	0.33	0.5	0.395	4.70238	2.23339	0.00815096	0.0742177
ENSRNOG00000057498	AABR07063724.1		6	44006624	44009412	8	NA	NA	7	7	12	8.5	5	0	2	1	5	NA	2.6	0.305882	-1.70895	0.00831911	0.0745468
ENSRNOG00000062053	Rn60_10_0924.2		10	92342011	92344829	NA	13.67	22.89	NA	19.49	21.28	19.3325	8.42	9.7	6.95	8.44	13.62	NA	9.426	0.487573	-1.03631	0.00835309	0.0745468
ENSRNOG00000008622	Creb5	cAMP_responsive_element_binding_protein_5_[Source:RGD_Symbol;Acc:1566107]	4	83391283	83836351	NA	NA	32	27	29	NA	29.3333	11	13	25	13	22	NA	16.8	0.572727	-0.80408	0.00835552	0.0745468
ENSRNOG00000023148	Col11a1	collagen_type_XI_alpha_1_chain_[Source:RGD_Symbol;Acc:2372]	2	216863428	217056523	1204	NA	NA	1218	NA	1275	1232.33	540	761	NA	951	NA	754	751.5	0.609819	-0.713548	0.00829847	0.0745468
ENSRNOG00000051528	Ddx11	DEAD/H-box_helicase_11_[Source:RGD_Symbol;Acc:1306675]	9	114111580	114132492	73	69	81	NA	90	NA	78.25	NA	65	55	51	46	NA	54.25	0.693291	-0.528468	0.00826126	0.0745468
ENSRNOG00000032554	Scd4	stearoyl-coenzyme_A_desaturase_4_[Source:RGD_Symbol;Acc:1563648]	1	264094080	264105344	0	0	1.04	0	NA	1	0.408	1.02	NA	2.04	1.03	2.04	2.07	1.64	4.01961	2.00705	0.00835418	0.0745468
ENSRNOG00000011642	Tfap2d	transcription_factor_AP-2_delta_[Source:RGD_Symbol;Acc:1304864]	9	25304876	25365151	51	34	NA	NA	64	53	50.5	13	18	5	17	NA	41	18.8	0.372277	-1.42555	0.00836547	0.0745468
ENSRNOG00000048071	LOC100911776	coiled-coil_domain-containing_protein_89-like_[Source:RGD_Symbol;Acc:6490972]	1	156326091	156327352	NA	25	25	25	35	NA	27.5	13.84	7.27	NA	20.31	9.81	NA	12.8075	0.465727	-1.10244	0.00842552	0.0746402
ENSRNOG00000015402	Guca1a	guanylate_cyclase_activator_1A_[Source:RGD_Symbol;Acc:1308712]	9	15609804	15620029	3	3	4	NA	NA	6	4	5	9	NA	8	8	8	7.6	1.9	0.925999	0.00841122	0.0746402
ENSRNOG00000054761	AABR07013550.1		2	243343169	243345676	0	1	0	NA	1	0	0.4	2	NA	1	2	1	2	1.6	4	2	0.00851626	0.0747141
ENSRNOG00000048760	AABR07047219.1		5	24693732	24694200	4.21	NA	3.18	4.18	NA	3.17	3.685	NA	1.05	2.1	2.11	3.16	1.05	1.894	0.513976	-0.960228	0.0086242	0.0747141
ENSRNOG00000062111	Rn60_5_0607.2		5	60652861	60653558	NA	0	2	1	0	1	0.8	3	NA	2	2	NA	3	2.5	3.125	1.64386	0.00895892	0.0747141
ENSRNOG00000057724	AC118957.1		6	114478293	114488880	14	11	16	NA	14	9	12.8	NA	19	16	19	19	NA	18.25	1.42578	0.511753	0.00852911	0.0747141
ENSRNOG00000046132	AABR07024439.1		16	43814	45929	253.42	NA	NA	187.79	212.15	260.83	228.548	173.32	NA	155.97	105.82	104.1	NA	134.803	0.589823	-0.761647	0.00897805	0.0747141
ENSRNOG00000002911	Alb	albumin_[Source:RGD_Symbol;Acc:2085]	14	19176277	19191863	NA	51	67	56	66	NA	60	NA	21	NA	34	14	43	28	0.466667	-1.09954	0.00861204	0.0747141
ENSRNOG00000001007	Baiap2l1	BAI1-associated_protein_2-like_1_[Source:RGD_Symbol;Acc:1308452]	12	12227010	12321172	41	38	NA	38	32	NA	37.25	22	27	35	21	25	NA	26	0.697987	-0.518729	0.00897958	0.0747141
ENSRNOG00000043019	Btnl10	butyrophilin_like_10_[Source:RGD_Symbol;Acc:1559732]	10	45258887	45263765	2	3	3	NA	NA	2	2.5	0	1	0	2	NA	1	0.8	0.32	-1.64386	0.00895892	0.0747141
ENSRNOG00000053498	Dnajc22	DnaJ_heat_shock_protein_family_(Hsp40)_member_C22_[Source:RGD_Symbol;Acc:1311098]	7	140781799	140786906	25	23	NA	NA	NA	30	26	10	13	9	NA	NA	10	10.5	0.403846	-1.30812	0.00878477	0.0747141
ENSRNOG00000027942	Eps8l1	EPS8-like_1_[Source:RGD_Symbol;Acc:1311146]	1	72927151	72941869	NA	12	NA	14	16	11	13.25	8	9	NA	6	7	9	7.8	0.588679	-0.764446	0.00878861	0.0747141
ENSRNOG00000019467	Fer1l4	fer-1-like_family_member_4_[Source:RGD_Symbol;Acc:1308250]	3	151564604	151600140	3	5	4	4	NA	5	4.2	2	3	3	NA	NA	2	2.5	0.595238	-0.748461	0.00895892	0.0747141
ENSRNOG00000018430	Grk1	G_protein-coupled_receptor_kinase_1_[Source:RGD_Symbol;Acc:619712]	16	81153489	81165442	3	1	2	NA	1	2	1.8	3	NA	4	3	4	NA	3.5	1.94444	0.959358	0.00895892	0.0747141
ENSRNOG00000007810	Gdf6	growth_differentiation_factor_6_[Source:RGD_Symbol;Acc:620104]	5	23056347	23074599	NA	6	6	7	NA	9	7	NA	3	3.68	NA	NA	1.21	2.63	0.375714	-1.41229	0.00896501	0.0747141
ENSRNOG00000052634	Lsmem2	leucine-rich_single-pass_membrane_protein_2_[Source:RGD_Symbol;Acc:1589957]	8	116348751	116349896	5	NA	6	4	5	6	5.2	NA	3	4	4	3	NA	3.5	0.673077	-0.571157	0.00895892	0.0747141
ENSRNOG00000054831	Mir935	microRNA_935_[Source:RGD_Symbol;Acc:2314890]	1	64330549	64330639	NA	2.58	NA	6.73	5.67	4.81	4.9475	NA	0	0	NA	0	2.47	0.6175	0.124811	-3.00219	0.00870401	0.0747141
ENSRNOG00000046262	3110082J24Rik	RIKEN_cDNA_3110082J24_gene_[Source:MGI_Symbol;Acc:MGI:3641994]	6	27643009	27643305	4	3	NA	3	4	NA	3.5	2	2	1	1	3	NA	1.8	0.514286	-0.959358	0.00895892	0.0747141
ENSRNOG00000002691	Shcbp1l	SHC_binding_and_spindle_associated_1_like_[Source:RGD_Symbol;Acc:1305609]	13	70852023	70882340	NA	5	NA	5	5	NA	5	3	3	4	4	2	NA	3.2	0.64	-0.643856	0.00858092	0.0747141
ENSRNOG00000045872	Tmem125	transmembrane_protein_125_[Source:RGD_Symbol;Acc:1311937]	5	137371825	137373205	NA	0	0	0	3.38	0	0.676	NA	5.25	2.33	5.36	2.33	5.23	4.1	6.06509	2.60053	0.00863426	0.0747141
ENSRNOG00000059170	LOC102551356	uncharacterized_LOC102551356_[Source:RGD_Symbol;Acc:7567679]	18	62227385	62234905	1	1	NA	NA	0	0	0.5	3	NA	1	3	2	2	2.2	4.4	2.1375	0.00895892	0.0747141
ENSRNOG00000005108	Wfs1	wolframin_ER_transmembrane_glycoprotein_[Source:RGD_Symbol;Acc:68954]	14	78640620	78665966	NA	NA	3536	2850	2597	NA	2994.33	4044	5017	NA	3988	4805	5050	4580.8	1.52982	0.613365	0.0088117	0.0747141
ENSRNOG00000031517	Rn50_X_0699.2		X	68955052	68955463	NA	11.54	NA	NA	13.35	8.52	11.1367	4.23	8.51	0	NA	0	0	2.548	0.228794	-2.12788	0.00847604	0.0747141
ENSRNOG00000037770	AABR07039936.1		X	88298266	88309290	NA	21	20	NA	19	16	19	9	18	9	12	10	NA	11.6	0.610526	-0.711875	0.00890066	0.0747141
ENSRNOG00000004149	Mgat4c	MGAT4_family,_member_C_[Source:RGD_Symbol;Acc:1307871]	7	44009069	44024456	185	NA	242	NA	182	204	203.25	127	127	122	141	160	NA	135.4	0.666175	-0.586028	0.00907463	0.0750901
ENSRNOG00000037695	Sgpp2	sphingosine-1-phosphate_phosphatase_2_[Source:RGD_Symbol;Acc:1565739]	9	84203072	84319874	NA	129	71	61	88	NA	87.25	138	210	NA	236	NA	250	208.5	2.38968	1.25682	0.00905162	0.0750901
ENSRNOG00000001226	Rn50_20_0141.1		20	11928536	11929006	1	0	1	0	0	NA	0.4	NA	2	NA	NA	2	1.28	1.76	4.4	2.1375	0.00913751	0.0754033
ENSRNOG00000042426	Cyp4v3	cytochrome_P450,_family_4,_subfamily_v,_polypeptide_3_[Source:RGD_Symbol;Acc:708530]	16	50111306	50136727	129	160	160	NA	182	147	155.6	98	NA	84	NA	104	134	105	0.674807	-0.567453	0.00923403	0.0756652
ENSRNOG00000019100	Kif2c	kinesin_family_member_2C_[Source:RGD_Symbol;Acc:620239]	5	136027934	136053210	70	NA	NA	77	81	83	77.75	NA	40	60	52	62	NA	53.5	0.688103	-0.539304	0.00922838	0.0756652
ENSRNOG00000020337	Sla2	Src-like-adaptor_2_[Source:RGD_Symbol;Acc:1562071]	3	152944452	153001309	57	NA	39	62	43	61	52.4	NA	NA	33	26	33	35	31.75	0.605916	-0.72281	0.00924462	0.0756652
ENSRNOG00000058962	AABR07046713.1		5	2605380	2605587	8.74	7.49	4.87	NA	6.04	5.07	6.442	11.03	NA	8.99	10.13	NA	8.7	9.7125	1.50768	0.592334	0.0093541	0.0759474
ENSRNOG00000061157	AABR07017999.1		15	36020536	36020849	7	9	NA	8	NA	7	7.75	11	11	NA	NA	13	NA	11.6667	1.50538	0.590124	0.00937995	0.0759474
ENSRNOG00000056817	Muc6	mucin_6,_oligomeric_mucus/gel-forming_[Source:RGD_Symbol;Acc:628826]	1	214608704	214629938	137	NA	105	127	108	NA	119.25	NA	77	70	87	89	83	81.2	0.680922	-0.554438	0.00937088	0.0759474
ENSRNOG00000005608	Tead4	TEA_domain_transcription_factor_4_[Source:RGD_Symbol;Acc:1585671]	4	161540130	161587222	48	61	NA	51	45	NA	51.25	30.75	32	NA	34	NA	NA	32.25	0.629268	-0.668253	0.00935332	0.0759474
ENSRNOG00000011861	Aadat	aminoadipate_aminotransferase_[Source:RGD_Symbol;Acc:2948]	16	32832061	32868702	16	NA	17	21	15	NA	17.25	9	10	NA	15	11	10	11	0.637681	-0.649093	0.00943848	0.0760126
ENSRNOG00000008513	LOC103690019	protein_DBF4_homolog_A-like_[Source:RGD_Symbol;Acc:9449239]	4	22662216	22685474	5.94	NA	9.21	NA	NA	9.63	8.26	0	4.37	4.54	0	0	NA	1.782	0.215738	-2.21264	0.00943294	0.0760126
ENSRNOG00000005861	Hsd11b1	hydroxysteroid_11-beta_dehydrogenase_1_[Source:RGD_Symbol;Acc:2834]	13	111926442	111972603	NA	611	682	NA	528	NA	607	NA	NA	817	943	900	799	864.75	1.42463	0.510587	0.00949516	0.0762651
ENSRNOG00000055222	AC094212.1	triosephosphate_isomerase__[Source:RefSeq_peptide;Acc:NP_001028244]	8	26341732	26345754	41.4	59.51	57.38	35.12	45.57	NA	47.796	93.35	66.71	71.15	NA	93.26	NA	81.1175	1.69716	0.763123	0.0095709	0.076669
ENSRNOG00000014143	Col24a1	collagen_type_XXIV_alpha_1_chain_[Source:RGD_Symbol;Acc:1565539]	2	251200686	251434932	486	363	364	NA	574	490	455.4	226	339	NA	NA	314	238	279.25	0.613197	-0.705577	0.00981435	0.0769295
ENSRNOG00000049192	Hmgn5	high_mobility_group_nucleosome_binding_domain_5_[Source:RGD_Symbol;Acc:6497694]	X	80134557	80142902	NA	142.57	NA	231.85	182.14	243.19	199.938	NA	70.79	NA	107.83	NA	75.5	84.7067	0.423666	-1.239	0.00976765	0.0769295
ENSRNOG00000049552	Sgsh	N-sulfoglucosamine_sulfohydrolase_[Source:RGD_Symbol;Acc:1591134]	10	108469856	108473377	NA	16	18	20	24	NA	19.5	7	8	9	14	16	NA	10.8	0.553846	-0.852443	0.00971198	0.0769295
ENSRNOG00000006966	Nfia	nuclear_factor_I/A_[Source:RGD_Symbol;Acc:3170]	5	116420690	116751416	301	250	294	NA	299	NA	286	124	221	230	154	231	NA	192	0.671329	-0.574909	0.00985068	0.0769295
ENSRNOG00000027513	Rtel1	regulator_of_telomere_elongation_helicase_1_[Source:RGD_Symbol;Acc:1306721]	3	176818437	176856531	1471	NA	1338	1494	1290	1553	1429.2	737	1036	NA	NA	NA	915	896	0.626924	-0.673637	0.00978444	0.0769295
ENSRNOG00000025625	Rnase4	ribonuclease_A_family_member_4_[Source:RGD_Symbol;Acc:61823]	15	28018040	28035389	362	NA	333.63	349.91	277	522	368.908	609	NA	532	432	638.07	555.57	553.328	1.49991	0.584874	0.00968652	0.0769295
ENSRNOG00000054203	Sim2	single-minded_family_bHLH_transcription_factor_2_[Source:RGD_Symbol;Acc:1308016]	11	34316295	34354027	5	NA	3	NA	5	5	4.5	1	1	4	2	NA	1	1.8	0.4	-1.32193	0.00979347	0.0769295
ENSRNOG00000005801	Stx17	syntaxin_17_[Source:RGD_Symbol;Acc:708499]	5	63870432	63922730	108	NA	141	NA	100	121	117.5	70	94	70	62	81	NA	75.4	0.641702	-0.640024	0.00964105	0.0769295
ENSRNOG00000053045	Wscd2	WSC_domain_containing_2_[Source:RGD_Symbol;Acc:1589744]	12	48817320	48857724	443	380	517	550	527	NA	483.4	271	449	310	306	343	NA	335.8	0.694663	-0.525615	0.00982585	0.0769295
ENSRNOG00000047379	Zfp14	ZFP14_zinc_finger_protein_[Source:RGD_Symbol;Acc:1560188]	19	14489983	14495208	76.58	NA	50.93	75.61	48.02	70.9	64.408	NA	12.35	34.28	28.61	NA	46.53	30.4425	0.472651	-1.08115	0.00985882	0.0769295
ENSRNOG00000062197	Rn60_10_0910.5		10	90932054	90932937	120.19	78.05	52.07	44.33	90.18	NA	76.964	116.26	NA	139.13	132.17	150.65	NA	134.553	1.74825	0.805914	0.00996056	0.07723
ENSRNOG00000056772	Col4a6	collagen_type_IV_alpha_6_chain_[Source:RGD_Symbol;Acc:1589724]	X	112405647	112473822	70	75	56	NA	60	41	60.4	31	48	29	27	NA	NA	33.75	0.558775	-0.839661	0.0101799	0.07723
ENSRNOG00000002680	Lamc1	laminin_subunit_gamma_1_[Source:RGD_Symbol;Acc:621052]	13	70658707	70783515	917	708	980	NA	894	NA	874.75	487	606	478	467	810	NA	569.6	0.651157	-0.618922	0.010205	0.07723
ENSRNOG00000018803	Mkl1	megakaryoblastic_leukemia_(translocation)_1_[Source:RGD_Symbol;Acc:1304873]	7	122234012	122403667	674	NA	786	NA	659	NA	706.333	403	592	414	434	577	NA	484	0.685229	-0.545342	0.0100899	0.07723
ENSRNOG00000025516	Oc90	otoconin_90_[Source:RGD_Symbol;Acc:1593441]	7	106619326	106653567	NA	3	2.05	6	NA	9	5.0125	NA	13	NA	14	NA	11	12.6667	2.52702	1.33743	0.0101924	0.07723
ENSRNOG00000031307	Ptgdrl	prostaglandin_D2_receptor-like_[Source:RGD_Symbol;Acc:1565108]	15	19195666	19197977	1.32	1.43	NA	2.15	2.91	NA	1.9525	0	0	0	0.84	NA	0	0.168	0.0860435	-3.53879	0.0101978	0.07723
ENSRNOG00000028569	Arhgap27	Rho_GTPase_activating_protein_27_[Source:RGD_Symbol;Acc:735202]	10	91419912	91448477	98	104	106	126	NA	NA	108.5	61	61	NA	65	94	NA	70.25	0.647465	-0.627125	0.0100117	0.07723
ENSRNOG00000030614	LOC689899	similar_to_60S_ribosomal_protein_L23a_[Source:RGD_Symbol;Acc:1587481]	14	24129592	24130122	16.33	10.02	2.23	5.12	0	NA	6.74	24.04	23.96	NA	23.63	12.57	NA	21.05	3.12315	1.643	0.00995852	0.07723
ENSRNOG00000047782	RGD1309808	similar_to_apolipoprotein_L2;_apolipoprotein_L-II_[Source:RGD_Symbol;Acc:1309808]	7	118895405	118970135	NA	2	1.23	1.7	3.91	NA	2.21	7	6.13	NA	4.01	NA	8.11	6.3125	2.85633	1.51417	0.0101351	0.07723
ENSRNOG00000013407	Slc5a11	solute_carrier_family_5_member_11_[Source:RGD_Symbol;Acc:621410]	1	193187972	193226649	50	21	17	17	26	NA	26.2	42	NA	69	57	75	NA	60.75	2.3187	1.21332	0.00998765	0.07723
ENSRNOG00000001756	LOC100911374	UBX_domain-containing_protein_7-like_[Source:RGD_Symbol;Acc:6493076]	11	72786730	72814850	1.37	0.33	0	0	NA	0.99	0.538	NA	NA	7.65	NA	5.18	5.64	6.15667	11.4436	3.51647	0.0102024	0.07723
ENSRNOG00000053687	Znf660	zinc_finger_protein_660_[Source:RGD_Symbol;Acc:11394460]	8	131965134	131966540	25	28	27	NA	26	28	26.8	17	18	16	10	24	NA	17	0.634328	-0.656698	0.0100809	0.07723
ENSRNOG00000051957	AC126897.1		1	221993387	221994037	8.84	8.67	6.61	NA	3.65	9.59	7.472	3.37	2.16	2.2	3.18	3.29	NA	2.84	0.380086	-1.3956	0.0108652	0.0778938
ENSRNOG00000057008	AABR07010985.1		2	156302569	156353036	NA	6.26	9.48	8.3	11.78	33.18	13.8	33.77	26.6	NA	NA	35.46	41.46	34.3225	2.48714	1.31449	0.0109651	0.0778938
ENSRNOG00000061900	AABR07047771.1		5	46751661	46757181	1	0	0	NA	0	0	0.2	1	1	NA	1.11	1.18	NA	1.0725	5.3625	2.42291	0.0106956	0.0778938
ENSRNOG00000060742	AABR07029809.1		10	52478050	52483325	1.18	NA	3	2	2	3	2.236	1	0	1.34	1.23	0	NA	0.714	0.31932	-1.64692	0.0105784	0.0778938
ENSRNOG00000052039	Rn50_20_0066.11		20	4426689	4428527	10	7	10	4	9	NA	8	3	NA	4	4	NA	2	3.25	0.40625	-1.29956	0.0107801	0.0778938
ENSRNOG00000017762	Cdhr5	cadherin-related_family_member_5_[Source:RGD_Symbol;Acc:620504]	1	214255110	214263581	5	NA	7	7	5	7	6.2	5	3	NA	4	4	NA	4	0.645161	-0.632268	0.0107171	0.0778938
ENSRNOG00000022701	Ceacam18	carcinoembryonic_antigen-related_cell_adhesion_molecule_18_[Source:RGD_Symbol;Acc:1563539]	1	99561523	99575684	NA	18	20	16	23	NA	19.25	13	NA	9	NA	15	11	12	0.623377	-0.681824	0.0108036	0.0778938
ENSRNOG00000010438	Cpt1b	carnitine_palmitoyltransferase_1B_[Source:RGD_Symbol;Acc:2397]	7	130395194	130405347	251.77	NA	NA	194.52	232.21	248.79	231.822	NA	160.81	157.87	NA	NA	168.96	162.547	0.701169	-0.512167	0.0108571	0.0778938
ENSRNOG00000029837	Cfap54	cilia_and_flagella_associated_protein_54_[Source:RGD_Symbol;Acc:1589470]	7	33858440	33916338	83	73	NA	100	92	NA	87	58	69	NA	57	55	NA	59.75	0.686782	-0.542077	0.0108453	0.0778938
ENSRNOG00000026351	Cldn34e	claudin_34E_[Source:RGD_Symbol;Acc:1591711]	X	44999725	45000363	6	7	NA	NA	NA	6	6.33333	2	0	4	1	NA	5	2.4	0.378947	-1.39993	0.0106878	0.0778938
ENSRNOG00000033776	LOC100359668	ferritin_light_chain_2_[Source:RGD_Symbol;Acc:2325062]	6	76652206	76652757	NA	0	0	0	2.12	0	0.424	2.56	2.34	NA	1.42	2.48	NA	2.2	5.18868	2.37537	0.0107136	0.0778938
ENSRNOG00000015371	Foxh1	forkhead_box_H1_[Source:RGD_Symbol;Acc:1311275]	7	117730307	117732387	1.97	4.32	NA	3.36	3.78	4.78	3.642	2.57	1.93	NA	0	0	1.82	1.264	0.347062	-1.52673	0.0107899	0.0778938
ENSRNOG00000017484	Gja5	gap_junction_protein,_alpha_5_[Source:RGD_Symbol;Acc:2692]	2	199162745	199184939	28	NA	NA	33	33	NA	31.3333	23	17	16	16	NA	29	20.2	0.644681	-0.633343	0.0108464	0.0778938
ENSRNOG00000048659	LOC498316	hypothetical_LOC498316_[Source:RGD_Symbol;Acc:1593182]	13	109646455	109652229	NA	NA	2	NA	5	4	3.66667	10	6	9	7	NA	10	8.4	2.29091	1.19592	0.01077	0.0778938
ENSRNOG00000051792	LOC689959	hypothetical_protein_LOC689959_[Source:RGD_Symbol;Acc:1586341]	8	55164736	55171718	13	17	13	NA	19	21	16.6	10	9	10	9	NA	NA	9.5	0.572289	-0.805184	0.0104332	0.0778938
ENSRNOG00000058111	Itga2	integrin_alpha_2_[Source:RGD_Symbol;Acc:621632]	2	47000323	47096961	6	4	5	6	4	NA	5	0	3	0	0	4	NA	1.4	0.28	-1.8365	0.0104981	0.0778938
ENSRNOG00000030109	Kpna5	karyopherin_subunit_alpha_5_[Source:RGD_Symbol;Acc:1561324]	20	32509598	32572250	143	107	151	NA	156	111	133.6	72	106	70	93	107	NA	89.6	0.670659	-0.576349	0.0105105	0.0778938
ENSRNOG00000035617	Mir186	microRNA_186_[Source:RGD_Symbol;Acc:2325558]	2	263873759	263873844	3	NA	NA	3	NA	2	2.66667	0	1	1	0	2	NA	0.8	0.3	-1.73697	0.0107689	0.0778938
ENSRNOG00000022492	Ppial4g	peptidylprolyl_isomerase_A_like_4G_[Source:RGD_Symbol;Acc:1559682]	15	81576888	81577379	3	3.02	5.03	3.03	4.01	NA	3.618	2	3	NA	2	1	1	1.8	0.497512	-1.0072	0.0107726	0.0778938
ENSRNOG00000026037	Plb1	phospholipase_B1_[Source:RGD_Symbol;Acc:621565]	6	25397537	25507073	NA	4	6	4	4	3	4.2	1	3	3	1	NA	2	2	0.47619	-1.07039	0.0107172	0.0778938
ENSRNOG00000051380	LOC102554576	protein_argonaute-4-like_[Source:RGD_Symbol;Acc:7706370]	1	19638106	19640329	1.5	3.68	2.53	NA	1.29	2.67	2.334	0	NA	0	0	1.49	NA	0.3725	0.159597	-2.64749	0.0109197	0.0778938
ENSRNOG00000058940	Rab11fip1	RAB11_family_interacting_protein_1_[Source:RGD_Symbol;Acc:1562965]	16	69046514	69079332	NA	21	NA	NA	25	19	21.6667	12	11	7	10	19	NA	11.8	0.544615	-0.87669	0.0108613	0.0778938
ENSRNOG00000053371	LOC102554500	ral_guanine_nucleotide_dissociation_stimulator-like_[Source:RGD_Symbol;Acc:7684955]	3	4988097	4989205	15.67	7.47	8.63	14.03	15.5	NA	12.26	1.64	5.49	7.17	8.09	1.84	NA	4.846	0.395269	-1.33909	0.0108754	0.0778938
ENSRNOG00000002372	Sgcd	sarcoglycan,_delta_[Source:RGD_Symbol;Acc:1306638]	10	32062946	32471454	12	12	11	NA	13	10	11.6	4	6	5	10	9	NA	6.8	0.586207	-0.770518	0.0106374	0.0778938
ENSRNOG00000009614	LOC300249	similar_to_60S_ribosomal_protein_L4_(L1)_[Source:RGD_Symbol;Acc:1583853]	7	143443348	143444609	NA	24.67	31.4	NA	25.09	33.65	28.7025	14.47	18.48	NA	22.5	NA	17.16	18.1525	0.632436	-0.661008	0.0109535	0.0778938
ENSRNOG00000023208	RGD1309821	similar_to_KIAA1161_protein_[Source:RGD_Symbol;Acc:1309821]	5	57876498	57881944	226	156	187	NA	223	NA	198	99	147	140	105	118	NA	121.8	0.615152	-0.700986	0.0108913	0.0778938
ENSRNOG00000029423	AABR07052519.1		3	59165353	59166356	0	NA	0	0	2.47	NA	0.6175	5.66	4.87	3.2	NA	NA	NA	4.57667	7.41161	2.88979	0.0115762	0.0785304
ENSRNOG00000029050	AABR07047221.1		5	24725821	24853063	2	NA	2	NA	1	1	1.5	0	1	0	NA	0	0	0.2	0.133333	-2.90689	0.0113872	0.0785304
ENSRNOG00000003606	AABR07014550.1		14	21163840	21164295	170.6	NA	147.07	NA	211.02	165.03	173.43	17.07	110.44	12.19	NA	142.58	13.43	59.142	0.341014	-1.5521	0.011443	0.0785304
ENSRNOG00000058289	AABR07027575.1		17	37617527	37617908	55	44	64	NA	76	46	57	29	35	NA	29	36	NA	32.25	0.565789	-0.821663	0.0115522	0.0785304
ENSRNOG00000018358	Nt5dc2	5'-nucleotidase_domain_containing_2_[Source:RGD_Symbol;Acc:1305524]	16	7212488	7220540	NA	NA	NA	538	490	561	529.667	NA	339	297	406	NA	446	372	0.702329	-0.509782	0.0115052	0.0785304
ENSRNOG00000015566	Atp6v1e2	ATPase_H+_transporting_V1_subunit_E2_[Source:RGD_Symbol;Acc:1311680]	6	10511452	10515370	6	NA	9	NA	8	8	7.75	7	3	NA	5	4	4	4.6	0.593548	-0.752562	0.0114466	0.0785304
ENSRNOG00000016915	Barx1	BARX_homeobox_1_[Source:RGD_Symbol;Acc:1310884]	17	14824734	14828329	2	NA	NA	1	2	1	1.5	0	0	NA	0	0	1	0.2	0.133333	-2.90689	0.0113872	0.0785304
ENSRNOG00000031197	F8	coagulation_factor_VIII_[Source:RGD_Symbol;Acc:727845]	18	367862	399242	NA	NA	589	NA	599	551	579.667	455	360	NA	NA	410	NA	408.333	0.704428	-0.505476	0.0112504	0.0785304
ENSRNOG00000025247	Ccdc87	coiled-coil_domain_containing_87_[Source:RGD_Symbol;Acc:1596153]	1	220096422	220099611	4	2	NA	2	3	5	3.2	6	5	6	NA	5	6	5.6	1.75	0.807355	0.011113	0.0785304
ENSRNOG00000004195	Dtl	denticleless_E3_ubiquitin_protein_ligase_homolog_[Source:RGD_Symbol;Acc:1310439]	13	110220283	110257367	94	124	NA	82	79	NA	94.75	50	47	NA	37	NA	NA	44.6667	0.471416	-1.08493	0.0115716	0.0785304
ENSRNOG00000049116	LOC100912534	DNA-directed_RNA_polymerases_I,_II,_and_III_subunit_RPABC3-like_[Source:RGD_Symbol;Acc:6486461]	11	83878006	83882117	0	12.91	NA	0	0	8.3	4.242	49.92	NA	27.71	41.72	NA	21.35	35.175	8.29208	3.05173	0.0115253	0.0785304
ENSRNOG00000022536	Efcab5	EF-hand_calcium_binding_domain_5_[Source:RGD_Symbol;Acc:1309650]	10	62981297	63085308	NA	4	3	NA	NA	3	3.33333	1	2	2	1	NA	NA	1.5	0.45	-1.152	0.0113118	0.0785304
ENSRNOG00000018427	Lhx3	LIM_homeobox_3_[Source:RGD_Symbol;Acc:71078]	3	3654755	3661810	NA	7	6	7	NA	6	6.5	9	12	NA	12	14	NA	11.75	1.80769	0.854149	0.0114665	0.0785304
ENSRNOG00000001776	Muc20	mucin_20,_cell_surface_associated_[Source:RGD_Symbol;Acc:1304865]	11	71222600	71236223	NA	1	0	NA	1	0	0.5	NA	2	NA	NA	3	2	2.33333	4.66667	2.22239	0.0113118	0.0785304
ENSRNOG00000027880	Nbeal2	neurobeachin-like_2_[Source:RGD_Symbol;Acc:1306501]	8	118893995	118926613	493.55	NA	NA	NA	616.68	513.15	541.127	299.5	268.84	250	321.04	NA	NA	284.845	0.526392	-0.925789	0.0115538	0.0785304
ENSRNOG00000018606	Olr59	olfactory_receptor_59_[Source:RGD_Symbol;Acc:628858]	1	167906061	167911961	324	407	NA	433	NA	NA	388	NA	217	NA	187	NA	154	186	0.479381	-1.06075	0.0113775	0.0785304
ENSRNOG00000020073	Pcdhb8	protocadherin_beta_8_[Source:RGD_Symbol;Acc:1309895]	18	30435119	30437458	205.58	116.93	187.87	170.91	172.95	NA	170.848	130.9	97.98	97.07	94.78	130.87	NA	110.32	0.64572	-0.631019	0.0110812	0.0785304
ENSRNOG00000018110	Svil	supervillin_[Source:RGD_Symbol;Acc:1306354]	17	55230298	55346279	566	519	455	NA	755	559	570.8	351	387	330	354	NA	NA	355.5	0.62281	-0.683136	0.0111479	0.0785304
ENSRNOG00000006830	Tgm6	transglutaminase_6_[Source:RGD_Symbol;Acc:1565348]	3	122662086	122679128	1	0	0	0	0	NA	0.2	2	1	NA	NA	2	1	1.5	7.5	2.90689	0.0113872	0.0785304
ENSRNOG00000061167	U4	U4_spliceosomal_RNA_[Source:RFAM;Acc:RF00015]	8	23032865	23032984	6	3	5	6	5	NA	5	NA	3	NA	3	NA	2	2.66667	0.533333	-0.906891	0.0111874	0.0785304
ENSRNOG00000046028	Haus6	HAUS_augmin-like_complex,_subunit_6_[Source:MGI_Symbol;Acc:MGI:1923389]	5	104947427	104980641	120.54	NA	150	NA	111.85	129.88	128.067	79.71	97.02	NA	88.25	93.83	NA	89.7025	0.700431	-0.513684	0.0116353	0.0787542
ENSRNOG00000017249	Zfp366	zinc_finger_protein_366_[Source:RGD_Symbol;Acc:2322904]	2	29410579	29498664	79	63	95	NA	74	61	74.4	20	30	30	37	72	NA	37.8	0.508065	-0.976916	0.0117839	0.0795813
ENSRNOG00000053881	Baz2a	bromodomain_adjacent_to_zinc_finger_domain,_2A_[Source:RGD_Symbol;Acc:1305037]	7	2529077	2547062	672	NA	705	NA	706	632	678.75	370	540	318	489	599	NA	463.2	0.682431	-0.551245	0.0119728	0.079783
ENSRNOG00000061479	LOC102555038	EVI5-like_protein-like_[Source:RGD_Symbol;Acc:7617722]	12	3807456	3809115	42.84	49.01	47	NA	44.02	NA	45.7175	23.09	44.08	17.35	25.41	25.28	NA	27.042	0.591502	-0.757545	0.0118819	0.079783
ENSRNOG00000018580	Klk8	kallikrein_related-peptidase_8_[Source:RGD_Symbol;Acc:1305998]	1	99734993	99742009	6	1	2	2	3	NA	2.8	15	9	NA	NA	17	9	12.5	4.46429	2.15843	0.0119417	0.079783
ENSRNOG00000041411	AC097745.1	predicted_gene,_22953_[Source:MGI_Symbol;Acc:MGI:5452730]	3	113417087	113417187	5	NA	3	5	NA	5	4.5	10	10	5.01	NA	8.03	11	8.808	1.95733	0.968889	0.0119365	0.079783
ENSRNOG00000038478	RGD1563668	similar_to_High_mobility_group_protein_1_(HMG-1)_[Source:RGD_Symbol;Acc:1563668]	10	40994237	40994872	NA	1.4	1.48	NA	1.27	1.27	1.355	0	0	NA	0	0	1.29	0.258	0.190406	-2.39285	0.0119573	0.079783
ENSRNOG00000061122	LOC102551683	uncharacterized_LOC102551683_[Source:RGD_Symbol;Acc:7591909]	12	21777529	21779204	16.95	NA	NA	17.8	17.05	18.65	17.6125	13.58	7.36	8.78	11.96	NA	NA	10.42	0.591625	-0.757244	0.0118878	0.079783
ENSRNOG00000031560	AABR07030162.1		10	72556082	72556564	3.56	NA	3.15	NA	2.49	3.55	3.1875	NA	2.14	NA	1.69	NA	2.2	2.01	0.630588	-0.66523	0.0119997	0.0797863
ENSRNOG00000062163	Rn60_1_0253.2		1	25262796	25263797	1	NA	NA	2.13	1.42	1	1.3875	0	1	0	0	NA	0	0.2	0.144144	-2.79442	0.0121464	0.0805839
ENSRNOG00000055789	AABR07000411.1		1	12006598	12136637	NA	2.31	2.27	NA	1.16	2.21	1.9875	3.42	3.47	NA	4.45	NA	NA	3.78	1.90189	0.927431	0.0124512	0.0808084
ENSRNOG00000062202	Rn60_12_0308.3		12	30762647	30763357	35	27	NA	29	NA	25	29	NA	20	13	17	NA	23	18.25	0.62931	-0.668156	0.0122427	0.0808084
ENSRNOG00000006051	AABR07016841.1		15	1054937	1055245	236	229	NA	175	168	NA	202	NA	274	393	425	328	NA	355	1.75743	0.813464	0.012333	0.0808084
ENSRNOG00000015972	Ano5	anoctamin_5_[Source:RGD_Symbol;Acc:1564265]	1	106896790	106968885	16	17	22	NA	14	18	17.4	11	16	10	10	12	NA	11.8	0.678161	-0.5603	0.0124873	0.0808084
ENSRNOG00000016267	Chst15	carbohydrate_sulfotransferase_15_[Source:RGD_Symbol;Acc:628881]	1	204245645	204322544	198	197	291	NA	241	NA	231.75	88	181	152	112	135	NA	133.6	0.576483	-0.794649	0.0125022	0.0808084
ENSRNOG00000014513	Exnef	exonuclease_NEF-sp_[Source:RGD_Symbol;Acc:1305412]	1	189549960	189622094	NA	66	80	77	NA	NA	74.3333	48	44	48	58	NA	55	50.6	0.680717	-0.554872	0.0123051	0.0808084
ENSRNOG00000052574	Lbr	lamin_B_receptor_[Source:MGI_Symbol;Acc:MGI:2138281]	13	100431390	100450209	153	NA	180	NA	174	134	160.25	108	122	97	110	129	NA	113.2	0.706396	-0.50145	0.0123549	0.0808084
ENSRNOG00000006471	Pvalb	parvalbumin_[Source:RGD_Symbol;Acc:3457]	7	119429019	119441487	NA	217	240	NA	127	NA	194.667	636	NA	577	373	397	NA	495.75	2.54666	1.34861	0.0124621	0.0808084
ENSRNOG00000013902	P2ry12	purinergic_receptor_P2Y12_[Source:RGD_Symbol;Acc:621681]	2	149441598	149444548	NA	448	472	NA	NA	408	442.667	NA	323	225	287	NA	NA	278.333	0.628765	-0.669407	0.0124145	0.0808084
ENSRNOG00000057862	Rsph1	radial_spoke_head_1_homolog_[Source:RGD_Symbol;Acc:1307712]	20	9998701	10013559	55	63	85	80	68	NA	70.2	120	NA	83	119	NA	113	108.75	1.54915	0.631472	0.0123521	0.0808084
ENSRNOG00000061316	LOC102547056	retinoic_acid_early-inducible_protein_1-gamma-like_[Source:RGD_Symbol;Acc:7509852]	1	1180932	1220916	NA	11	12	11	15	NA	12.25	7	8	7	9	8	NA	7.8	0.636735	-0.651236	0.0123609	0.0808084
ENSRNOG00000056036	LOC103691005	zinc_finger_protein_679-like_[Source:RGD_Symbol;Acc:9163837]	1	64740487	64749705	NA	175.97	NA	NA	191.15	158.3	175.14	84.55	79.33	157.66	NA	134.73	106.43	112.54	0.642572	-0.638071	0.0124049	0.0808084
ENSRNOG00000010253	Cd163	CD163_molecule_[Source:RGD_Symbol;Acc:1310382]	4	156752082	156785467	6	9	NA	NA	11	8	8.5	14	NA	NA	NA	19	16	16.3333	1.92157	0.942285	0.0125662	0.080875
ENSRNOG00000023026	Fbxo48	F-box_protein_48_[Source:RGD_Symbol;Acc:1309073]	14	100135271	100136728	4	NA	2	2	3	NA	2.75	2	1	0	0	0	NA	0.6	0.218182	-2.1964	0.012564	0.080875
ENSRNOG00000016648	Gulo	gulonolactone_(L-)_oxidase_[Source:RGD_Symbol;Acc:620701]	15	42671203	42693694	NA	8	11	NA	12	7	9.5	5	NA	NA	4	NA	3	4	0.421053	-1.24793	0.0126324	0.0811275
ENSRNOG00000019296	Gnat2	G_protein_subunit_alpha_transducin_2_[Source:RGD_Symbol;Acc:1309514]	2	210880777	210889881	NA	6	3	NA	7	6	5.5	NA	1	1	2	1	NA	1.25	0.227273	-2.1375	0.0127053	0.0814224
ENSRNOG00000056214	AABR07022098.1		13	107490908	107501593	2	0	0	2	0	NA	0.8	3	3	2	3	NA	NA	2.75	3.4375	1.78136	0.0127435	0.0814935
ENSRNOG00000005869	AABR07017110.1		15	11650010	11650915	95.79	95.16	165.21	NA	149.83	NA	126.498	27.42	76.49	14.72	74.13	42.51	NA	47.054	0.371976	-1.42672	0.0128898	0.0822547
ENSRNOG00000026116	Sall3	spalt-like_transcription_factor_3_[Source:RGD_Symbol;Acc:1310232]	18	77573702	77579969	193	169	180	NA	256	187	197	NA	121	159	114	145	NA	134.75	0.68401	-0.54791	0.0129482	0.0824526
ENSRNOG00000017429	Lat	linker_for_activation_of_T_cells_[Source:RGD_Symbol;Acc:620802]	1	197765644	197770669	33	23	29	NA	29	NA	28.5	17	21	18	NA	21	NA	19.25	0.675439	-0.566103	0.0131234	0.0830415
ENSRNOG00000001959	Mx1	myxovirus_(influenza_virus)_resistance_1_[Source:RGD_Symbol;Acc:3127]	11	37891156	37914983	NA	49.05	67.24	61.51	NA	44.29	55.5225	NA	NA	72.96	86.61	NA	83.03	80.8667	1.45647	0.542473	0.0130788	0.0830415
ENSRNOG00000012427	Veph1	ventricular_zone_expressed_PH_domain-containing_1_[Source:RGD_Symbol;Acc:1308217]	2	157869392	158156444	29	NA	38	45	45	NA	39.25	NA	18	26	20	25	NA	22.25	0.566879	-0.818887	0.0130967	0.0830415
ENSRNOG00000007229	Nr0b2	nuclear_receptor_subfamily_0,_group_B,_member_2_[Source:RGD_Symbol;Acc:621032]	5	151776004	151779319	1	2	NA	1	NA	2	1.5	4	3	3	6	3	NA	3.8	2.53333	1.34104	0.0132272	0.0833481
ENSRNOG00000039471	LOC108348771	protocadherin_beta-16-like_[Source:RGD_Symbol;Acc:11492646]	18	30562178	30564577	77.34	77.98	103.34	NA	86.49	NA	86.2875	NA	59.81	46.59	60.82	69.06	NA	59.07	0.684572	-0.546726	0.0132069	0.0833481
ENSRNOG00000056624	LOC108349943	uncharacterized_LOC108349943_[Source:RGD_Symbol;Acc:11451820]	2	41526069	41529176	NA	NA	7	NA	7	5	6.33333	NA	NA	NA	10	10	11	10.3333	1.63158	0.706269	0.0133217	0.0837682
ENSRNOG00000058277	AC080157.1		1	254530121	254575074	3	NA	3	NA	NA	3	3	2	1	NA	2	1	NA	1.5	0.5	-1	0.0138468	0.0845986
ENSRNOG00000061741	AABR07000989.1		1	31124825	31125160	10	NA	17	NA	12	12	12.75	5	7	4	NA	7	7	6	0.470588	-1.08746	0.0135778	0.0845986
ENSRNOG00000051203	Rn50_2_2279.2		2	208555595	208557785	11	NA	15.73	10.99	12.29	NA	12.5025	0	3.5	NA	0	8	10.24	4.348	0.34777	-1.52379	0.013671	0.0845986
ENSRNOG00000059112	AABR07070599.1		8	76479659	76479941	8.1	NA	NA	NA	5.09	7.26	6.81667	0	0	2.36	NA	5.68	2.1	2.028	0.297506	-1.74901	0.0138874	0.0845986
ENSRNOG00000051743	AABR07043822.1		19	41654261	41655649	0	0	0	0	1	NA	0.2	1	NA	2	2	3	NA	2	10	3.32193	0.0137138	0.0845986
ENSRNOG00000018311	Cd19	CD19_molecule_[Source:RGD_Symbol;Acc:1309086]	1	197815413	197821936	NA	1	2	1	NA	1	1.25	2	NA	3	2	3	2	2.4	1.92	0.941106	0.0139032	0.0845986
ENSRNOG00000036674	Cd7	Cd7_molecule_[Source:RGD_Symbol;Acc:1310015]	10	110229922	110232843	NA	4	6	4	7	NA	5.25	3	2	3	1	NA	1	2	0.380952	-1.39232	0.0135126	0.0845986
ENSRNOG00000055185	Dusp9	dual_specificity_phosphatase_9_[Source:RGD_Symbol;Acc:1565535]	X	157168144	157172068	NA	20	21	22	NA	NA	21	35	27	NA	40	NA	37	34.75	1.65476	0.726624	0.0138784	0.0845986
ENSRNOG00000010468	Elovl6	ELOVL_fatty_acid_elongase_6_[Source:RGD_Symbol;Acc:620585]	2	234189105	234296145	NA	35.19	46.9	NA	24.86	26.11	33.265	0	0	25.67	1.6	17.88	NA	9.03	0.271456	-1.88121	0.013677	0.0845986
ENSRNOG00000058439	Fam50a	family_with_sequence_similarity_50,_member_A_[Source:RGD_Symbol;Acc:1560964]	X	156392630	156399760	NA	0	111.14	0	0	0	22.228	110.48	115.65	123.46	NA	102.43	NA	113.005	5.0839	2.34594	0.0138226	0.0845986
ENSRNOG00000008422	Lpo	lactoperoxidase_[Source:RGD_Symbol;Acc:1310051]	10	75100385	75120247	2	3	3	NA	NA	2	2.5	1	NA	NA	1	NA	1	1	0.4	-1.32193	0.0138468	0.0845986
ENSRNOG00000029808	LOC100360244	LRRGT00053-like_[Source:RGD_Symbol;Acc:2324592]	15	61872564	61873406	NA	4	4	NA	NA	4	4	12	NA	9	9	5	12	9.4	2.35	1.23266	0.013793	0.0845986
ENSRNOG00000017981	Mcm10	minichromosome_maintenance_10_replication_initiation_factor_[Source:RGD_Symbol;Acc:1311330]	17	77224112	77246478	58	67	NA	NA	64	NA	63	NA	32	43	42	54	NA	42.75	0.678571	-0.559427	0.0136176	0.0845986
ENSRNOG00000046776	Msx3	msh_homeobox_3_[Source:RGD_Symbol;Acc:620932]	1	212514223	212517151	2	2	NA	2	NA	1	1.75	0	1	NA	1	0	1	0.6	0.342857	-1.54432	0.0139032	0.0845986
ENSRNOG00000020872	LOC100911215	T-cell_surface_glycoprotein_CD5-like_[Source:RGD_Symbol;Acc:6494271]	1	226770744	226791879	2	NA	2	2	NA	3	2.25	NA	5	3	5	3	4	4	1.77778	0.830075	0.0138693	0.0845986
ENSRNOG00000061400	U2	U2_spliceosomal_RNA_[Source:RFAM;Acc:RF00004]	10	56507122	56507244	NA	3	3	3	NA	3	3	2	NA	2	1	NA	1	1.5	0.5	-1	0.0138468	0.0845986
ENSRNOG00000020936	Nradd	neurotrophin_receptor_associated_death_domain_[Source:RGD_Symbol;Acc:708524]	8	118890399	118893702	52	NA	61	72	77	NA	65.5	NA	36	39	NA	NA	42	39	0.59542	-0.748021	0.0140049	0.0850457
ENSRNOG00000000811	Pkib	cAMP-dependent_protein_kinase_inhibitor_beta_[Source:RGD_Symbol;Acc:3335]	20	40618128	40712592	26	32	24	NA	60	NA	35.5	110	NA	NA	58	124	125	104.25	2.93662	1.55416	0.0143503	0.0864464
ENSRNOG00000052220	Ccdc83	coiled-coil_domain_containing_83_[Source:RGD_Symbol;Acc:1594161]	1	154478782	154507039	3	5	4	4	NA	NA	4	NA	6	7	8	NA	NA	7	1.75	0.807355	0.0142987	0.0864464
ENSRNOG00000025938	Lin28b	lin-28_homolog_B_[Source:RGD_Symbol;Acc:1597432]	20	50486809	50564987	7	7	NA	8	NA	7	7.25	7	4	3	4	5	NA	4.6	0.634483	-0.656347	0.0143155	0.0864464
ENSRNOG00000021420	Tirap	TIR_domain_containing_adaptor_protein_[Source:RGD_Symbol;Acc:1595496]	8	36385353	36388224	15	NA	19	19	NA	24	19.25	9	NA	NA	11	12	11	10.75	0.558442	-0.840522	0.0143383	0.0864464
ENSRNOG00000018083	AABR07004876.1		1	164807422	164807805	0	NA	0	0	0	1.01	0.202	1.06	NA	1.01	1.06	1.01	NA	1.035	5.12376	2.3572	0.0143906	0.0864849
ENSRNOG00000031290	Trappc3l	trafficking_protein_particle_complex_3-like_[Source:RGD_Symbol;Acc:2318506]	20	27592379	27664595	14	8	NA	NA	15	9	11.5	2	NA	3	4	5	NA	3.5	0.304348	-1.71621	0.0144142	0.0864849
ENSRNOG00000060924	AABR07005004.2		1	174134747	174134870	1.36	4.69	1	0	5.47	NA	2.504	6.9	NA	6.25	6.12	7.68	NA	6.7375	2.69069	1.42798	0.0145951	0.0867218
ENSRNOG00000053044	AABR07012775.1		2	208225406	208225888	2.15	NA	2.14	NA	2.14	NA	2.14333	5.38	NA	NA	5.37	4.32	NA	5.02333	2.3437	1.22879	0.0145791	0.0867218
ENSRNOG00000000419	Cfb	complement_factor_B_[Source:RGD_Symbol;Acc:2204]	20	4536203	4561066	20.26	50.45	NA	41.47	44.61	56.63	42.684	14.16	NA	13.21	24.56	NA	23.67	18.9	0.442789	-1.17531	0.0145976	0.0867218
ENSRNOG00000008040	Fam64a	family_with_sequence_similarity_64,_member_A_[Source:RGD_Symbol;Acc:1308747]	10	58613674	58618514	98	93	84	NA	NA	NA	91.6667	NA	45	71	73	NA	64	63.25	0.69	-0.535332	0.0145456	0.0867218
ENSRNOG00000061691	LOC102550455	nuclear_prelamin_A_recognition_factor-like_[Source:RGD_Symbol;Acc:7727783]	10	110125109	110128329	70.48	51.59	NA	NA	56.49	68.35	61.7275	36.64	36.7	NA	46.37	48.27	NA	41.995	0.680329	-0.555696	0.0145867	0.0867218
ENSRNOG00000051149	Rn50_1_1730.1		1	166727805	166728492	1	1	1	1	NA	1	1	0	0	1	0	0	NA	0.2	0.2	-2.32193	0.0161301	0.0867269
ENSRNOG00000058077	AABR07001068.1		1	37059412	37162589	105	100	134	NA	93	NA	108	44	100	49	51	76	NA	64	0.592593	-0.754888	0.0157505	0.0867269
ENSRNOG00000051802	AABR07010609.1		2	143404985	143406099	NA	NA	1	1	1	1	1	NA	0	0	1	0	0	0.2	0.2	-2.32193	0.0161301	0.0867269
ENSRNOG00000046756	AABR07051241.1		3	2512492	2513491	17.48	16.74	NA	NA	17.38	NA	17.2	NA	8.25	11.33	7.75	NA	NA	9.11	0.529651	-0.916886	0.0154915	0.0867269
ENSRNOG00000038024	AABR07061254.1		4	112357080	112357484	0	1	0	0	0	NA	0.2	NA	1	NA	NA	1	1	1	5	2.32193	0.0161301	0.0867269
ENSRNOG00000039721	AC123251.1		4	15697475	15698346	0	0	0	NA	1	0	0.2	1	1	NA	1	1	1	1	5	2.32193	0.0161301	0.0867269
ENSRNOG00000052757	AABR07049695.3		5	133717759	133721348	4	NA	2	3	4	NA	3.25	6	NA	NA	8	6	NA	6.66667	2.05128	1.03653	0.0148527	0.0867269
ENSRNOG00000046836	AC133403.1		11	70056624	70067091	11.56	0	33.85	0	0	NA	9.082	83.56	NA	47.11	NA	61.12	NA	63.93	7.0392	2.81541	0.0151203	0.0867269
ENSRNOG00000053835	AABR07035182.1		12	6233327	6234334	NA	1	1	1	1	NA	1	1	0	0	0	0	NA	0.2	0.2	-2.32193	0.0161301	0.0867269
ENSRNOG00000046812	AABR07045321.2		20	42963869	42964241	1	0	NA	0	0	0	0.2	NA	NA	1	NA	1	1	1	5	2.32193	0.0161301	0.0867269
ENSRNOG00000038987	LOC498084	Ab2-093_[Source:RGD_Symbol;Acc:1566080]	11	63169374	63224986	1	1	NA	NA	1	1	1	0	0	0	0	NA	1	0.2	0.2	-2.32193	0.0161301	0.0867269
ENSRNOG00000025562	Ang2	angiogenin,_ribonuclease_A_family,_member_2_[Source:RGD_Symbol;Acc:1359373]	15	28103703	28104206	0	1	0	0	0	NA	0.2	1	NA	1	1	1	NA	1	5	2.32193	0.0161301	0.0867269
ENSRNOG00000007980	Anxa13	annexin_A13_[Source:RGD_Symbol;Acc:1307545]	7	98217642	98270110	1	NA	NA	1	1	NA	1	1	0	0	0	NA	0	0.2	0.2	-2.32193	0.0161301	0.0867269
ENSRNOG00000045679	Apoa1	apolipoprotein_A1_[Source:RGD_Symbol;Acc:2130]	8	50525091	50526875	6	4	7.79	6.51	3.94	NA	5.648	13	NA	11	9.47	NA	7.78	10.3125	1.82587	0.868582	0.0151338	0.0867269
ENSRNOG00000007059	Atp1b4	ATPase_Na+/K+_transporting_family_member_beta_4_[Source:RGD_Symbol;Acc:620994]	X	124631881	124652975	3	4	NA	4	NA	NA	3.66667	NA	1	NA	1	1	NA	1	0.272727	-1.87447	0.0152681	0.0867269
ENSRNOG00000028632	Bcl2l14	BCL2_like_14_[Source:RGD_Symbol;Acc:1562777]	4	168142271	168183096	0	1	0	0	0	NA	0.2	1	NA	2	1	NA	1	1.25	6.25	2.64386	0.016154	0.0867269
ENSRNOG00000022937	Bpifc	BPI_fold_containing_family_C_[Source:RGD_Symbol;Acc:1311686]	7	23854846	23911953	0	0	0	NA	0	1	0.2	NA	1	1	1	NA	1	1	5	2.32193	0.0161301	0.0867269
ENSRNOG00000027096	Ctsw	cathepsin_W_[Source:RGD_Symbol;Acc:1309354]	1	220844558	220848153	1	2	2	2	NA	2	1.8	NA	NA	NA	1	1	1	1	0.555556	-0.847997	0.0161301	0.0867269
ENSRNOG00000033444	F10	coagulation_factor_X_[Source:RGD_Symbol;Acc:61850]	16	81803110	81822716	NA	6	8	NA	6	6	6.5	NA	4	5	3	5	5	4.4	0.676923	-0.562936	0.016154	0.0867269
ENSRNOG00000016928	Cplx4	complexin_4_[Source:RGD_Symbol;Acc:1307643]	18	61656758	61672663	NA	1	NA	1	NA	1	1	1	0	0	0	0	NA	0.2	0.2	-2.32193	0.0161301	0.0867269
ENSRNOG00000024650	Ckap2	cytoskeleton_associated_protein_2_[Source:RGD_Symbol;Acc:1311631]	16	74752655	74779184	NA	117	120	NA	NA	99	112	68	82	72	78	NA	NA	75	0.669643	-0.578536	0.0158052	0.0867269
ENSRNOG00000033368	Dand5	DAN_domain_BMP_antagonist_family_member_5_[Source:RGD_Symbol;Acc:1590249]	19	25930601	25936026	0	NA	0	1	0	0	0.2	1	NA	NA	1	2	1	1.25	6.25	2.64386	0.016154	0.0867269
ENSRNOG00000005338	Drd5	dopamine_receptor_D5_[Source:RGD_Symbol;Acc:2523]	14	77220579	77222006	29	NA	NA	20	30	28	26.75	11	21	10	18	NA	NA	15	0.560748	-0.834576	0.0162397	0.0867269
ENSRNOG00000052688	Dnah2	dynein,_axonemal,_heavy_chain_2_[Source:RGD_Symbol;Acc:1565087]	10	56029029	56154548	166	214	151	182	NA	280	198.6	113	101	117	101	NA	NA	108	0.543807	-0.878834	0.0156013	0.0867269
ENSRNOG00000052100	Eddm3b	epididymal_protein_3B_[Source:RGD_Symbol;Acc:631349]	15	28090836	28092023	NA	4	4	4	NA	NA	4	NA	4	6.95	7	7	7	6.39	1.5975	0.675816	0.0161371	0.0867269
ENSRNOG00000033881	Fam196a	family_with_sequence_similarity_196,_member_A_[Source:RGD_Symbol;Acc:2302685]	1	207116717	207171760	266	NA	279	NA	232	325	275.5	159	210	157	226	NA	NA	188	0.682396	-0.55132	0.0155515	0.0867269
ENSRNOG00000016999	Grp	gastrin_releasing_peptide_[Source:RGD_Symbol;Acc:621740]	18	61563053	61576818	689	389	NA	391	315	592	475.2	813	657	820	689	NA	NA	744.75	1.56723	0.648221	0.0156627	0.0867269
ENSRNOG00000037798	Erich4	glutamate-rich_4_[Source:RGD_Symbol;Acc:1583255]	1	82407899	82409639	NA	8	12	12	15	NA	11.75	4	NA	4	5	9	NA	5.5	0.468085	-1.09516	0.0162128	0.0867269
ENSRNOG00000033823	Ifna4	interferon,_alpha_4_[Source:RGD_Symbol;Acc:1306334]	5	106922563	106923132	1	0	0	0	0	NA	0.2	1	1	NA	1	1	1	1	5	2.32193	0.0161301	0.0867269
ENSRNOG00000054460	Khdc3	KH_domain_containing_3,_subcortical_maternal_complex_member_[Source:RGD_Symbol;Acc:1311617]	8	79781983	79783592	0	0	0	NA	1	0	0.2	1	1	2	NA	1	NA	1.25	6.25	2.64386	0.016154	0.0867269
ENSRNOG00000004122	Kremen2	kringle_containing_transmembrane_protein_2_[Source:RGD_Symbol;Acc:1310795]	10	13076679	13081136	NA	1	NA	1	NA	1	1	0	0	NA	0	0	1	0.2	0.2	-2.32193	0.0161301	0.0867269
ENSRNOG00000004377	Lpin1	lipin_1_[Source:RGD_Symbol;Acc:1307646]	6	41799749	41870046	242	NA	229	NA	239	NA	236.667	139	192	125	147	223	NA	165.2	0.698028	-0.518643	0.0160128	0.0867269
ENSRNOG00000049303	Marco	macrophage_receptor_with_collagenous_structure_[Source:RGD_Symbol;Acc:1589662]	16	85115201	85135859	0	0	0	0	1	NA	0.2	NA	1	NA	1	NA	1	1	5	2.32193	0.0161301	0.0867269
ENSRNOG00000038832	Mia2	melanoma_inhibitory_activity_2_[Source:RGD_Symbol;Acc:6488546]	6	80188943	80201550	1	0	0	NA	0	0	0.2	NA	NA	1	1	1	1	1	5	2.32193	0.0161301	0.0867269
ENSRNOG00000039588	Mcidas	multiciliate_differentiation_and_DNA_synthesis_associated_cell_cycle_protein_[Source:RGD_Symbol;Acc:1584164]	2	44863252	44870536	0	0	0	0	NA	1	0.2	NA	1	NA	1	1	NA	1	5	2.32193	0.0161301	0.0867269
ENSRNOG00000049236	Myh9l1	myosin_heavy_chain_9-like_1_[Source:RGD_Symbol;Acc:6492022]	7	118992356	119071712	1618.27	1177.72	955.89	NA	1083.04	NA	1208.73	434.6	846.77	477.98	449.51	859.71	NA	613.714	0.507735	-0.977854	0.016086	0.0867269
ENSRNOG00000000854	Ncr3	natural_cytotoxicity_triggering_receptor_3_[Source:RGD_Symbol;Acc:727881]	20	5170215	5175773	4	2	3	NA	4	NA	3.25	1	2	1	NA	2	0	1.2	0.369231	-1.43741	0.0146601	0.0867269
ENSRNOG00000048036	Ncan	neurocan_[Source:RGD_Symbol;Acc:619941]	16	21050243	21076707	4213	3364	4619	NA	3958	NA	4038.5	1903	3448	2680	2453	3451	NA	2787	0.690108	-0.535107	0.0162336	0.0867269
ENSRNOG00000021225	Oxt	oxytocin/neurophysin_1_prepropeptide_[Source:RGD_Symbol;Acc:3238]	3	123106694	123107534	0	1	1	1.14	NA	2.15	1.058	6.52	2.17	3	4.19	3.32	NA	3.84	3.62949	1.85977	0.0161028	0.0867269
ENSRNOG00000047860	Plin5	perilipin_5_[Source:RGD_Symbol;Acc:1589602]	9	10956056	10961782	17	19	NA	NA	NA	18	18	9	NA	13	15	NA	13	12.5	0.694444	-0.526069	0.0155587	0.0867269
ENSRNOG00000008839	Pparg	peroxisome_proliferator-activated_receptor_gamma_[Source:RGD_Symbol;Acc:3371]	4	147274107	147399380	11	13	NA	15	9	10	11.6	8	7	NA	6	9	NA	7.5	0.646552	-0.629162	0.0159618	0.0867269
ENSRNOG00000029938	Pik3c2b	phosphatidylinositol-4-phosphate_3-kinase,_catalytic_subunit_type_2_beta_[Source:RGD_Symbol;Acc:1306541]	13	49850189	49911202	NA	773	814	910	1037	NA	883.5	630	638	608	548	608	NA	606.4	0.686361	-0.54296	0.0146479	0.0867269
ENSRNOG00000014741	Kcnu1	potassium_calcium-activated_channel_subfamily_U_member_1_[Source:RGD_Symbol;Acc:1585877]	16	70913817	70998575	2	2	2	2	NA	1	1.8	NA	NA	1	1	1	1	1	0.555556	-0.847997	0.0161301	0.0867269
ENSRNOG00000052845	LOC680322	similar_to_Histone_H2A_type_1_[Source:RGD_Symbol;Acc:1593006]	17	44528125	44528511	NA	2.81	NA	1.6	2.07	2.76	2.31	2.1	1.1	0	0	0	NA	0.64	0.277056	-1.85175	0.0148761	0.0867269
ENSRNOG00000021656	RGD1359334	similar_to_hypothetical_protein_FLJ20519_[Source:RGD_Symbol;Acc:1359334]	2	196411964	196415530	0	1	0	0	NA	0	0.2	1	NA	1	NA	1	1	1	5	2.32193	0.0161301	0.0867269
ENSRNOG00000054096	LOC688812	similar_to_ubiquitin-activating_enzyme_E1C_[Source:RGD_Symbol;Acc:1584154]	12	4112043	4113424	NA	2.06	3.12	3.15	2.08	NA	2.6025	NA	1.04	NA	1.04	1.05	NA	1.04333	0.400897	-1.3187	0.0148101	0.0867269
ENSRNOG00000057339	SCARNA20	Small_Cajal_body_specific_RNA_20_[Source:RFAM;Acc:RF00601]	12	38495969	38496090	1	NA	1	NA	1	1	1	1	0	0	0	NA	0	0.2	0.2	-2.32193	0.0161301	0.0867269
ENSRNOG00000054533	SNORA57	Small_nucleolar_RNA_SNORA57_[Source:RFAM;Acc:RF00191]	1	225084960	225085107	3	NA	3	4	3	NA	3.25	2	2	NA	3	2	2	2.2	0.676923	-0.562936	0.016154	0.0867269
ENSRNOG00000057316	SNORD88	Small_nucleolar_RNA_SNORD88_[Source:RFAM;Acc:RF00604]	1	100222088	100222178	0	0	NA	1	0	0	0.2	1	1	NA	NA	1	1	1	5	2.32193	0.0161301	0.0867269
ENSRNOG00000024521	Spata16	spermatogenesis_associated_16_[Source:RGD_Symbol;Acc:1563726]	2	112281376	112659927	NA	0	0	0	0	1	0.2	1	1	NA	NA	NA	1	1	5	2.32193	0.0161301	0.0867269
ENSRNOG00000027995	Samd7	sterile_alpha_motif_domain_containing_7_[Source:RGD_Symbol;Acc:1308931]	2	116243373	116257980	NA	2	3	2	NA	2	2.25	1	NA	1	NA	1	NA	1	0.444444	-1.16993	0.0153924	0.0867269
ENSRNOG00000020057	Tex101	testis_expressed_101_[Source:RGD_Symbol;Acc:621373]	1	81529781	81534140	1	0	0	0	0	NA	0.2	NA	NA	1	NA	1	1	1	5	2.32193	0.0161301	0.0867269
ENSRNOG00000016793	Tshb	thyroid_stimulating_hormone,_beta_[Source:RGD_Symbol;Acc:3910]	2	205207799	205212681	NA	1	1	NA	1	NA	1	4	4	2	NA	4	NA	3.5	3.5	1.80735	0.0153924	0.0867269
ENSRNOG00000061734	U2	U2_spliceosomal_RNA_[Source:RFAM;Acc:RF00004]	11	32306888	32307067	1	1	NA	1	NA	1	1	NA	0	0	0	0	1	0.2	0.2	-2.32193	0.0161301	0.0867269
ENSRNOG00000039865	Vnn3	vanin_3_[Source:RGD_Symbol;Acc:1560609]	1	22649081	22661377	1	NA	1	NA	1	1	1	0	0	1	0	NA	0	0.2	0.2	-2.32193	0.0161301	0.0867269
ENSRNOG00000052813	AC141028.2		X	5789401	5824651	NA	1	1	1	NA	NA	1	1	0	0	NA	0	0	0.2	0.2	-2.32193	0.0161301	0.0867269
ENSRNOG00000058861	AABR07039697.1		X	82839765	82845799	4	4	2	NA	3	3	3.2	1	2	2	2	NA	NA	1.75	0.546875	-0.870717	0.0158008	0.0867269
ENSRNOG00000020945	Ms4a1	membrane_spanning_4-domains_A1_[Source:RGD_Symbol;Acc:1311999]	1	227429596	227441442	3	NA	1	3	NA	3	2.5	0	1	1	0	NA	0	0.4	0.16	-2.64386	0.0163034	0.0869131
ENSRNOG00000030234	LOC300308	similar_to_hypothetical_protein_4930509O22_[Source:RGD_Symbol;Acc:1359716]	7	23012070	23017424	NA	NA	7	7	5	NA	6.33333	2	2	3	NA	3	NA	2.5	0.394737	-1.34104	0.0163846	0.0871916
ENSRNOG00000031065	Rn50_20_0045.3		20	2408025	2409927	NA	1	1.2	2	NA	1	1.3	5.13	3	NA	8	3	5	4.826	3.71231	1.89232	0.0164469	0.087215
ENSRNOG00000016593	Pde6c	phosphodiesterase_6C_[Source:RGD_Symbol;Acc:1309844]	1	256822334	256877810	NA	3	1	NA	3	2	2.25	0	NA	0	1	0	0	0.2	0.0888889	-3.49185	0.0164293	0.087215
ENSRNOG00000016172	Ric1	RIC1_homolog,_RAB6A_GEF_complex_partner_1_[Source:RGD_Symbol;Acc:1310016]	1	247688789	247781875	573	NA	727	NA	624	532	614	359	572	348	375	471	NA	425	0.692182	-0.530776	0.0164914	0.087297
ENSRNOG00000008716	Nefh	neurofilament_heavy_[Source:RGD_Symbol;Acc:3159]	14	85181572	85191557	NA	1467	1719	1330	1601	2301	1683.6	2106	NA	1907	2915	2940	2706	2514.8	1.4937	0.578894	0.0166486	0.0878208
ENSRNOG00000058006	Sncg	synuclein,_gamma_[Source:RGD_Symbol;Acc:70996]	16	10722106	10726707	NA	97	23	21	71	NA	53	116	NA	153	NA	NA	183	150.667	2.84277	1.5073	0.016634	0.0878208
ENSRNOG00000036571	Ces2c	carboxylesterase_2C_[Source:RGD_Symbol;Acc:621510]	1	282638017	282702424	NA	4	3	NA	4	4	3.75	NA	NA	NA	2	2.89	2	2.29667	0.612444	-0.707349	0.0170073	0.0885343
ENSRNOG00000013928	Dsp	desmoplakin_[Source:RGD_Symbol;Acc:1305794]	17	27286796	27334379	46	54	NA	36	42	35	42.6	34	NA	27	25	32	NA	29.5	0.692488	-0.530138	0.0169184	0.0885343
ENSRNOG00000043167	Itga9	integrin_subunit_alpha_9_[Source:RGD_Symbol;Acc:1311191]	8	127271289	127572988	33	25	29	NA	28	NA	28.75	9	19	9	17	27	NA	16.2	0.563478	-0.827568	0.0169669	0.0885343
ENSRNOG00000014322	Kazn	kazrin,_periplakin_interacting_protein_[Source:RGD_Symbol;Acc:1359147]	5	160639578	160742479	475	NA	453	NA	390	NA	439.333	192	396	257	276	353	NA	294.8	0.671017	-0.575579	0.0169291	0.0885343
ENSRNOG00000010681	Pitx2	paired-like_homeodomain_2_[Source:RGD_Symbol;Acc:3331]	2	233602732	233621129	NA	1	0	1	3	11	3.2	NA	14	NA	NA	11	9	11.3333	3.54167	1.82443	0.0168463	0.0885343
ENSRNOG00000036942	Tnfrsf9	TNF_receptor_superfamily_member_9_[Source:RGD_Symbol;Acc:1598208]	5	168009393	168035810	NA	24	26	NA	18	NA	22.6667	NA	38	NA	36	30	34	34.5	1.52206	0.606024	0.017019	0.0885343
ENSRNOG00000007422	Vav2	vav_guanine_nucleotide_exchange_factor_2_[Source:RGD_Symbol;Acc:1306285]	3	5811504	5976244	599	NA	938	NA	696	812	761.25	387	460	413	489	NA	NA	437.25	0.574384	-0.799912	0.0169686	0.0885343
ENSRNOG00000025055	Zdhhc19	zinc_finger,_DHHC-type_containing_19_[Source:RGD_Symbol;Acc:1309014]	11	71511715	71523267	5	NA	2	2	2	7	3.6	8	NA	7	8	NA	7	7.5	2.08333	1.05889	0.0170127	0.0885343
ENSRNOG00000054325	AABR07004397.2		1	141209402	141210059	1	0	NA	NA	0	0	0.25	2	1	2	1	NA	NA	1.5	6	2.58496	0.0174671	0.0885574
ENSRNOG00000043296	Abca14	ATP-binding_cassette,_subfamily_A_(ABC1),_member_14_[Source:RGD_Symbol;Acc:1561491]	1	189969336	190068948	NA	1	2	2	2	NA	1.75	0	1	1	0	NA	NA	0.5	0.285714	-1.80735	0.0174671	0.0885574
ENSRNOG00000021116	Bnipl	BCL2_interacting_protein_like_[Source:RGD_Symbol;Acc:1309478]	2	196415738	196425727	NA	2	2	3	NA	3	2.5	NA	1	2	1	NA	1	1.25	0.5	-1	0.0174671	0.0885574
ENSRNOG00000004575	Il1a	interleukin_1_alpha_[Source:RGD_Symbol;Acc:2890]	3	121825412	121836086	7	5	9	7	NA	NA	7	5	3	3	0	5	NA	3.2	0.457143	-1.12928	0.0174416	0.0885574
ENSRNOG00000008775	Lrguk	leucine-rich_repeats_and_guanylate_kinase_domain_containing_[Source:RGD_Symbol;Acc:1308226]	4	61420009	61544446	NA	42	31	38	NA	44	38.75	NA	25	25	25	NA	NA	25	0.645161	-0.632268	0.0172747	0.0885574
ENSRNOG00000025805	Ms4a14	membrane_spanning_4-domains_A14_[Source:RGD_Symbol;Acc:727900]	1	227471436	227486976	2	NA	2	2	NA	1	1.75	1	0	0	NA	NA	1	0.5	0.285714	-1.80735	0.0174671	0.0885574
ENSRNOG00000004505	Nfic	nuclear_factor_I/C_[Source:RGD_Symbol;Acc:62016]	7	11152038	11177664	205	176	173	NA	139	NA	173.25	100	157	114	97	120	NA	117.6	0.678788	-0.558967	0.0174049	0.0885574
ENSRNOG00000029883	Olr1738	olfactory_receptor_1738_[Source:RGD_Symbol;Acc:1333138]	20	1787174	1788324	2	0	NA	0	0	2	0.8	2	3	3	NA	3	2	2.6	3.25	1.70044	0.0171779	0.0885574
ENSRNOG00000025819	Olr202	olfactory_receptor_202_[Source:RGD_Symbol;Acc:1332958]	1	170185494	170186462	5	6	6	NA	NA	4	5.25	NA	2	2	5	3	3	3	0.571429	-0.807355	0.0174939	0.0885574
ENSRNOG00000015878	Pif1	PIF1_5'-to-3'_DNA_helicase_[Source:RGD_Symbol;Acc:1586053]	8	71125414	71132629	NA	7	NA	11	10	7	8.75	3	4	6	NA	5	NA	4.5	0.514286	-0.959358	0.0171659	0.0885574
ENSRNOG00000032706	Kcnk18	potassium_two_pore_domain_channel_subfamily_K_member_18_[Source:RGD_Symbol;Acc:1303091]	1	280383579	280397784	1	NA	1	2	NA	2	1.5	2	NA	3	3	NA	3	2.75	1.83333	0.874469	0.0174671	0.0885574
ENSRNOG00000061680	SNORA19	Small_nucleolar_RNA_SNORA19_[Source:RFAM;Acc:RF00413]	9	16513857	16513987	9.24	9	8.89	NA	6.65	NA	8.445	NA	5	6.67	NA	NA	5.38	5.68333	0.672982	-0.57136	0.0171043	0.0885574
ENSRNOG00000058275	Spef2	sperm_flagellar_2_[Source:RGD_Symbol;Acc:620450]	2	58901939	59181863	NA	20.66	32.8	NA	28.55	28.34	27.5875	14.16	11.85	21.31	9.72	23.57	NA	16.122	0.584395	-0.774984	0.0174094	0.0885574
ENSRNOG00000048248	LOC100910446	syntaxin-7-like_[Source:RGD_Symbol;Acc:6498726]	1	23543426	23556241	38.71	30.41	48.56	45	NA	NA	40.67	NA	16.44	14.37	38.16	25.19	10.23	20.878	0.513351	-0.961981	0.0171827	0.0885574
ENSRNOG00000058794	uc_338	TUC338_[Source:RFAM;Acc:RF02271]	9	69954506	69954675	4	5	NA	4	NA	4	4.25	4	3	2	NA	3	3	3	0.705882	-0.5025	0.0174744	0.0885574
ENSRNOG00000022251	Rn50_X_0748.1		X	73987567	73988975	1.08	1.07	NA	1.06	1.1	1.09	1.08	0	1.1	0	0	NA	0	0.22	0.203704	-2.29546	0.0173684	0.0885574
ENSRNOG00000061514	AABR07028795.1		17	86655353	86657473	27	NA	31	NA	24	NA	27.3333	17	17	16	15	24	NA	17.8	0.65122	-0.618784	0.0176824	0.0887021
ENSRNOG00000058490	AABR07044362.1		20	3139258	3166569	NA	2.87	NA	3.64	4.36	5.07	3.985	2.1	3.71	0	NA	0	0	1.162	0.291593	-1.77797	0.0176628	0.0887021
ENSRNOG00000018991	Gsn	gelsolin_[Source:RGD_Symbol;Acc:1303089]	3	14467330	14508911	1513	1484	1034	NA	1218	NA	1312.25	1536	NA	1925	2136	2248	NA	1961.25	1.49457	0.579731	0.0177286	0.0887021
ENSRNOG00000000855	Lst1	leukocyte_specific_transcript_1_[Source:RGD_Symbol;Acc:620077]	20	5176016	5179263	3	3	6	3	3	NA	3.6	NA	1	1	2	1	2	1.4	0.388889	-1.36257	0.0176977	0.0887021
ENSRNOG00000022652	LOC100361067	proteasome_subunit_alpha_type-3-like_[Source:RGD_Symbol;Acc:2320893]	10	65835199	65835966	162.99	185.11	214.87	NA	NA	204.02	191.748	157.34	101.91	120.53	NA	155.12	NA	133.725	0.697402	-0.519939	0.0175742	0.0887021
ENSRNOG00000011339	Slk	STE20-like_kinase_[Source:RGD_Symbol;Acc:3780]	1	267359830	267412810	638	591	830	NA	701	NA	690	304	598	507	351	520	NA	456	0.66087	-0.597563	0.017711	0.0887021
ENSRNOG00000027731	Ubxn10	UBX_domain_protein_10_[Source:RGD_Symbol;Acc:1308335]	5	157159936	157165767	NA	21	13	17	NA	17	17	9	7	6	10	16	NA	9.6	0.564706	-0.824428	0.0176346	0.0887021
ENSRNOG00000001048	Ankrd61	ankyrin_repeat_domain_61_[Source:RGD_Symbol;Acc:1586393]	12	12756452	12760838	71	NA	77	NA	56	46	62.5	24	42	NA	30	39	NA	33.75	0.54	-0.888969	0.0178976	0.0892509
ENSRNOG00000046272	Hnrnpab	heterogeneous_nuclear_ribonucleoprotein_A/B_[Source:RGD_Symbol;Acc:69255]	10	37049677	37055282	399.32	376.36	NA	450.96	NA	617.19	460.957	618.31	709.97	642.24	NA	759.8	NA	682.58	1.48079	0.566364	0.0178779	0.0892509
ENSRNOG00000015860	Gipr	gastric_inhibitory_polypeptide_receptor_[Source:RGD_Symbol;Acc:2689]	1	80063049	80073223	544	548	823	NA	1134	832	776.2	281	421	387	NA	523	274	377.2	0.485957	-1.0411	0.0179434	0.0893314
ENSRNOG00000037710	Calr4	calreticulin_4_[Source:RGD_Symbol;Acc:1591090]	5	128865389	128899792	33	17	18	20	33	NA	24.2	38	NA	33	35	42	39	37.4	1.54545	0.628031	0.0180124	0.0893795
ENSRNOG00000050172	Thpo	thrombopoietin_[Source:RGD_Symbol;Acc:621438]	11	82848853	82852425	NA	15.26	NA	11.49	NA	16.67	14.4733	0.87	7.48	NA	12.61	6.47	0	5.486	0.379042	-1.39957	0.0179968	0.0893795
ENSRNOG00000046845	LOC100910957	acyl-CoA-binding_domain-containing_protein_5-like_[Source:RGD_Symbol;Acc:6495507]	17	89880042	89923990	107.59	117.57	138.96	NA	106.47	NA	117.647	50.84	103.68	49.56	60.48	100.55	NA	73.022	0.620685	-0.688068	0.0182282	0.0903016
ENSRNOG00000021474	Siglec5	sialic_acid_binding_Ig-like_lectin_5_[Source:RGD_Symbol;Acc:1305432]	1	98562346	98570949	275	NA	NA	225	NA	281	260.333	NA	150	187	NA	172	NA	169.667	0.651729	-0.617657	0.0182604	0.0903125
ENSRNOG00000022919	Chst8	carbohydrate_sulfotransferase_8_[Source:RGD_Symbol;Acc:1308979]	1	90542096	90685257	378	161	230	220	191	NA	236	365	307	NA	418	NA	438	382	1.61864	0.694786	0.0183826	0.0907678
ENSRNOG00000007896	Klhl38	kelch-like_family_member_38_[Source:RGD_Symbol;Acc:1564169]	7	98186764	98197114	7	5	NA	NA	8	6	6.5	12	14	11	NA	19	NA	14	2.15385	1.10692	0.0186134	0.091607
ENSRNOG00000024602	Plekha7	pleckstrin_homology_domain_containing_A7_[Source:RGD_Symbol;Acc:1598216]	1	185356975	185538694	475	NA	NA	NA	413	427	438.333	213	283	NA	290	385	NA	292.75	0.667871	-0.582359	0.0185853	0.091607
ENSRNOG00000050582	LOC108348189	COMM_domain-containing_protein_5_[Source:RGD_Symbol;Acc:11356734]	7	117963740	117964414	88.41	86.06	NA	75.07	68.38	NA	79.48	34.76	78.63	51.81	44.21	NA	52.74	52.43	0.659663	-0.600199	0.0186454	0.0916148
ENSRNOG00000009106	C2cd4b	C2_calcium-dependent_domain_containing_4B_[Source:RGD_Symbol;Acc:1591932]	8	73593310	73594332	18.26	16	24	NA	12	10.12	16.076	NA	23.48	NA	24.54	27	NA	25.0067	1.55553	0.637404	0.0187432	0.0918161
ENSRNOG00000061639	RT1-CE6	RT1_class_I,_locus_CE6_[Source:RGD_Symbol;Acc:1303017]	20	4673843	4792450	NA	NA	3.75	1.98	3.55	NA	3.09333	NA	0	1.74	0	0	NA	0.435	0.140625	-2.83007	0.0187473	0.0918161
ENSRNOG00000002878	Afm	afamin_[Source:RGD_Symbol;Acc:628614]	14	19078680	19132208	NA	1	2	2	2	NA	1.75	4	NA	3	NA	NA	3	3.33333	1.90476	0.929611	0.0188242	0.092043
ENSRNOG00000027516	Ly6g5b	lymphocyte_antigen_6_complex,_locus_G5B_[Source:RGD_Symbol;Acc:1303101]	20	5106890	5107899	NA	11	NA	8	12	NA	10.3333	4.32	4	6.68	NA	3.05	NA	4.5125	0.436694	-1.19531	0.0188965	0.092247
ENSRNOG00000047647	Il2ra	interleukin_2_receptor_subunit_alpha_[Source:RGD_Symbol;Acc:2895]	17	70499083	70548071	5	NA	4	8	5	4	5.2	8	8	8	NA	8	NA	8	1.53846	0.621488	0.018935	0.092285
ENSRNOG00000046990	Cpne1	copine_1_[Source:RGD_Symbol;Acc:1311148]	3	152150152	152159749	0.29	96.19	0	NA	44.98	0	28.292	216.14	NA	382.26	NA	NA	289.04	295.813	10.4557	3.38622	0.0189818	0.0923639
ENSRNOG00000047780	AABR07046635.1		5	230896	231742	4.84	3	NA	3.92	NA	3.23	3.7475	1.38	0	1.35	3.69	NA	0	1.284	0.342628	-1.54528	0.0191791	0.0926027
ENSRNOG00000003716	Batf3	basic_leucine_zipper_ATF-like_transcription_factor_3_[Source:RGD_Symbol;Acc:620501]	13	109713489	109724863	NA	0	1	0	1	NA	0.5	2	2	NA	2	NA	4	2.5	5	2.32193	0.0191846	0.0926027
ENSRNOG00000028279	LOC100362909	rCG30099-like_[Source:RGD_Symbol;Acc:2323784]	4	161696903	161705690	1	1	1	NA	NA	3	1.5	NA	3	NA	4	4	3	3.5	2.33333	1.22239	0.0191846	0.0926027
ENSRNOG00000028910	RGD1565536	similar_to_hypothetical_protein_[Source:RGD_Symbol;Acc:1565536]	3	110551233	110556813	52	37	44	NA	50	NA	45.75	30	30	NA	31	30	NA	30.25	0.661202	-0.596837	0.0190935	0.0926027
ENSRNOG00000020259	RGD1305347	similar_to_RIKEN_cDNA_2610528J11_[Source:RGD_Symbol;Acc:1305347]	5	137356801	137360580	6	5	4	NA	NA	5	5	NA	NA	8	10	NA	11	9.66667	1.93333	0.95109	0.0191372	0.0926027
ENSRNOG00000057222	AABR07002868.2		1	87560077	87562987	17	NA	NA	14	12	10	13.25	6	9	NA	6	8	NA	7.25	0.54717	-0.869939	0.0193409	0.0929697
ENSRNOG00000007341	Mroh8	maestro_heat-like_repeat_family_member_8_[Source:RGD_Symbol;Acc:2321481]	3	153333219	153398789	48.07	NA	46.08	52.22	49.07	52.05	49.498	37.04	NA	27.02	27.03	NA	NA	30.3633	0.613425	-0.70504	0.0193533	0.0929697
ENSRNOG00000059556	SNORA36	Small_nucleolar_RNA_SNORA36_family_[Source:RFAM;Acc:RF00340]	13	103192513	103192644	1	2	3	2	NA	3	2.2	0	2	0	0	1	NA	0.6	0.272727	-1.87447	0.0193486	0.0929697
ENSRNOG00000046414	LOC108348048	von_Willebrand_factor_A_domain-containing_protein_5A_[Source:RGD_Symbol;Acc:11476240]	3	158997834	159021582	227.52	166.27	164.58	NA	213.96	NA	193.083	82.62	120.73	141.32	NA	148.86	NA	123.382	0.639014	-0.64608	0.0194668	0.0932455
ENSRNOG00000051243	Rn50_X_0752.1		X	74295668	74296070	3.66	2.84	NA	0	3.74	0	2.048	9.58	NA	6.09	NA	5.15	4.81	6.4075	3.12866	1.64555	0.0195035	0.0932455
ENSRNOG00000037371	XAF1	XIAP_associated_factor-1_[Source:RGD_Symbol;Acc:1585988]	10	58860940	58873674	NA	38	39	36	32	NA	36.25	53	72	NA	48	62	NA	58.75	1.62069	0.696608	0.019474	0.0932455
ENSRNOG00000000964	AABR07036087.1		12	34003895	34004671	45.09	32.68	36.85	9.4	9.02	NA	26.608	82.71	NA	NA	NA	66.9	51.84	67.15	2.52368	1.33553	0.0197321	0.0935137
ENSRNOG00000049108	AABR07017772.1		15	30910039	30910472	NA	0	0	1.08	0	1.28	0.472	NA	2.49	1.12	2.37	1.56	1	1.708	3.61864	1.85545	0.0196901	0.0935137
ENSRNOG00000008837	Ass1	argininosuccinate_synthase_1_[Source:RGD_Symbol;Acc:2163]	3	10327414	10375826	410	NA	355	NA	461	NA	408.667	247	286	195	275	343	NA	269.2	0.658728	-0.602246	0.0196814	0.0935137
ENSRNOG00000051605	SNORD86	Small_nucleolar_RNA_SNORD86_[Source:RFAM;Acc:RF00594]	3	122806417	122806502	NA	3	4	4	5	NA	4	NA	2	3	2	2	3	2.4	0.6	-0.736966	0.0197459	0.0935137
ENSRNOG00000013166	Wnt4	wingless-type_MMTV_integration_site_family,_member_4_[Source:RGD_Symbol;Acc:621348]	5	155649217	155672579	NA	301	293	266	270	NA	282.5	389	400	NA	406	537	NA	433	1.53274	0.616116	0.0196994	0.0935137
ENSRNOG00000039191	Yjefn3	YjeF_N-terminal_domain_containing_3_[Source:RGD_Symbol;Acc:1563236]	16	21282467	21288406	92	82	NA	77	NA	70	80.25	NA	56	NA	62	36	64	54.5	0.679128	-0.558245	0.0196889	0.0935137
ENSRNOG00000029567	Cxadrl1	coxsackie_virus_and_adenovirus_receptor-like_1_[Source:RGD_Symbol;Acc:735201]	8	107249306	107272122	2.83	8.79	NA	10	NA	6.47	7.0225	11.61	15	14	NA	NA	12.74	13.3375	1.89925	0.925432	0.0200208	0.0946664
ENSRNOG00000058696	AABR07013701.1		2	251534535	251534744	1	1	0	0	0	NA	0.4	NA	1	1	2	1	2	1.4	3.5	1.80735	0.0203001	0.0947556
ENSRNOG00000020035	Cyp17a1	cytochrome_P450,_family_17,_subfamily_a,_polypeptide_1_[Source:RGD_Symbol;Acc:2456]	1	266422132	266428239	NA	2	1	1	1	2	1.4	1	NA	0	0	1	0	0.4	0.285714	-1.80735	0.0203001	0.0947556
ENSRNOG00000013067	Phf21b	PHD_finger_protein_21B_[Source:RGD_Symbol;Acc:1308739]	7	125649688	125718986	70	NA	64	NA	76	52	65.5	37	42	37	50	59	NA	45	0.687023	-0.54157	0.0202432	0.0947556
ENSRNOG00000040121	Gm1758	predicted_gene_1758_[Source:MGI_Symbol;Acc:MGI:2686604]	10	1834518	1840632	NA	6	5	NA	4	NA	5	1	NA	NA	1	1	NA	1	0.2	-2.32193	0.0202041	0.0947556
ENSRNOG00000054348	RT1-M10-2-ps	RT1_class_I,_locus_M10,_gene_2,_pseudogene_[Source:RGD_Symbol;Acc:1597081]	20	2460381	2462040	2.61	1	1.59	NA	1.63	NA	1.7075	1	0	0	0	1	NA	0.4	0.234261	-2.09381	0.0203227	0.0947556
ENSRNOG00000057127	Sbpl	spermine_binding_protein-like_[Source:RGD_Symbol;Acc:1562673]	10	13311789	13324536	0	1	0	0	1	NA	0.4	2	2	1	1	NA	1	1.4	3.5	1.80735	0.0203001	0.0947556
ENSRNOG00000039489	Tmem253	transmembrane_protein_253_[Source:RGD_Symbol;Acc:1597322]	15	28413461	28415554	2	1	NA	2	1	1	1.4	1	0	0	NA	1	0	0.4	0.285714	-1.80735	0.0203001	0.0947556
ENSRNOG00000055298	Vom2r80	vomeronasal_2_receptor,_80_[Source:RGD_Symbol;Acc:1559687]	1	64928503	65199263	NA	NA	NA	3.61	4	3	3.53667	NA	2	2	2	2	3	2.2	0.622055	-0.684887	0.0202499	0.0947556
ENSRNOG00000016258	Zfp516	zinc_finger_protein_516_[Source:RGD_Symbol;Acc:1306817]	18	79773608	79854192	110	91	111	NA	144	75	106.2	34	77	74	46	82	NA	62.6	0.589454	-0.762549	0.0202579	0.0947556
ENSRNOG00000034182	LOC100361934	NADH_dehydrogenase_(ubiquinone)_1_beta_subcomplex_4_[Source:RGD_Symbol;Acc:2319146]	X	42328840	42329232	NA	19.19	16.02	NA	21.65	NA	18.9533	36.56	NA	NA	37.25	33.57	22.68	32.515	1.71553	0.778654	0.0204242	0.0950673
ENSRNOG00000054286	Rrm2	ribonucleotide_reductase_regulatory_subunit_M2_[Source:RGD_Symbol;Acc:1598310]	6	43884678	43889515	31.17	28.12	NA	39.65	45.89	NA	36.2075	NA	18.1	21.11	15.76	NA	26.23	20.3	0.560657	-0.834809	0.0204527	0.0950673
ENSRNOG00000003777	Chrne	cholinergic_receptor_nicotinic_epsilon_subunit_[Source:RGD_Symbol;Acc:2353]	10	57238946	57243435	34	15	27	16	24	NA	23.2	30	41	NA	NA	37	36	36	1.55172	0.633872	0.0205751	0.0954887
ENSRNOG00000062127	Rn60_1_2212.2		1	221154561	221156910	2181	1454	1961	1779	NA	NA	1843.75	NA	NA	1156	1080	1334	1347	1229.25	0.666712	-0.584865	0.0206841	0.095553
ENSRNOG00000003720	Prrx1	paired_related_homeobox_1_[Source:RGD_Symbol;Acc:628884]	13	81147348	81214546	41	NA	45	NA	44	47	44.25	NA	35	36	21	28	NA	30	0.677966	-0.560715	0.0206239	0.095553
ENSRNOG00000050586	Stfa2l2	stefin_A2-like_2_[Source:RGD_Symbol;Acc:1560676]	11	67451549	67529051	0	0	NA	1.31	0	2	0.662	2.28	NA	2.42	2	2	NA	2.175	3.2855	1.71611	0.0206727	0.095553
ENSRNOG00000058444	RGD1562378	histone_H4_variant_H4-v.1_[Source:RGD_Symbol;Acc:1562378]	17	44744591	44744902	8.27	9.58	12.49	NA	7.36	11.05	9.75	2.75	3.46	7.95	NA	NA	6.04	5.05	0.517949	-0.949119	0.020795	0.0959182
ENSRNOG00000036701	LOC100361457	actin,_gamma_1_propeptide-like_[Source:RGD_Symbol;Acc:2320108]	10	109519134	109520846	2702	1128.24	3097.7	3517.55	2944.82	NA	2678.06	0	2906.77	34.97	0	0	NA	588.348	0.219692	-2.18645	0.0209096	0.0961561
ENSRNOG00000010268	Vom2r44	vomeronasal_2_receptor_44_[Source:RGD_Symbol;Acc:708515]	2	154604832	154639158	260	NA	226	NA	220	242.88	237.22	NA	5	139	10	9	222	77	0.324593	-1.6233	0.0209104	0.0961561
ENSRNOG00000062191	Rn60_12_0307.4		12	30625197	30626439	2.51	5.52	NA	4.4	1.21	1.15	2.958	NA	NA	NA	6.33	6.3	5.6	6.07667	2.05432	1.03866	0.0209709	0.0962869
ENSRNOG00000003452	Asb9	ankyrin_repeat_and_SOCS_box-containing_9_[Source:RGD_Symbol;Acc:1560537]	X	31700633	31780425	NA	8	6	8	NA	5	6.75	11	NA	13	12	8	NA	11	1.62963	0.704544	0.0210355	0.0963318
ENSRNOG00000007803	RGD1565653	similar_to_transcription_elongation_factor_B_(SIII),_polypeptide_2_[Source:RGD_Symbol;Acc:1565653]	8	119285668	119286024	1.6	NA	2.39	2.43	NA	1.38	1.95	NA	0	0	1.74	1.19	0	0.586	0.300513	-1.7345	0.0210446	0.0963318
ENSRNOG00000001165	Tmprss3	transmembrane_protease,_serine_3_[Source:RGD_Symbol;Acc:1310135]	20	9910522	9929705	2	1	2	2	3	NA	2	4	8	NA	8	NA	5	6.25	3.125	1.64386	0.0210771	0.0963344
ENSRNOG00000006926	Atp6v0d2	ATPase_H+_transporting_V0_subunit_D2_[Source:RGD_Symbol;Acc:1306900]	5	33843519	33892462	NA	1	1	1	1	1	1	4	2	4	2	2	NA	2.8	2.8	1.48543	0.0213116	0.0972586
ENSRNOG00000055486	AABR07025316.1		16	33373423	33376382	2	NA	NA	4	4	3	3.25	NA	2	1	1	1	2	1.4	0.430769	-1.21501	0.0214707	0.097541
ENSRNOG00000019351	LOC100911881	chitinase_domain-containing_protein_1-like_[Source:RGD_Symbol;Acc:6490147]	1	214039481	214074663	155.12	73.64	156.89	NA	94.68	NA	120.082	NA	58.26	2.17	31.95	0	91.24	36.724	0.305823	-1.70923	0.021465	0.097541
ENSRNOG00000020993	Ms4a2	membrane_spanning_4-domains_A2_[Source:RGD_Symbol;Acc:2598]	1	227957302	227965386	2	3	NA	4	NA	4	3.25	6	6	NA	NA	7	4	5.75	1.76923	0.823122	0.021417	0.097541
ENSRNOG00000017223	Plg	plasminogen_[Source:RGD_Symbol;Acc:619893]	1	48521772	48563776	10	NA	NA	11	8	NA	9.66667	17	NA	19	NA	14	NA	16.6667	1.72414	0.785875	0.021576	0.0977247
ENSRNOG00000059655	RGD1564855	similar_to_RuvB-like_protein_1_[Source:RGD_Symbol;Acc:1564855]	X	1854751	1856258	4.44	NA	4.65	NA	2.99	4.44	4.13	NA	NA	1.42	2.98	1.49	3.13	2.255	0.546005	-0.873014	0.0215629	0.0977247
ENSRNOG00000054097	AABR07004232.2		1	131688104	131690120	32	5	7.91	7.09	25	NA	15.4	76	30.01	NA	71	NA	92	67.2525	4.36705	2.12666	0.0218655	0.0983206
ENSRNOG00000057099	AABR07006097.1		1	219752584	219758885	10	NA	NA	15	10	9	11	4	8	7	3	7	NA	5.8	0.527273	-0.923379	0.0217878	0.0983206
ENSRNOG00000046943	AABR07017768.2		15	30827300	30827729	NA	0	0	0	0.33	NA	0.0825	0.43	0.46	NA	0.39	NA	NA	0.426667	5.17172	2.37064	0.0218708	0.0983206
ENSRNOG00000022852	Snx22	sorting_nexin_22_[Source:RGD_Symbol;Acc:1305042]	8	71725771	71728685	46	57	50	49	NA	NA	50.5	33	23	49	40	29	NA	34.8	0.689109	-0.537196	0.0217543	0.0983206
ENSRNOG00000007918	Tbxas1	thromboxane_A_synthase_1_[Source:RGD_Symbol;Acc:3826]	4	66670618	66846805	26	28	19	19	NA	19	22.2	39	NA	43	26	43	NA	37.75	1.70045	0.765917	0.0218083	0.0983206
ENSRNOG00000021735	Akr1cl	aldo-keto_reductase_family_1,_member_C-like_[Source:RGD_Symbol;Acc:1307514]	17	69835330	69862110	NA	46	49	28	NA	43	41.5	71	NA	56	52	NA	65	61	1.46988	0.555698	0.022023	0.0985635
ENSRNOG00000012735	Kif24	kinesin_family_member_24_[Source:RGD_Symbol;Acc:1307723]	5	57780389	57845509	27	NA	26	23	25	NA	25.25	16	14	23	11	22	NA	17.2	0.681188	-0.553875	0.0219894	0.0985635
ENSRNOG00000013681	Kcns1	potassium_voltage-gated_channel,_modifier_subfamily_S,_member_1_[Source:RGD_Symbol;Acc:621524]	3	160554425	160561741	166	168	NA	90	NA	99	130.75	233	194	213	217	NA	NA	214.25	1.63862	0.712484	0.0219987	0.0985635
ENSRNOG00000046683	Lilrb3	leukocyte_immunoglobulin_like_receptor_B3_[Source:RGD_Symbol;Acc:1566307]	1	73610149	73619356	NA	4	8	8	9	NA	7.25	2	4	2	3	3	NA	2.8	0.386207	-1.37255	0.0221161	0.0986869
ENSRNOG00000050177	LOC100366231	X-linked_lymphocyte-regulated_5C-like_[Source:RGD_Symbol;Acc:2324027]	1	146976975	146989858	0	0	0	1.75	NA	0	0.35	NA	2	NA	NA	4	3	3	8.57143	3.09954	0.0220893	0.0986869
ENSRNOG00000003738	Ush2a	usherin_[Source:RGD_Symbol;Acc:628777]	13	106751625	107427329	29	24	NA	28	NA	40	30.25	18	20	16	9	23	NA	17.2	0.568595	-0.814527	0.0221581	0.098728
ENSRNOG00000053741	AABR07052664.1		3	68304756	68310230	NA	0	NA	1	0	1	0.5	1	2	NA	1.11	2	2	1.622	3.244	1.69777	0.0222416	0.0989539
ENSRNOG00000062062	Rn60_12_0121.2		12	12080828	12081462	1	2	2	0	2	NA	1.4	3	NA	5	8	NA	6	5.5	3.92857	1.974	0.0223418	0.0991066
ENSRNOG00000017067	Haus1	HAUS_augmin-like_complex,_subunit_1_[Source:RGD_Symbol;Acc:619909]	18	74141481	74151950	NA	32.18	6.9	22.01	8.14	2.41	14.328	38.4	NA	NA	42.94	27.07	28.56	34.2425	2.3899	1.25695	0.0223103	0.0991066
ENSRNOG00000008039	Cul5	cullin_5_[Source:RGD_Symbol;Acc:621742]	8	58202821	58253688	631	470	591	NA	670	NA	590.5	335	538	394	336	478	NA	416.2	0.704826	-0.50466	0.0224971	0.0996489
ENSRNOG00000059487	AABR07045405.1		20	46519431	46519664	7	4	7	NA	4	4	5.2	NA	NA	8	8	7	8	7.75	1.49038	0.575685	0.0225422	0.0996915
ENSRNOG00000020399	Ltb4r	leukotriene_B4_receptor_[Source:RGD_Symbol;Acc:620410]	15	34452116	34453171	5	2	5	NA	NA	5	4.25	1	1	2	NA	NA	1	1.25	0.294118	-1.76553	0.0225729	0.0996915
ENSRNOG00000010718	Gpr153	G_protein-coupled_receptor_153_[Source:RGD_Symbol;Acc:1564170]	5	169452493	169462713	362	275	282	NA	425	267	322.2	NA	240	175	219	NA	NA	211.333	0.655907	-0.608436	0.0228231	0.100323
ENSRNOG00000008936	Map3k6	mitogen-activated_protein_kinase_kinase_kinase_6_[Source:RGD_Symbol;Acc:1304625]	5	151436464	151448328	28	24	NA	NA	34	37	30.75	NA	17	22	18	NA	20	19.25	0.626016	-0.675728	0.0228262	0.100323
ENSRNOG00000031599	Sh2d1b	SH2_domain_containing_1B_[Source:RGD_Symbol;Acc:1563935]	13	88606894	88622788	6	NA	6.86	NA	4	8.79	6.4125	NA	NA	3	2	NA	2.21	2.40333	0.374789	-1.41585	0.0227612	0.100323
ENSRNOG00000019163	Syt6	synaptotagmin_6_[Source:RGD_Symbol;Acc:62012]	2	206064179	206127907	728	1156	1068	NA	1303	NA	1063.75	518	741	NA	511	439	813	604.4	0.568179	-0.815584	0.0228491	0.100323
ENSRNOG00000033588	Siglec15	sialic_acid_binding_Ig-like_lectin_15_[Source:RGD_Symbol;Acc:1565948]	18	74403384	74417333	12	11	NA	12	9	10	10.8	NA	7	4	4	11	6	6.4	0.592593	-0.754888	0.022945	0.100597
ENSRNOG00000027456	Cdc42bpg	CDC42_binding_protein_kinase_gamma_[Source:RGD_Symbol;Acc:1307260]	1	221673590	221693518	135	NA	97	NA	140	126	124.5	54	67	68	82	125	NA	79.2	0.636145	-0.652573	0.0230638	0.100839
ENSRNOG00000017646	RGD1309651	similar_to_1190005I06Rik_protein_[Source:RGD_Symbol;Acc:1309651]	19	54184946	54210515	NA	11	10	12	17	NA	12.5	NA	19	NA	22	15	23	19.75	1.58	0.659925	0.0230672	0.100839
ENSRNOG00000047367	Card14	caspase_recruitment_domain_family,_member_14_[Source:RGD_Symbol;Acc:1591135]	10	108440950	108468310	21	NA	27	NA	19	25	23	14	14	NA	11	13	23	15	0.652174	-0.616671	0.0231387	0.101006
ENSRNOG00000051237	Rn50_1_0959.1		1	94687356	94727737	37.72	NA	NA	51.04	41.83	59.67	47.565	27.52	23.42	NA	NA	30.8	32.82	28.64	0.602123	-0.731869	0.023365	0.101699
ENSRNOG00000051956	AABR07024473.1		16	618595	624668	1	NA	NA	1.86	NA	1.42	1.42667	0.4	0	0	0	NA	0	0.08	0.0560748	-4.1565	0.0233647	0.101699
ENSRNOG00000059429	AABR07035506.1		12	18419410	18421481	4.1	3	NA	NA	3.25	NA	3.45	5.43	NA	4	6	NA	5.3	5.1825	1.50217	0.587052	0.0234786	0.102045
ENSRNOG00000036819	Hspb9	heat_shock_protein_family_B_(small)_member_9_[Source:RGD_Symbol;Acc:1309122]	10	88620655	88621300	3	5	6	NA	NA	5	4.75	2	NA	1	3	3	3	2.4	0.505263	-0.984893	0.0235637	0.102268
ENSRNOG00000046197	AABR07017658.1		15	29680015	29865536	NA	0	0	0	0.67	NA	0.1675	0.86	0.91	NA	0.77	NA	NA	0.846667	5.05473	2.33763	0.0237616	0.102879
ENSRNOG00000060193	Prr29	proline_rich_29_[Source:RGD_Symbol;Acc:1307288]	10	94566928	94569366	12	18	9	NA	21	NA	15	2	4	10	1	NA	7	4.8	0.32	-1.64386	0.0237759	0.102879
ENSRNOG00000004111	Soat1	sterol_O-acyltransferase_1_[Source:RGD_Symbol;Acc:621641]	13	74035080	74077783	112	81	104	NA	123	86	101.2	63	94	63	46	81	NA	69.4	0.685771	-0.544202	0.023807	0.102879
ENSRNOG00000015067	Abhd16b	abhydrolase_domain_containing_16B_[Source:RGD_Symbol;Acc:1309726]	3	176985900	176987796	1	1	1	NA	2	1	1.2	1	0	NA	0	0	NA	0.25	0.208333	-2.26303	0.0242116	0.103313
ENSRNOG00000011527	Bag5l1	BCL2-associated_athanogene_5-like_1_[Source:RGD_Symbol;Acc:9457021]	6	136276057	136279399	334.3	278.69	156.54	319.36	273.71	NA	272.52	121.73	NA	NA	169	191.05	NA	160.593	0.58929	-0.76295	0.0241954	0.103313
ENSRNOG00000007159	Ccl2	C-C_motif_chemokine_ligand_2_[Source:RGD_Symbol;Acc:3645]	10	69412017	69413870	NA	NA	8	8	8	7	7.75	4	NA	NA	7	5	4	5	0.645161	-0.632268	0.0241257	0.103313
ENSRNOG00000022764	Evi2a	ecotropic_viral_integration_site_2A_[Source:RGD_Symbol;Acc:1593824]	10	66870067	66873948	NA	331	282	NA	309	NA	307.333	342	NA	483	438	489	NA	438	1.42516	0.511127	0.0242304	0.103313
ENSRNOG00000014840	Gna14	G_protein_subunit_alpha_14_[Source:RGD_Symbol;Acc:1308122]	1	235166718	235347937	NA	25	24	27	26	44	29.2	63	44	NA	40	65	NA	53	1.81507	0.860024	0.0241734	0.103313
ENSRNOG00000042867	LOC688801	hypothetical_protein_LOC688801_[Source:RGD_Symbol;Acc:1584165]	16	81463129	81487566	NA	38	NA	33	NA	46	39	18	17	29	21	NA	25	22	0.564103	-0.825971	0.0240148	0.103313
ENSRNOG00000059592	LOC103689960	protein_SZT2-like_[Source:RGD_Symbol;Acc:9379445]	5	138903629	138915697	0	0	1.28	0	NA	0	0.256	1.07	1.17	1.12	1.1	NA	1.3	1.152	4.5	2.16993	0.0239479	0.103313
ENSRNOG00000020028	Pcdhb22	protocadherin_beta_22_[Source:RGD_Symbol;Acc:1310328]	18	30592794	30595181	132.73	113.89	182.2	NA	135.19	NA	141.002	65.73	132.92	66.39	65.48	89.94	NA	84.092	0.596387	-0.74568	0.0242063	0.103313
ENSRNOG00000015359	Arhgap40	Rho_GTPase_activating_protein_40_[Source:RGD_Symbol;Acc:1562428]	3	154996750	155041816	1	1.76	NA	1	NA	3	1.69	NA	NA	3.51	3	NA	4	3.50333	2.07298	1.05171	0.0242505	0.103313
ENSRNOG00000010451	Slc34a3	solute_carrier_family_34_member_3_[Source:RGD_Symbol;Acc:708551]	3	2448381	2453933	4	NA	3	3	6	NA	4	0	1	3	0	NA	NA	1	0.25	-2	0.0240082	0.103313
ENSRNOG00000060858	AABR07043711.1		19	36242337	36257062	52	29	NA	NA	25	NA	35.3333	53	NA	NA	126	135	139	113.25	3.20519	1.68041	0.0243117	0.103347
ENSRNOG00000061379	C7	complement_C7_[Source:RGD_Symbol;Acc:620318]	2	54709138	54777729	51	NA	55	50	47	NA	50.75	NA	NA	13	17	37	36	25.75	0.507389	-0.978835	0.024327	0.103347
ENSRNOG00000053699	AC096809.1		1	253186015	253186695	13	7	11	NA	10	NA	10.25	4	NA	NA	3	7	NA	4.66667	0.455285	-1.13516	0.0243754	0.103407
ENSRNOG00000051875	AABR07001926.2		1	62207548	62223307	2	1	NA	1	NA	2	1.5	0	0	0	1	NA	1	0.4	0.266667	-1.90689	0.0252566	0.104639
ENSRNOG00000056331	AC127640.1		1	75455599	75462453	2	NA	1	2	NA	NA	1.66667	0	NA	0	0	1	0	0.2	0.12	-3.05889	0.0251951	0.104639
ENSRNOG00000049101	AC120096.1		10	62280023	62280142	NA	1	0	0	1	0	0.4	2	2	NA	1	1	NA	1.5	3.75	1.90689	0.0252566	0.104639
ENSRNOG00000052854	AABR07014132.1		14	1690757	1696882	2	2	1.5	NA	NA	NA	1.83333	1.5	NA	0	1.5	0.5	0.5	0.8	0.436364	-1.1964	0.0249273	0.104639
ENSRNOG00000019288	Ogfod1	2-oxoglutarate_and_iron-dependent_oxygenase_domain_containing_1_[Source:RGD_Symbol;Acc:1308848]	19	11425105	11451278	238.33	214.13	287.05	NA	293.85	NA	258.34	125.17	231.75	191.78	129	206.29	NA	176.798	0.684362	-0.547169	0.0250199	0.104639
ENSRNOG00000057422	7SK	7SK_RNA_[Source:RFAM;Acc:RF00100]	9	86318155	86318466	1	NA	1	2	2	NA	1.5	0	1	0	0	1	NA	0.4	0.266667	-1.90689	0.0252566	0.104639
ENSRNOG00000016641	Actl7a	actin-like_7a_[Source:RGD_Symbol;Acc:1304697]	5	73496027	73497609	1	4	3	5	5	NA	3.6	0	1	3	0	1	NA	1	0.277778	-1.848	0.0251742	0.104639
ENSRNOG00000046497	Brap	BRCA1_associated_protein_[Source:RGD_Symbol;Acc:1586551]	12	40383577	40417654	329	300	427	NA	324	NA	345	207	302	207	228	264	NA	241.6	0.70029	-0.513976	0.0248388	0.104639
ENSRNOG00000010518	Cer1	cerberus_1,_DAN_family_BMP_antagonist_[Source:RGD_Symbol;Acc:1563046]	5	101003023	101006375	NA	NA	2	2	NA	2	2	0	1	0	0	2	NA	0.6	0.3	-1.73697	0.0248962	0.104639
ENSRNOG00000023941	Fam178b	family_with_sequence_similarity_178,_member_B_[Source:RGD_Symbol;Acc:1564591]	9	43179795	43251400	4	NA	NA	NA	3	3	3.33333	7	NA	NA	5	6	NA	6	1.8	0.847997	0.0248175	0.104639
ENSRNOG00000023452	LOC691354	hypothetical_protein_LOC691354_[Source:RGD_Symbol;Acc:1585063]	5	165465095	165481914	1	1	NA	1	2	1	1.2	2	NA	NA	3	NA	3	2.66667	2.22222	1.152	0.0251951	0.104639
ENSRNOG00000020676	Ppp1r14a	protein_phosphatase_1,_regulatory_(inhibitor)_subunit_14A_[Source:RGD_Symbol;Acc:620536]	1	87224677	87232848	208	155	85	NA	141	NA	147.25	193	NA	250	258	225	275	240.2	1.63124	0.705969	0.0249866	0.104639
ENSRNOG00000030441	RGD1561871	similar_to_ribosomal_protein_S10_[Source:RGD_Symbol;Acc:1561871]	7	63352046	63352667	NA	0	1	0	0	1	0.4	NA	NA	1	2	1	2	1.5	3.75	1.90689	0.0252566	0.104639
ENSRNOG00000060842	SNORD12	Small_nucleolar_SNORD12/SNORD106_[Source:RFAM;Acc:RF00581]	3	163816979	163817067	0	0	NA	1	0	0	0.2	2	1	NA	2	NA	NA	1.66667	8.33333	3.05889	0.0251951	0.104639
ENSRNOG00000015370	Slc35g2	solute_carrier_family_35,_member_G2_[Source:RGD_Symbol;Acc:1306109]	8	108854146	108880879	365	NA	NA	282	335	360	335.5	237	190	201	309	NA	NA	234.25	0.698212	-0.518264	0.0249099	0.104639
ENSRNOG00000046758	Tmem217	transmembrane_protein_217_[Source:RGD_Symbol;Acc:1585322]	20	8202355	8202924	1	1	0	0	0	NA	0.4	NA	1	1	2	2	NA	1.5	3.75	1.90689	0.0252566	0.104639
ENSRNOG00000033980	Wfdc11	WAP_four-disulfide_core_domain_11_[Source:RGD_Symbol;Acc:1596469]	3	161128589	161131812	8	10	NA	11	10	8	9.4	NA	7	8	NA	4	6	6.25	0.664894	-0.588805	0.0252172	0.104639
ENSRNOG00000048235	AABR07039778.1		X	84689246	84694752	NA	2.14	2	NA	3	2	2.285	1	1	NA	1.1	NA	2	1.275	0.557987	-0.841697	0.0254612	0.105342
ENSRNOG00000020446	AABR07005838.1		1	202904461	202904895	20.05	30.11	31.97	26.65	NA	NA	27.195	13.68	14.19	16.99	NA	19.2	23.7	17.552	0.645413	-0.631706	0.0255316	0.105489
ENSRNOG00000016863	Pnmal2	paraneoplastic_Ma_antigen_family-like_2_[Source:RGD_Symbol;Acc:1560435]	1	78876205	78878779	5032	NA	4744	NA	5073	NA	4949.67	2309	4575	2304	2930	4317	NA	3287	0.664085	-0.59056	0.0256304	0.105622
ENSRNOG00000057361	SNORA44	Small_nucleolar_RNA_SNORA44_[Source:RFAM;Acc:RF00405]	14	97920916	97921021	23.74	NA	14.97	27.12	11.11	NA	19.235	NA	12.26	1.79	2.61	5.13	NA	5.4475	0.283208	-1.82007	0.0256341	0.105622
ENSRNOG00000051917	AC098563.1		1	215828136	215828398	NA	141.72	99.74	93.15	172.58	239.19	149.276	243.78	273.92	270.07	195.14	209.65	NA	238.512	1.59779	0.67608	0.0259054	0.106502
ENSRNOG00000038740	Gimap7	GTPase,_IMAP_family_member_7_[Source:RGD_Symbol;Acc:1565750]	4	78354335	78358503	6	8	8	8	NA	4	6.8	3	NA	5	3	NA	5	4	0.588235	-0.765535	0.0259183	0.106502
ENSRNOG00000053311	AABR07065139.1		6	111534548	111542338	NA	1	0	0	1	NA	0.5	4.01	2	2	3	NA	7	3.602	7.204	2.8488	0.025965	0.106548
ENSRNOG00000003997	Pld5	phospholipase_D_family,_member_5_[Source:RGD_Symbol;Acc:1562609]	13	94025369	94355219	96	140	NA	144	NA	NA	126.667	38	54	82	44	73	NA	58.2	0.459474	-1.12195	0.0260377	0.106557
ENSRNOG00000039504	LOC360919	similar_to_alpha-fetoprotein_[Source:RGD_Symbol;Acc:1561929]	14	19028810	19072677	11	7	NA	25	33	20	19.2	41	26	NA	35	NA	44	36.5	1.90104	0.92679	0.0260034	0.106557
ENSRNOG00000020506	Khnyn	KH_and_NYN_domain_containing_[Source:RGD_Symbol;Acc:1565688]	15	34552410	34561727	70	NA	85	NA	94	56	76.25	34	51	26	35	71	NA	43.4	0.56918	-0.813042	0.0261278	0.10678
ENSRNOG00000042507	Rn50_4_2163.2		4	150301854	150302052	12.34	NA	18.72	NA	17.62	NA	16.2267	0	17.84	0	4.36	0	NA	4.44	0.273624	-1.86974	0.0262065	0.106924
ENSRNOG00000059271	AABR07058985.2		4	104454	109989	67.3	NA	94.19	NA	94.96	72.35	82.2	26.7	52.55	24.64	43.44	82.59	NA	45.984	0.559416	-0.838006	0.0264486	0.106924
ENSRNOG00000061941	Rn60_14_0076.1		14	7505914	7509552	6.43	2.26	6.78	1.37	6.83	NA	4.734	0	0	NA	1.01	2.79	0.16	0.792	0.1673	-2.57949	0.0266956	0.106924
ENSRNOG00000047809	AABR07025358.1		16	35116440	35116607	7	7	7	NA	7	4	6.4	4	5	5	3	NA	NA	4.25	0.664062	-0.590609	0.0266586	0.106924
ENSRNOG00000061468	AABR07042825.1		19	11064146	11068377	2	1	2	NA	NA	2	1.75	0	0	2	0	0	NA	0.4	0.228571	-2.12928	0.0266214	0.106924
ENSRNOG00000008609	Capn3	calpain_3_[Source:RGD_Symbol;Acc:2269]	3	112228720	112278408	NA	22	18	17	25	NA	20.5	22	NA	35	31	25	35	29.6	1.4439	0.529973	0.0266729	0.106924
ENSRNOG00000009738	LOC108348453	calsequestrin-1-like_[Source:RGD_Symbol;Acc:11399163]	16	6434468	6478396	NA	0	0	1.06	1.07	0	0.426	NA	2.13	NA	1.06	2.14	1.05	1.595	3.74413	1.90463	0.0265328	0.106924
ENSRNOG00000023303	Dpep2	dipeptidase_2_[Source:RGD_Symbol;Acc:1305746]	19	37964105	37970537	11	12	12	11	NA	NA	11.5	NA	6	12	5	4	7	6.8	0.591304	-0.758027	0.0263977	0.106924
ENSRNOG00000008086	Dpf3	double_PHD_fingers_3_[Source:RGD_Symbol;Acc:1309052]	6	106721349	106971250	37	NA	37	NA	43	42	39.75	NA	36	20	27	28	NA	27.75	0.698113	-0.518467	0.0265942	0.106924
ENSRNOG00000025745	Gpr17	G_protein-coupled_receptor_17_[Source:RGD_Symbol;Acc:1589785]	18	24734330	24735349	525	463	497	NA	468	NA	488.25	186	407	379	227	423	NA	324.4	0.664414	-0.589846	0.0263089	0.106924
ENSRNOG00000013906	Gpat2	glycerol-3-phosphate_acyltransferase_2,_mitochondrial_[Source:RGD_Symbol;Acc:1304904]	3	119994537	120003090	6.01	6.01	5.01	NA	NA	5.01	5.51	3.01	NA	NA	3.01	4	5.01	3.7575	0.681942	-0.552279	0.0262538	0.106924
ENSRNOG00000016183	Ipp	intracisternal_A_particle-promoted_polypeptide_[Source:RGD_Symbol;Acc:1306299]	5	135351816	135388083	259	NA	310	NA	248	NA	272.333	133	233	182	171	232	NA	190.2	0.698409	-0.517856	0.0264279	0.106924
ENSRNOG00000028015	Pf4	platelet_factor_4_[Source:RGD_Symbol;Acc:3305]	14	18848549	18849258	19	NA	9	15	17	NA	15	NA	25	19	21	25	24	22.8	1.52	0.604071	0.0266943	0.106924
ENSRNOG00000056819	Susd1	sushi_domain_containing_1_[Source:RGD_Symbol;Acc:1306966]	5	76416739	76632462	26.33	20.78	NA	39.79	24.4	22.11	26.682	9.8	NA	16.16	17.47	14.31	19.6	15.468	0.579717	-0.78658	0.0265288	0.106924
ENSRNOG00000038496	Tex21	testis_expressed_21_[Source:RGD_Symbol;Acc:1560347]	6	99236653	99274269	2	NA	3	NA	2	4	2.75	NA	NA	5	4	5	4	4.5	1.63636	0.710493	0.0264654	0.106924
ENSRNOG00000013042	Htr1b	5-hydroxytryptamine_receptor_1B_[Source:RGD_Symbol;Acc:2846]	8	89129453	89130991	152	137	160	173	178	NA	160	85	101	156	78	135	NA	111	0.69375	-0.527512	0.0267725	0.10709
ENSRNOG00000053547	AABR07054247.1		3	145392482	145393088	4	2	1	NA	2	1	2	0	0	0	0	1	NA	0.2	0.1	-3.32193	0.0269108	0.107093
ENSRNOG00000054632	AABR07051882.1		3	25429558	25430792	19	7	18	NA	12	NA	14	2	4	1	7	4	NA	3.6	0.257143	-1.95936	0.0271898	0.107093
ENSRNOG00000051103	Rn50_5_0814.30		5	77358809	77359712	NA	NA	3	NA	2	3	2.66667	1	1	1	NA	2	NA	1.25	0.46875	-1.09311	0.0269383	0.107093
ENSRNOG00000056778	AABR07015040.1		14	46286197	46287505	NA	15.52	26.62	20.14	25.85	NA	22.0325	6.85	11.03	NA	NA	16.6	14.14	12.155	0.551685	-0.858083	0.0270501	0.107093
ENSRNOG00000047364	Cox7a1	cytochrome_c_oxidase_subunit_7A1_[Source:RGD_Symbol;Acc:6496527]	1	88620317	88621868	21.57	16.09	19.81	15.69	19.8	NA	18.592	27.79	NA	25.86	NA	37.28	25	28.9825	1.55887	0.6405	0.0272198	0.107093
ENSRNOG00000002598	Hnf1b	HNF1_homeobox_B_[Source:RGD_Symbol;Acc:3830]	10	71159869	71218902	0	2	0	0	NA	NA	0.5	NA	NA	4	2	4	NA	3.33333	6.66667	2.73697	0.0269383	0.107093
ENSRNOG00000013437	LOC691083	hypothetical_protein_LOC691083_[Source:RGD_Symbol;Acc:1588621]	3	95232166	95398594	1	1	3	3	1	NA	1.8	1	0	0	0	0	NA	0.2	0.111111	-3.16993	0.0272207	0.107093
ENSRNOG00000009433	Mcub	mitochondrial_calcium_uniporter_dominant_negative_beta_subunit_[Source:RGD_Symbol;Acc:1305326]	2	230199343	230273709	56	NA	36	NA	36	37	41.25	27	19	14	NA	NA	31	22.75	0.551515	-0.858528	0.0269593	0.107093
ENSRNOG00000049579	LOC102546596	pre-mRNA-splicing_factor_CWC22_homolog_[Source:RGD_Symbol;Acc:7730159]	X	144994139	144999910	6	NA	0	0	0	0	1.2	6	NA	6	5	2.66	6	5.132	4.27667	2.09649	0.027172	0.107093
ENSRNOG00000030034	Sox11	SRY_box_11_[Source:RGD_Symbol;Acc:69351]	6	46629974	46631983	183	NA	217	NA	223	130	188.25	86	142	81	113	136	NA	111.6	0.592829	-0.754313	0.0269853	0.107093
ENSRNOG00000007748	Tex15	testis_expressed_15,_meiosis_and_synapsis_associated_[Source:RGD_Symbol;Acc:1311266]	16	62313263	62373253	139	120	120	NA	212	114	141	43	87	118	64	86	NA	79.6	0.564539	-0.824855	0.0272251	0.107093
ENSRNOG00000020923	Tuft1	tuftelin_1_[Source:RGD_Symbol;Acc:1310373]	2	195861649	195908037	NA	89	62	77	90	NA	79.5	71	33	67	29	47	NA	49.4	0.621384	-0.686444	0.0271847	0.107093
ENSRNOG00000055286	Yif1b	Yip1_interacting_factor_homolog_B,_membrane_trafficking_protein_[Source:RGD_Symbol;Acc:735199]	1	88182155	88192969	259.2	283.71	NA	NA	NA	325.08	289.33	NA	NA	236.92	229.5	170.63	133.27	192.58	0.665607	-0.587258	0.0272356	0.107093
ENSRNOG00000020485	Vav3	vav_guanine_nucleotide_exchange_factor_3_[Source:RGD_Symbol;Acc:1565941]	2	212247451	212585818	213	125	NA	199	240	225	200.4	NA	144	90	137	NA	NA	123.667	0.617099	-0.696426	0.0274615	0.107841
ENSRNOG00000062277	Rn60_12_0305.2		12	30495542	30496547	NA	NA	32	34	27	23	29	13	12	12	24	NA	27	17.6	0.606897	-0.720477	0.0277679	0.108097
ENSRNOG00000059398	7SK	7SK_RNA_[Source:RFAM;Acc:RF00100]	10	4629433	4629761	5	NA	5	3	4	5	4.4	NA	3	NA	NA	2	1	2	0.454545	-1.1375	0.0276277	0.108097
ENSRNOG00000001830	Arntl2	aryl_hydrocarbon_receptor_nuclear_translocator-like_2_[Source:RGD_Symbol;Acc:620230]	4	181103774	181214994	30	NA	48	NA	34	35	36.75	30	21	NA	22	NA	17	22.5	0.612245	-0.707819	0.0277654	0.108097
ENSRNOG00000003388	Cenpf	centromere_protein_F_[Source:RGD_Symbol;Acc:628667]	13	108132499	108178609	166	135	201	NA	176	NA	169.5	NA	97	125	97	147	NA	116.5	0.687316	-0.540955	0.0276695	0.108097
ENSRNOG00000030927	Grid2ip	Grid2_interacting_protein_[Source:RGD_Symbol;Acc:1310492]	12	13221513	13251112	112	78	94	NA	146	105	107	NA	50	71	84	72	NA	69.25	0.647196	-0.627725	0.0278121	0.108097
ENSRNOG00000013089	Kif13b	kinesin_family_member_13B_[Source:RGD_Symbol;Acc:1303307]	15	48030973	48189951	286	196	225	NA	266	239	242.4	142	161	138	164	252	NA	171.4	0.707096	-0.500023	0.0278157	0.108097
ENSRNOG00000015072	Ptgr1	prostaglandin_reductase_1_[Source:RGD_Symbol;Acc:621195]	5	76110738	76129441	27	NA	NA	19	27	27	25	16	13	16	25	NA	15	17	0.68	-0.556393	0.027744	0.108097
ENSRNOG00000003972	Tshr	thyroid_stimulating_hormone_receptor_[Source:RGD_Symbol;Acc:3911]	6	115170865	115306871	NA	NA	85	116	94	NA	98.3333	42	61	NA	61	71	54	57.8	0.587797	-0.766611	0.0278497	0.108097
ENSRNOG00000015818	Tprkb	Tp53rk_binding_protein_[Source:RGD_Symbol;Acc:1309786]	4	117780533	117785941	56.24	32.64	29.16	59.03	NA	NA	44.2675	NA	67.73	NA	71.42	75.93	78.83	73.4775	1.65985	0.731055	0.0276525	0.108097
ENSRNOG00000002092	Hunk	hormonally_upregulated_Neu-associated_kinase_[Source:RGD_Symbol;Acc:1565091]	11	30550141	30663465	60	NA	71	NA	64	41	59	29	39	32	35	41	NA	35.2	0.59661	-0.74514	0.027935	0.108288
ENSRNOG00000018701	Tpsg1	tryptase_gamma_1_[Source:RGD_Symbol;Acc:631355]	10	14727180	14731086	4.33	1.75	2.29	2.34	4.75	NA	3.092	6.97	8.2	4.48	NA	5.05	NA	6.175	1.99709	0.997899	0.0280141	0.108456
ENSRNOG00000052810	Cyp2c11	cytochrome_P450,_subfamily_2,_polypeptide_11_[Source:RGD_Symbol;Acc:2469]	1	257970345	258004434	NA	2	1	1	2	NA	1.5	NA	3	3	5	6	NA	4.25	2.83333	1.5025	0.0281587	0.108652
ENSRNOG00000005099	Top3a	topoisomerase_(DNA)_III_alpha_[Source:RGD_Symbol;Acc:1309320]	10	46981958	47018537	49	50	55	NA	52	45	50.2	20	41	29	42	44	NA	35.2	0.701195	-0.512112	0.0281287	0.108652
ENSRNOG00000038004	Zfp804a	zinc_finger_protein_804A_[Source:RGD_Symbol;Acc:1305239]	3	69549673	69573420	369	353	444	NA	501	NA	416.75	NA	288	294	257	328	NA	291.75	0.70006	-0.51445	0.0281731	0.108652
ENSRNOG00000018892	Hcrt	hypocretin_neuropeptide_precursor_[Source:RGD_Symbol;Acc:2786]	10	88669214	88670430	1	NA	0	1	NA	1	0.75	7	1	7	3	5	NA	4.6	6.13333	2.61667	0.0282693	0.10873
ENSRNOG00000046258	B3gnt5	UDP-GlcNAc:betaGal_beta-1,3-N-acetylglucosaminyltransferase_5_[Source:RGD_Symbol;Acc:70955]	11	84919066	84931160	26	24	27	NA	NA	35	28	NA	16	17	25	NA	17	18.75	0.669643	-0.578536	0.0282382	0.10873
ENSRNOG00000017117	Ybx2	Y_box_binding_protein_2_[Source:RGD_Symbol;Acc:1305068]	10	56546710	56551863	NA	37	34	36	48	NA	38.75	NA	49	NA	72	63	50	58.5	1.50968	0.59424	0.0283016	0.10873
ENSRNOG00000015724	Gucy2g	guanylate_cyclase_2G_[Source:RGD_Symbol;Acc:621853]	1	276187242	276228574	3	2	5	NA	2	5	3.4	0	1	2	2	1	NA	1.2	0.352941	-1.5025	0.0283776	0.108745
ENSRNOG00000014893	Wdr63	WD_repeat_domain_63_[Source:RGD_Symbol;Acc:1563105]	2	251912368	251970768	NA	108	75	NA	NA	110	97.6667	42	39	62	42	NA	NA	46.25	0.473549	-1.07841	0.0283585	0.108745
ENSRNOG00000025014	RGD1563956	similar_to_60S_ribosomal_protein_L12_[Source:RGD_Symbol;Acc:1563956]	11	83855753	83856316	4.64	2.57	3.78	4.81	0	NA	3.16	7.46	NA	NA	7.62	8.79	4.02	6.9725	2.20649	1.14175	0.0284496	0.108882
ENSRNOG00000008054	Igsf9	immunoglobulin_superfamily,_member_9_[Source:RGD_Symbol;Acc:1304566]	13	90815562	90832469	201	NA	263	NA	233	235	233	NA	210	134	NA	176	121	160.25	0.687768	-0.540006	0.0286043	0.109335
ENSRNOG00000008400	Pml	promyelocytic_leukemia_[Source:RGD_Symbol;Acc:1562602]	8	63004870	63034226	81	63	99	NA	110	63	83.2	35	64	58	39	64	NA	52	0.625	-0.678072	0.0286837	0.1095
ENSRNOG00000032813	Mdc1	mediator_of_DNA_damage_checkpoint_1_[Source:RGD_Symbol;Acc:1559468]	20	3404711	3419831	177	167	249	NA	219	147	191.8	92	160	126	135	144	NA	131.4	0.685089	-0.545637	0.0287417	0.109582
ENSRNOG00000060268	AABR07067491.2		9	49133884	49135037	5	5	5	2	NA	1	3.6	1	NA	0	0	1	2	0.8	0.222222	-2.16993	0.0288324	0.109637
ENSRNOG00000047386	Smg1	SMG1,_nonsense_mediated_mRNA_decay_associated_PI3K_related_kinase_[Source:RGD_Symbol;Acc:1563508]	1	187784270	187883157	2078	NA	2266	NA	2123	1654	2030.25	1221	1866	928	1305	1788	NA	1421.6	0.700209	-0.514142	0.0289017	0.109637
ENSRNOG00000020901	S1pr5	sphingosine-1-phosphate_receptor_5_[Source:RGD_Symbol;Acc:620566]	8	22268657	22270647	NA	222	167	NA	165	274	207	247	NA	350	320	301	NA	304.5	1.47101	0.556811	0.028893	0.109637
ENSRNOG00000050465	AABR07041109.1		X	119532513	119532965	106.87	73.79	109.25	NA	98.13	NA	97.01	NA	83.75	62.61	60.55	64.8	NA	67.9275	0.700211	-0.514138	0.0287997	0.109637
ENSRNOG00000053805	Akain1	A-kinase_anchor_inhibitor_1_[Source:RGD_Symbol;Acc:2324352]	9	117795132	117842270	NA	20	27	24	NA	25	24	41	NA	31	40	54	NA	41.5	1.72917	0.790077	0.0291462	0.110196
ENSRNOG00000011424	Cldn23	claudin_23_[Source:RGD_Symbol;Acc:1309001]	16	59988603	59990326	32	NA	22	32	NA	29	28.75	NA	16	24	21	20	NA	20.25	0.704348	-0.50564	0.0291588	0.110196
ENSRNOG00000012343	Pdp2	pyruvate_dehyrogenase_phosphatase_catalytic_subunit_2_[Source:RGD_Symbol;Acc:628812]	19	597427	601469	95	94	111	NA	80	78	91.6	49	94	59	50	68	NA	64	0.69869	-0.517276	0.0290873	0.110196
ENSRNOG00000003275	Spata32	spermatogenesis_associated_32_[Source:RGD_Symbol;Acc:1359156]	10	91291320	91302155	18	NA	22	23	14	20	19.4	NA	14	8	NA	16	6	11	0.56701	-0.818553	0.0292736	0.110491
ENSRNOG00000061315	AABR07002928.1		1	89649636	89682737	13	NA	13	NA	NA	14	13.3333	3	6	2	7	14	NA	6.4	0.48	-1.05889	0.0294687	0.110813
ENSRNOG00000011277	Btg4	BTG_anti-proliferation_factor_4_[Source:RGD_Symbol;Acc:1308809]	8	55504359	55508259	5	NA	6	4	8	11	6.8	9	NA	10	13	14	NA	11.5	1.69118	0.758027	0.0294937	0.110813
ENSRNOG00000035516	Mir132	microRNA_132_[Source:RGD_Symbol;Acc:2325572]	10	62014995	62015095	2	2	1	3	NA	3	2.2	NA	1	1	2	0	0	0.8	0.363636	-1.45943	0.0294493	0.110813
ENSRNOG00000000861	Zic3	Zic_family_member_3_[Source:RGD_Symbol;Acc:1561261]	X	140878216	140888795	201	252	260	NA	316	185	242.8	148	153	190	NA	182	NA	168.25	0.692957	-0.529162	0.0295059	0.110813
ENSRNOG00000030704	AC094053.1		2	104996717	105001497	456.25	524.6	604.42	NA	469.19	452.7	501.432	332.54	515.69	221.42	262.61	360.53	NA	338.558	0.675182	-0.566651	0.0296528	0.110965
ENSRNOG00000057545	AC114363.1		3	8432047	8432593	1	NA	1	2	1	NA	1.25	0	NA	1	0	NA	0	0.25	0.2	-2.32193	0.0300197	0.110965
ENSRNOG00000045578	AABR07072546.1		17	29862563	29868064	NA	0	0	1	NA	0	0.25	NA	2	1	1	1	NA	1.25	5	2.32193	0.0300197	0.110965
ENSRNOG00000039470	AC131360.1		18	30566661	30568551	97.78	80.44	75.76	NA	93	56.81	80.758	34.62	68.66	40.33	49	73	NA	53.122	0.657792	-0.604296	0.0299599	0.110965
ENSRNOG00000058301	7SK	7SK_RNA_[Source:RFAM;Acc:RF00100]	1	246926595	246926915	NA	2.9	NA	3.05	NA	4.24	3.39667	3.98	0	0	0	0	NA	0.796	0.234347	-2.09328	0.0297322	0.110965
ENSRNOG00000025604	Atad2	ATPase_family,_AAA_domain_containing_2_[Source:RGD_Symbol;Acc:1304849]	7	97984862	98026052	137	182	225	NA	164	NA	177	109	118	150	92	93.7	NA	112.54	0.635819	-0.653311	0.0299865	0.110965
ENSRNOG00000011566	Cecr2	CECR2,_histone_acetyl-lysine_reader_[Source:RGD_Symbol;Acc:1564182]	4	153217782	153322564	55	33	43	NA	46	57	46.8	26	26	30	27	47	NA	31.2	0.666667	-0.584963	0.0299752	0.110965
ENSRNOG00000037124	Fam227b	family_with_sequence_similarity_227,_member_B_[Source:RGD_Symbol;Acc:1359452]	3	118268739	118427851	NA	19.47	19.01	25.57	NA	25.1	22.2875	14.12	14.16	22.67	NA	12.26	13	15.242	0.683881	-0.548183	0.0297546	0.110965
ENSRNOG00000030187	Mmp12	matrix_metallopeptidase_12_[Source:RGD_Symbol;Acc:620195]	8	5606592	5616493	1	NA	NA	2	1	1	1.25	3	2	NA	2	2	NA	2.25	1.8	0.847997	0.0300197	0.110965
ENSRNOG00000009768	Npy	neuropeptide_Y_[Source:RGD_Symbol;Acc:3197]	4	79557854	79565097	24.21	11.64	37.61	16.46	NA	NA	22.48	NA	0	0	10.87	0	0	2.174	0.0967082	-3.37022	0.0300255	0.110965
ENSRNOG00000026408	Rnf169	ring_finger_protein_169_[Source:RGD_Symbol;Acc:1583288]	1	164922080	164977633	67	73	81	NA	65	62	69.6	35	64	37	42	65	NA	48.6	0.698276	-0.518131	0.0299443	0.110965
ENSRNOG00000042918	RGD1304770	similar_to_Na+_dependent_glucose_transporter_1_[Source:RGD_Symbol;Acc:1304770]	20	45015855	45024315	NA	2.08	3.29	4.4	3.34	NA	3.2775	1.13	1.96	2.2	1.13	NA	NA	1.605	0.489703	-1.03002	0.0298575	0.110965
ENSRNOG00000026186	Syde2	synapse_defective_Rho_GTPase_homolog_2_[Source:RGD_Symbol;Acc:1564206]	2	251863069	251894037	113	NA	95	NA	113	106	106.75	45	65	89	73	103	NA	75	0.702576	-0.509274	0.0300034	0.110965
ENSRNOG00000001369	Oas1a	2'-5'_oligoadenylate_synthetase_1A_[Source:RGD_Symbol;Acc:621760]	12	41200718	41211909	12.57	9.11	13.86	NA	NA	7.82	10.84	11.54	NA	19.43	19.05	14.96	16.85	16.366	1.50978	0.594337	0.0301462	0.111275
ENSRNOG00000048449	Itgb3	integrin_subunit_beta_3_[Source:RGD_Symbol;Acc:628868]	10	92667869	92783410	19	NA	16	NA	15	NA	16.6667	10	NA	7	10	NA	15	10.5	0.63	-0.666576	0.0302064	0.111361
ENSRNOG00000011955	AABR07026997.1		17	9233514	9234766	28.43	25.77	18.82	24.52	NA	29.71	25.45	38.89	NA	45.33	27.06	43.7	30.07	37.01	1.45422	0.540249	0.0303089	0.111602
ENSRNOG00000012424	Adam23	ADAM_metallopeptidase_domain_23_[Source:RGD_Symbol;Acc:1305739]	9	70133969	70290117	1140	918	1534	NA	1148	NA	1185	427	1084	665	565	831	NA	714.4	0.602869	-0.730083	0.0304316	0.111917
ENSRNOG00000026060	Arsi	arylsulfatase_family,_member_I_[Source:RGD_Symbol;Acc:1310242]	18	56180089	56186068	14	14	7	NA	17	NA	13	7	9	4	4	NA	4	5.6	0.430769	-1.21501	0.0306548	0.1126
ENSRNOG00000005465	Kcnmb1	potassium_calcium-activated_channel_subfamily_M_regulatory_beta_subunit_1_[Source:RGD_Symbol;Acc:2961]	10	18906010	18919639	NA	3	3	1	4	1	2.4	0	0	1	1	NA	NA	0.5	0.208333	-2.26303	0.0309858	0.113434
ENSRNOG00000021724	Ptprcap	protein_tyrosine_phosphatase,_receptor_type,_C-associated_protein_[Source:RGD_Symbol;Acc:1559601]	1	219403970	219406128	22	21	10	21	17	NA	18.2	11	8	NA	8	12	16	11	0.604396	-0.726435	0.0309949	0.113434
ENSRNOG00000006878	Slc26a3	solute_carrier_family_26_member_3_[Source:RGD_Symbol;Acc:620623]	6	50725085	50766300	4	6	NA	4	NA	NA	4.66667	8	NA	7	8	NA	8	7.75	1.66071	0.731804	0.0309652	0.113434
ENSRNOG00000015858	Hyal1	hyaluronoglucosaminidase_1_[Source:RGD_Symbol;Acc:1303060]	8	116332796	116335435	33	37	46	NA	45	28	37.8	12	34	29	14	27	NA	23.2	0.613757	-0.704261	0.03117	0.113799
ENSRNOG00000055229	LOC108348118	leucyl-cystinyl_aminopeptidase_[Source:RGD_Symbol;Acc:11480606]	1	68436593	68488427	37.49	31.87	43.37	NA	32.25	39.37	36.87	24	34.83	11.82	23	29.66	NA	24.662	0.668891	-0.580158	0.0311605	0.113799
ENSRNOG00000005951	AABR07052085.1		3	35748228	35749052	NA	NA	NA	4.47	3.47	4.1	4.01333	NA	NA	3.69	2.26	2.03	2.48	2.615	0.651578	-0.61799	0.0312915	0.113966
ENSRNOG00000010259	Esrrb	estrogen-related_receptor_beta_[Source:RGD_Symbol;Acc:1359557]	6	110410141	110455906	NA	3	3	4	2	2	2.8	NA	9	4	7	6	NA	6.5	2.32143	1.21501	0.0312886	0.113966
ENSRNOG00000053391	Rn50_18_0774.2		18	78282423	78283480	NA	4	2	4	4	2	3.2	5	NA	5	4	NA	5	4.75	1.48438	0.569856	0.0314032	0.114235
ENSRNOG00000020409	AABR07006111.1		1	220610638	220611492	2	3.04	NA	NA	4.09	NA	3.04333	NA	0	0	0	0	1	0.2	0.0657174	-3.92758	0.0315741	0.114414
ENSRNOG00000051326	Rn50_5_0814.25		5	77474561	77475563	NA	9.05	9.19	11.41	NA	11.25	10.225	13.04	15.27	13.11	22.98	15.47	NA	15.974	1.56225	0.643625	0.0315208	0.114414
ENSRNOG00000005023	Agr2	anterior_gradient_2,_protein_disulphide_isomerase_family_member_[Source:RGD_Symbol;Acc:1304606]	6	55465782	55487714	5	NA	4	3	5	NA	4.25	NA	2	3	3	2	3	2.6	0.611765	-0.708951	0.0315678	0.114414
ENSRNOG00000061160	Htra4	HtrA_serine_peptidase_4_[Source:RGD_Symbol;Acc:1306242]	16	71787966	71802763	165	27	16	15	24	NA	49.4	154	129	NA	262	NA	124	167.25	3.38563	1.75942	0.0317184	0.114414
ENSRNOG00000011320	Igfbpl1	insulin-like_growth_factor_binding_protein-like_1_[Source:RGD_Symbol;Acc:1305656]	5	61395408	61410812	117	175	NA	NA	NA	141	144.333	NA	57	91	59	90	NA	74.25	0.514434	-0.958942	0.031652	0.114414
ENSRNOG00000009263	Ifi27	interferon,_alpha-inducible_protein_27_[Source:RGD_Symbol;Acc:69404]	6	127327959	127334428	NA	1088	625	NA	1218	1021	988	471	NA	503	NA	509	540	505.75	0.511893	-0.966087	0.0317011	0.114414
ENSRNOG00000042384	Kctd7	potassium_channel_tetramerization_domain_containing_7_[Source:RGD_Symbol;Acc:1582914]	12	30024081	30033357	186	111	178	187	129	NA	158.2	85	121	106	86	138	NA	107.2	0.677623	-0.561445	0.0316366	0.114414
ENSRNOG00000059331	AC107331.1		1	170075617	170081138	0	NA	0	2	0	1.33	0.666	2	2.1	NA	2	2	NA	2.025	3.04054	1.60433	0.0319735	0.11494
ENSRNOG00000031205	RGD1563124	similar_to_40S_ribosomal_protein_S20_[Source:RGD_Symbol;Acc:1563124]	7	23952646	23953002	NA	1.25	0	2	0	NA	0.8125	3.03	NA	2.01	NA	2.02	3.01	2.5175	3.09846	1.63155	0.0320167	0.11494
ENSRNOG00000026061	RGD1566226	similar_to_hypothetical_protein_F830045P16_[Source:RGD_Symbol;Acc:1566226]	3	121977350	122057632	0	0	1	NA	1	4	1.2	4	3	3	NA	4	NA	3.5	2.91667	1.54432	0.0320121	0.11494
ENSRNOG00000053739	U1	U1_spliceosomal_RNA_[Source:RFAM;Acc:RF00003]	3	7399482	7399645	0.17	0	0	0	NA	0	0.034	NA	0.36	0.17	NA	NA	0.36	0.296667	8.72549	3.12524	0.0319946	0.11494
ENSRNOG00000027733	Lair1	leukocyte-associated_immunoglobulin-like_receptor_1_[Source:RGD_Symbol;Acc:1560048]	1	73837944	73868695	NA	4	12	12	5	4	7.4	NA	14	NA	14	NA	12	13.3333	1.8018	0.84944	0.0320602	0.114959
ENSRNOG00000000958	AABR07055943.1		7	16156919	16158033	NA	7.93	15.01	13.85	9.81	NA	11.65	9.88	3.8	4.35	3.59	NA	NA	5.405	0.463948	-1.10796	0.0321807	0.115123
ENSRNOG00000054485	AABR07035412.2		12	13801010	13804635	9	9	NA	10	14	NA	10.5	NA	7	5	7	NA	NA	6.33333	0.603175	-0.729352	0.0323406	0.115123
ENSRNOG00000021021	Ffar2	free_fatty_acid_receptor_2_[Source:RGD_Symbol;Acc:1359614]	1	89268938	89269930	NA	NA	3	4	6	2	3.75	1	0	NA	1	2	0	0.8	0.213333	-2.22882	0.0323673	0.115123
ENSRNOG00000025959	Gp1ba	glycoprotein_Ib_platelet_alpha_subunit_[Source:RGD_Symbol;Acc:1310239]	10	57260680	57263546	2	3	2	3	NA	2	2.4	2	0	0	1	2	NA	1	0.416667	-1.26303	0.0323736	0.115123
ENSRNOG00000058561	Srrm2	serine/arginine_repetitive_matrix_2_[Source:RGD_Symbol;Acc:1310163]	10	13145099	13162343	16249	10875	13856	NA	15930	11860	13754	7125	11406	7061	9888	12899	NA	9675.8	0.70349	-0.507398	0.0323187	0.115123
ENSRNOG00000040273	RGD1562402	similar_to_60S_ribosomal_protein_L27a_[Source:RGD_Symbol;Acc:1562402]	1	93242050	93242493	155.91	150.01	132.91	NA	77.93	NA	129.19	NA	NA	337.35	366.03	230.05	NA	311.143	2.40842	1.26808	0.0322298	0.115123
ENSRNOG00000048039	LOC679149	similar_to_carboxylesterase_2_(intestine,_liver)_[Source:RGD_Symbol;Acc:1591847]	19	426	6293	14	15	16	NA	14	8	13.4	8	NA	NA	10	NA	9	9	0.671642	-0.574236	0.0322252	0.115123
ENSRNOG00000059549	LOC102549993	uncharacterized_LOC102549993_[Source:RGD_Symbol;Acc:7639286]	15	98619241	98621413	8	8	7.75	NA	8	NA	7.9375	NA	3.83	NA	5.72	3.64	NA	4.39667	0.553911	-0.852275	0.0324379	0.115216
ENSRNOG00000003158	AABR07037343.1		X	18998532	18998885	3.46	3.43	NA	NA	3.44	3.45	3.445	NA	2.31	2.28	3.44	1.14	1.14	2.062	0.598549	-0.74046	0.0325203	0.115281
ENSRNOG00000046338	LOC100909824	zinc_finger_protein_60-like_[Source:RGD_Symbol;Acc:6501656]	1	84530669	84543966	67.26	49.67	77.36	NA	59.68	53.29	61.452	38.26	58.52	25.96	32.7	51	NA	41.288	0.671874	-0.573737	0.0325327	0.115281
ENSRNOG00000055574	AC109886.1		3	124615297	124616772	1	NA	2	2	3	3	2.2	NA	NA	1	1	NA	1	1	0.454545	-1.1375	0.0326779	0.115523
ENSRNOG00000056973	SNORA17	Small_nucleolar_RNA_SNORA17_[Source:RFAM;Acc:RF00560]	3	4094088	4094219	0	1	1	2	0	NA	0.8	NA	2	NA	2	2	2	2	2.5	1.32193	0.0326779	0.115523
ENSRNOG00000056188	AABR07034833.2		12	56526	59000	1	1	3	NA	1	NA	1.5	NA	4	2	4	NA	5	3.75	2.5	1.32193	0.0328804	0.1156
ENSRNOG00000015004	Fsbp	fibrinogen_silencer_binding_protein_[Source:RGD_Symbol;Acc:7611658]	5	25168295	25172939	16	NA	13	18	16	11	14.8	6	12	NA	8	12	NA	9.5	0.641892	-0.639598	0.0328914	0.1156
ENSRNOG00000015418	Klhl14	kelch-like_family_member_14_[Source:RGD_Symbol;Acc:1566178]	18	12528111	12640716	59.68	62.81	35.4	NA	100.32	35.9	58.822	24.83	17.55	21.54	20.52	NA	NA	21.11	0.358879	-1.47843	0.0328891	0.1156
ENSRNOG00000056834	SNORA63	Small_nucleolar_RNA_SNORA63_[Source:RFAM;Acc:RF00092]	11	81375575	81375703	NA	NA	4	5	6	4	4.75	4	NA	NA	2	3	3	3	0.631579	-0.662965	0.0327734	0.1156
ENSRNOG00000061818	Wnt1	wingless-type_MMTV_integration_site_family,_member_1_[Source:RGD_Symbol;Acc:1597195]	7	140464999	140469046	9	15	8	NA	16	7	11	4	7	6	3	6	NA	5.2	0.472727	-1.08092	0.0327854	0.1156
ENSRNOG00000004302	Pah	phenylalanine_hydroxylase_[Source:RGD_Symbol;Acc:3248]	7	28066635	28129769	39	19	20	23	16	NA	23.4	39	38	33	NA	NA	34	36	1.53846	0.621488	0.0329816	0.115781
ENSRNOG00000009005	Slco2a1	solute_carrier_organic_anion_transporter_family,_member_2a1_[Source:RGD_Symbol;Acc:3051]	8	111495331	111577833	108	NA	NA	118	NA	91	105.667	67	NA	66	94	NA	69	74	0.700315	-0.513923	0.0331362	0.116189
ENSRNOG00000003543	Gpr143	G_protein-coupled_receptor_143_[Source:RGD_Symbol;Acc:1565799]	X	23668363	23693162	18	NA	21	NA	NA	20	19.6667	NA	11	11	16	NA	NA	12.6667	0.644068	-0.634716	0.0332575	0.116343
ENSRNOG00000008602	Steap4	STEAP4_metalloreductase_[Source:RGD_Symbol;Acc:1560331]	4	23090029	23135354	10	NA	NA	21	22	13	16.5	6	3	9	5	8	NA	6.2	0.375758	-1.41213	0.0332344	0.116343
ENSRNOG00000020985	Atp4a	ATPase_H+/K+_transporting_alpha_subunit_[Source:RGD_Symbol;Acc:2177]	1	89162639	89175811	NA	4	2	3	NA	4	3.25	2	0	3	1	1	NA	1.4	0.430769	-1.21501	0.0333721	0.116609
ENSRNOG00000052176	AC115255.1		1	274132437	274135405	NA	0	0	1	2	2	1	NA	4	4	2	NA	2	3	3	1.58496	0.0335289	0.11675
ENSRNOG00000051456	AABR07013729.1		2	254022079	254039326	NA	24.19	26.57	34.66	32.03	NA	29.3625	14.83	NA	10.54	20.16	NA	25.8	17.8325	0.607322	-0.719466	0.0335265	0.11675
ENSRNOG00000019627	Mybpc2	myosin_binding_protein_C,_fast-type_[Source:RGD_Symbol;Acc:1311596]	1	100506704	100530183	17	26	19	30	NA	NA	23	10	NA	NA	14	12	13	12.25	0.532609	-0.908852	0.0334523	0.11675
ENSRNOG00000008611	AABR07060593.1		4	83095736	83096438	1.09	2.18	NA	3.31	2.2	NA	2.195	0	NA	1.11	1.12	1.1	0	0.666	0.303417	-1.72063	0.0336111	0.116901
ENSRNOG00000057616	Ptch2	patched_2_[Source:RGD_Symbol;Acc:1309039]	5	135962911	135983816	83	67	NA	NA	109	82	85.25	48	56	53	59	53	NA	53.8	0.631085	-0.664094	0.0337652	0.117302
ENSRNOG00000010406	Cel	carboxyl_ester_lipase_[Source:RGD_Symbol;Acc:2331]	3	7134021	7141522	NA	8	5	7	NA	5	6.25	NA	NA	4	4	3	NA	3.66667	0.586667	-0.769387	0.0338409	0.11743
ENSRNOG00000032170	AABR07003250.1		1	100204022	100205147	1	NA	NA	2	1	1.23	1.3075	2	NA	3	NA	2	2	2.25	1.72084	0.783114	0.0340405	0.117446
ENSRNOG00000061256	AABR07006888.1		1	262847720	262854734	0	1	0	NA	3	0	0.8	4	2	4	NA	4	1	3	3.75	1.90689	0.0339585	0.117446
ENSRNOG00000010431	Msh4	mutS_homolog_4_[Source:RGD_Symbol;Acc:1309190]	2	260057855	260108897	8	NA	NA	6	7	5	6.5	4	5	5	NA	NA	3	4.25	0.653846	-0.612977	0.0340085	0.117446
ENSRNOG00000053089	SNORA3	Small_nucleolar_RNA_SNORA3/SNORA45_family_[Source:RFAM;Acc:RF00334]	1	174134781	174134911	NA	0.65	0.5	1.5	NA	1.64	1.0725	2.05	NA	2.87	1.94	NA	NA	2.28667	2.13209	1.09227	0.0340031	0.117446
ENSRNOG00000014528	Zswim6	zinc_finger,_SWIM-type_containing_6_[Source:RGD_Symbol;Acc:1306624]	2	38979865	39007976	261	234	325	NA	371	244	287	143	233	200	179	254	NA	201.8	0.703136	-0.508125	0.0338972	0.117446
ENSRNOG00000004708	Aard	alanine_and_arginine_rich_domain_containing_protein_[Source:RGD_Symbol;Acc:631378]	7	91588458	91593297	NA	55	67	63	84	NA	67.25	98	110	NA	174	NA	119	125.25	1.86245	0.897204	0.0342861	0.118158
ENSRNOG00000058123	AABR07035780.2		12	22366554	22372040	3	1	1	1	5	NA	2.2	4	NA	NA	5	NA	5	4.66667	2.12121	1.08489	0.0344454	0.118166
ENSRNOG00000020300	Lsp1	lymphocyte-specific_protein_1_[Source:RGD_Symbol;Acc:1306133]	1	215628785	215662504	NA	14	21	21	11	19	17.2	17	24	29	NA	25	29	24.8	1.44186	0.527932	0.0343741	0.118166
ENSRNOG00000046635	LOC100910252	sororin-like_[Source:RGD_Symbol;Acc:6499582]	1	221448661	221462233	NA	NA	11	11	10	NA	10.6667	NA	7	3	6	9	NA	6.25	0.585938	-0.771181	0.0344334	0.118166
ENSRNOG00000045779	Rn50_X_0729.6		X	71958765	71960567	359	368	432	NA	590	NA	437.25	184	300	262	214	328	NA	257.6	0.589137	-0.763326	0.0343982	0.118166
ENSRNOG00000006096	Slc26a7	solute_carrier_family_26_member_7_[Source:RGD_Symbol;Acc:1310846]	5	27986663	28177340	73	26	23	76	28	NA	45.2	58	86	NA	99	NA	100	85.75	1.89712	0.923814	0.0345504	0.118391
ENSRNOG00000026280	Mettl4	methyltransferase_like_4_[Source:RGD_Symbol;Acc:1306451]	9	119873170	119897268	32	26	20	NA	31	NA	27.25	11	21	19	18	21	NA	18	0.66055	-0.598259	0.0346701	0.118666
ENSRNOG00000036711	Spn	sialophorin_[Source:RGD_Symbol;Acc:3750]	1	198572999	198577226	7	NA	NA	5	5	NA	5.66667	8	8	9	NA	NA	9	8.5	1.5	0.584963	0.034821	0.119048
ENSRNOG00000057855	F5	coagulation_factor_V_[Source:RGD_Symbol;Acc:1589758]	13	82479998	82535534	19	NA	17	18	16	NA	17.5	6	7	20	6	6	NA	9	0.514286	-0.959358	0.034966	0.119408
ENSRNOG00000059169	AABR07054554.1		3	160045063	160047173	6	NA	4	5	NA	3	4.5	5	7	NA	8	8	6	6.8	1.51111	0.59561	0.0350687	0.119455
ENSRNOG00000018505	Cidea	cell_death-inducing_DFFA-like_effector_a_[Source:RGD_Symbol;Acc:1305106]	18	63098144	63108051	4	4	6	5	NA	7	5.2	6	NA	8	9	7	NA	7.5	1.44231	0.528379	0.0350687	0.119455
ENSRNOG00000042455	Tlr12	toll-like_receptor_12_[Source:RGD_Symbol;Acc:1559145]	5	146791198	146795866	7	5	NA	NA	6	NA	6	NA	3	3	3	NA	NA	3	0.5	-1	0.0350987	0.119455
ENSRNOG00000010797	Esm1	endothelial_cell-specific_molecule_1_[Source:RGD_Symbol;Acc:71013]	2	45104305	45113131	NA	7	NA	6	10	5	7	9	9	11	12	12	NA	10.6	1.51429	0.598637	0.0352315	0.119636
ENSRNOG00000042327	Mroh2b	maestro_heat-like_repeat_family_member_2B_[Source:RGD_Symbol;Acc:1305413]	2	54660722	54686097	NA	3	5	NA	4	NA	4	9	12	NA	NA	6	7	8.5	2.125	1.08746	0.0352194	0.119636
ENSRNOG00000046434	Hist1h2ail1	histone_cluster_1,_H2ai-like1_[Source:RGD_Symbol;Acc:1311554]	17	43814773	43815183	3.21	NA	NA	2	1.13	1.3	1.91	2.28	NA	5	5.27	6	NA	4.6375	2.42801	1.27977	0.0353727	0.119711
ENSRNOG00000015321	Moxd1	monooxygenase,_DBH-like_1_[Source:RGD_Symbol;Acc:1310033]	1	22124495	22206505	157	NA	111	149	133	NA	137.5	245	173	NA	181	268	NA	216.75	1.57636	0.6566	0.0353058	0.119711
ENSRNOG00000014046	Sertm1	serine-rich_and_transmembrane_domain_containing_1_[Source:RGD_Symbol;Acc:1597355]	2	144303703	144323254	1610	688	1252	837	720	NA	1021.4	1630	1268	NA	1679	NA	1718	1573.75	1.54078	0.623658	0.0353587	0.119711
ENSRNOG00000004487	Nek2	NIMA-related_kinase_2_[Source:RGD_Symbol;Acc:619792]	13	110511668	110522769	33.65	33.05	15.93	16.61	33.15	NA	26.478	7.38	9.28	17.49	NA	18.64	NA	13.1975	0.498433	-1.00453	0.0354223	0.119744
ENSRNOG00000058323	LOC102550026	uncharacterized_LOC102550026_[Source:RGD_Symbol;Acc:7501360]	5	51148371	51184078	75.82	59.94	80.62	NA	91.14	NA	76.88	22.75	40.25	58.47	41.19	76.03	NA	47.738	0.620942	-0.68747	0.0355884	0.120171
ENSRNOG00000054753	AABR07000986.1		1	31000772	31004646	0	1	0	1	0	NA	0.4	NA	NA	1	2	2	NA	1.66667	4.16667	2.05889	0.0359167	0.120603
ENSRNOG00000040715	5S_rRNA	5S_ribosomal_RNA_[Source:RFAM;Acc:RF00001]	10	86231389	86231511	1	0	0	1	NA	0	0.4	NA	2	NA	NA	1	2	1.66667	4.16667	2.05889	0.0359167	0.120603
ENSRNOG00000017246	Adad1	adenosine_deaminase_domain_containing_1_[Source:RGD_Symbol;Acc:1359309]	2	123790915	123848179	1	NA	NA	2	NA	2	1.66667	0	0	1	NA	1	0	0.4	0.24	-2.05889	0.0359167	0.120603
ENSRNOG00000013007	Il17c	interleukin_17C_[Source:RGD_Symbol;Acc:1582798]	19	55246926	55248205	NA	2	2	1	NA	NA	1.66667	NA	0	1	0	0	1	0.4	0.24	-2.05889	0.0359167	0.120603
ENSRNOG00000039110	Lsmem1	leucine-rich_single-pass_membrane_protein_1_[Source:RGD_Symbol;Acc:1587073]	6	60114103	60124274	0	1	1	NA	0	0	0.4	NA	NA	2	NA	2	1	1.66667	4.16667	2.05889	0.0359167	0.120603
ENSRNOG00000038291	Lrrc63	leucine_rich_repeat_containing_63_[Source:RGD_Symbol;Acc:1559507]	15	57133192	57170443	NA	2	1	4	1	NA	2	4	5	NA	8	NA	4	5.25	2.625	1.39232	0.0360346	0.120859
ENSRNOG00000059363	AC130862.3		X	105536237	105537455	NA	1.49	1.25	1.28	NA	1.11	1.2825	2.41	2.38	2.28	1.39	NA	NA	2.115	1.64912	0.721699	0.036073	0.120859
ENSRNOG00000054964	Aoah	acyloxyacyl_hydrolase_[Source:RGD_Symbol;Acc:1560514]	17	45872414	46115004	1	1	2	NA	1	1	1.2	0	1	1	0	0	NA	0.4	0.333333	-1.58496	0.0363688	0.120908
ENSRNOG00000016408	Kirrel	kin_of_IRRE_like_(Drosophila)_[Source:RGD_Symbol;Acc:727883]	2	186420795	186515135	433	NA	310	NA	479	362	396	238	266	287	276	NA	NA	266.75	0.673611	-0.570012	0.0361971	0.120908
ENSRNOG00000016567	Otos	otospiralin_[Source:RGD_Symbol;Acc:708465]	9	99820414	99821954	13	7	NA	7	NA	17	11	19	NA	21	NA	18	NA	19.3333	1.75758	0.813587	0.0362367	0.120908
ENSRNOG00000042716	RGD1562699	RGD1562699_[Source:RGD_Symbol;Acc:1562699]	18	59818241	59819113	1	0	0	NA	0	1	0.4	1	NA	2	1	1	1	1.2	3	1.58496	0.0363688	0.120908
ENSRNOG00000047706	RT1-CE16	RT1_class_I,_locus_CE16_[Source:RGD_Symbol;Acc:1359403]	20	3791407	3794027	NA	111.15	NA	NA	113.43	121.4	115.327	89.06	115.25	52.85	NA	24.99	52.94	67.018	0.581115	-0.783106	0.0362186	0.120908
ENSRNOG00000016437	Tm4sf4	transmembrane_4_L_six_family_member_4_[Source:RGD_Symbol;Acc:621784]	2	147496229	147547252	5	2	2	3	2	NA	2.8	NA	4	5	4	6	NA	4.75	1.69643	0.762501	0.0363076	0.120908
ENSRNOG00000037421	Zfp951	zinc_finger_protein_951_[Source:RGD_Symbol;Acc:2301011]	14	6355342	6369690	NA	NA	16	NA	15	14	15	NA	NA	16.34	23	25.44	26	22.695	1.513	0.597412	0.0362812	0.120908
ENSRNOG00000058654	Mex3a	mex-3_RNA_binding_family_member_A_[Source:RGD_Symbol;Acc:1564904]	2	187893368	187898310	34	27	39	NA	37	21	31.6	19	30	21	15.07	20	NA	21.014	0.665	-0.588574	0.0365135	0.121256
ENSRNOG00000053448	Rn50_10_0892.1		10	89236258	89311138	NA	NA	10.32	11.12	9.74	5.18	9.09	2.8	5.76	0	4.49	7.94	NA	4.198	0.461826	-1.11458	0.0368419	0.121276
ENSRNOG00000039674	AABR07034657.1		11	82813691	82814017	NA	3	4.01	NA	NA	2	3.00333	5	6	6	NA	NA	4.01	5.2525	1.74889	0.80644	0.036564	0.121276
ENSRNOG00000008929	Aebp2	AE_binding_protein_2_[Source:RGD_Symbol;Acc:1307233]	4	174810959	174863260	164	175	247	NA	206	NA	198	110	167	147	99	157	NA	136	0.686869	-0.541894	0.0367603	0.121276
ENSRNOG00000025300	Fer1l6	fer-1-like_family_member_6_[Source:RGD_Symbol;Acc:1564703]	7	98432024	98553096	10	NA	7	7	NA	NA	8	NA	NA	NA	3	4	5	4	0.5	-1	0.0366415	0.121276
ENSRNOG00000054576	Gsdmc	gasdermin_C_[Source:RGD_Symbol;Acc:1308989]	7	104474418	104486710	NA	1	1	0	0	1	0.6	NA	NA	2	4	3	NA	3	5	2.32193	0.0368053	0.121276
ENSRNOG00000021898	LOC681241	hypothetical_protein_LOC681241_[Source:RGD_Symbol;Acc:1598031]	17	86239087	86322144	0	0	NA	0	0	3	0.6	2	3	NA	3	2	2	2.4	4	2	0.0366526	0.121276
ENSRNOG00000050714	Islr2	immunoglobulin_superfamily_containing_leucine-rich_repeat_2_[Source:RGD_Symbol;Acc:6497037]	8	62984552	62987182	1250	1542	NA	1599	1854	NA	1561.25	833	1487	1348	789	906	NA	1072.6	0.687014	-0.541589	0.0367613	0.121276
ENSRNOG00000054954	Nilr1	neutrophil_immunoglobulin-like_receptor-1_[Source:RGD_Symbol;Acc:70895]	1	63734135	63741982	NA	4	5	9	4	NA	5.5	1	2	NA	1.29	1.16	1	1.29	0.234545	-2.09206	0.0367635	0.121276
ENSRNOG00000051702	AABR07013558.1		2	244026369	244034538	NA	2	2	1	2	2	1.8	1	0	0	0	NA	2	0.6	0.333333	-1.58496	0.0370897	0.121561
ENSRNOG00000023531	Cldn20	claudin_20_[Source:RGD_Symbol;Acc:1595446]	1	44446765	44447424	2	2	1	NA	0	2	1.4	0	1	0	0	0	NA	0.2	0.142857	-2.80735	0.0370897	0.121561
ENSRNOG00000028121	Otop2	otopetrin_2_[Source:RGD_Symbol;Acc:1304830]	10	103874383	103883953	2	0	1	NA	2	2	1.4	1	0	0	0	NA	0	0.2	0.142857	-2.80735	0.0370897	0.121561
ENSRNOG00000027296	AABR07031734.1	protocadherin_gamma_subfamily_A,_6_[Source:MGI_Symbol;Acc:MGI:1935218]	18	30856847	30859261	135.88	131.71	196.03	NA	162	NA	156.405	NA	144.31	77.83	69	94	NA	96.285	0.615613	-0.699904	0.0370058	0.121561
ENSRNOG00000013817	Wnt8b	wingless-type_MMTV_integration_site_family,_member_8B_[Source:RGD_Symbol;Acc:1307644]	1	264260505	264264302	NA	2	NA	3	2	NA	2.33333	NA	7	3	NA	8	6	6	2.57143	1.36257	0.0374962	0.122759
ENSRNOG00000019004	Mt4	metallothionein_4_[Source:RGD_Symbol;Acc:1565500]	19	11339767	11341863	5	1	2	1	1	NA	2	9	6	NA	12	NA	4	7.75	3.875	1.9542	0.0376955	0.123187
ENSRNOG00000046365	Oit3	oncoprotein_induced_transcript_3_[Source:RGD_Symbol;Acc:735082]	20	29009330	29029905	NA	4	4	NA	NA	4	4	2	NA	3	NA	2	NA	2.33333	0.583333	-0.777608	0.0377496	0.123187
ENSRNOG00000052233	AABR07042454.2		X	157347219	157353457	NA	4	NA	3	4	NA	3.66667	2	2	NA	NA	NA	2	2	0.545455	-0.874469	0.0377496	0.123187
ENSRNOG00000000451	RT1-Ba	RT1_class_II,_locus_Ba_[Source:RGD_Symbol;Acc:1595867]	20	4066132	4070721	1	2	8	NA	3	NA	3.5	8	10	NA	NA	8	NA	8.66667	2.47619	1.30812	0.0378371	0.12323
ENSRNOG00000022021	Spag6	sperm_associated_antigen_6_[Source:RGD_Symbol;Acc:1305616]	17	85382116	85437975	3.22	3.02	3	NA	NA	3	3.06	5	NA	3.03	6	4.05	6.04	4.824	1.57647	0.656698	0.0378446	0.12323
ENSRNOG00000054665	AABR07066861.1		9	19446638	19448202	5	2	6	NA	6	3	4.4	7	9	NA	7	13	NA	9	2.04545	1.03242	0.0378879	0.123238
ENSRNOG00000017593	Mtr	5-methyltetrahydrofolate-homocysteine_methyltransferase_[Source:RGD_Symbol;Acc:621283]	17	66210461	66295014	150	107	156	NA	164	NA	144.25	55	131	78	99	119	NA	96.4	0.668284	-0.581466	0.0379839	0.123284
ENSRNOG00000040122	Myoz1	myozenin_1_[Source:RGD_Symbol;Acc:1561064]	15	4077091	4084314	1	NA	NA	5	1	3	2.5	10	9	10	4	3	NA	7.2	2.88	1.52607	0.0379459	0.123284
ENSRNOG00000026928	AABR07008097.1		2	42726809	42728026	7.27	NA	5.25	NA	3.12	7.09	5.6825	2.23	1.14	NA	3.1	NA	3.59	2.515	0.442587	-1.17597	0.0381537	0.123702
ENSRNOG00000010325	Ptger3	prostaglandin_E_receptor_3_[Source:RGD_Symbol;Acc:3435]	2	263895241	263979698	71	59	78	75	NA	NA	70.75	111	95	NA	82	129	NA	104.25	1.4735	0.559245	0.0382321	0.123823
ENSRNOG00000002791	Bcl2	BCL2,_apoptosis_regulator_[Source:RGD_Symbol;Acc:2199]	13	26605426	26769374	21	13	25	NA	19	NA	19.5	8	17	10	14	7	NA	11.2	0.574359	-0.799975	0.0382996	0.123868
ENSRNOG00000009343	Evpl	envoplakin_[Source:RGD_Symbol;Acc:1306141]	10	105100336	105116916	NA	NA	31	37	27	22	29.25	NA	20	17	20	17	NA	18.5	0.632479	-0.660911	0.0383284	0.123868
ENSRNOG00000009184	Foxp1	forkhead_box_P1_[Source:RGD_Symbol;Acc:1308669]	4	131366744	131694755	484	545	644	NA	503	NA	544	229	521	492	277	245	NA	352.8	0.648529	-0.624756	0.0384363	0.123957
ENSRNOG00000058939	LOC497938	similar_to_RIKEN_cDNA_4933402P03_[Source:RGD_Symbol;Acc:1565061]	10	56424164	56426012	6	NA	5	NA	NA	5	5.33333	NA	3	2	5	NA	2	3	0.5625	-0.830075	0.0384382	0.123957
ENSRNOG00000019606	Trpv3	transient_receptor_potential_cation_channel,_subfamily_V,_member_3_[Source:RGD_Symbol;Acc:1564531]	10	59831241	59860987	19	19	24	NA	22	NA	21	8	12	10	22	16	NA	13.6	0.647619	-0.626783	0.0385233	0.124099
ENSRNOG00000050884	AABR07058745.1		7	136037230	136076482	3.5	2.07	0	3.96	NA	2.92	2.49	7	5.23	2.19	7	5.06	NA	5.296	2.12691	1.08876	0.0385895	0.124119
ENSRNOG00000059404	SNORA64	Small_nucleolar_RNA_SNORA64/SNORA10_family_[Source:RFAM;Acc:RF00264]	10	14088994	14089127	5	3	NA	6	NA	3	4.25	6	NA	7	7	7	NA	6.75	1.58824	0.667425	0.0386121	0.124119
ENSRNOG00000039745	Pm20d1	peptidase_M20_domain_containing_1_[Source:RGD_Symbol;Acc:1564063]	13	48575091	48596515	9	11	12	NA	9	12	10.6	7	9	NA	6	NA	NA	7.33333	0.691824	-0.531523	0.0388063	0.12461
ENSRNOG00000039204	Pram1	PML-RARA_regulated_adaptor_molecule_1_[Source:RGD_Symbol;Acc:1564330]	7	18510354	18515503	21	14	26	NA	31	NA	23	11	NA	9	NA	NA	12	10.6667	0.463768	-1.10852	0.038874	0.124695
ENSRNOG00000056656	AABR07044049.1		19	53800188	53931496	28	NA	19	NA	25	12	21	4	16	9	8	11	NA	9.6	0.457143	-1.12928	0.0389569	0.124695
ENSRNOG00000002978	Faslg	Fas_ligand_[Source:RGD_Symbol;Acc:3880]	13	79698445	79705705	8	NA	8	NA	9	10	8.75	5	4	NA	7	NA	NA	5.33333	0.609524	-0.714246	0.0389279	0.124695
ENSRNOG00000007654	Lrig3	leucine-rich_repeats_and_immunoglobulin-like_domains_3_[Source:RGD_Symbol;Acc:1561255]	7	69213147	69263142	80	NA	NA	NA	79	102	87	48	61	NA	66	NA	56	57.75	0.663793	-0.591194	0.0394506	0.126142
ENSRNOG00000011120	LOC680663	hypothetical_protein_LOC680663_[Source:RGD_Symbol;Acc:1589413]	X	110670119	110782284	8	10	7	NA	13	14	10.4	4	3	3	9	9	NA	5.6	0.538462	-0.893085	0.0395911	0.126456
ENSRNOG00000034290	Ccl21	C-C_motif_chemokine_ligand_21_[Source:RGD_Symbol;Acc:1311996]	5	58197680	58198782	NA	3	2	4	1	9	3.8	7	NA	NA	NA	8	11	8.66667	2.2807	1.18948	0.0396981	0.126664
ENSRNOG00000004956	Jade2	jade_family_PHD_finger_2_[Source:RGD_Symbol;Acc:1309152]	10	37270183	37311625	107	89	126	NA	137	NA	114.75	49	91	72	60	110	NA	76.4	0.665795	-0.58685	0.04008	0.127612
ENSRNOG00000037801	LOC100360238	rCG21419-like_[Source:RGD_Symbol;Acc:2322512]	12	40553741	40556180	NA	5.61	4.21	6.74	1.44	NA	4.5	NA	1.7	1.42	0	0	NA	0.78	0.173333	-2.52838	0.040047	0.127612
ENSRNOG00000037211	Kif14	kinesin_family_member_14_[Source:RGD_Symbol;Acc:1310650]	13	53351717	53420111	NA	14	NA	17	15	11	14.25	7	11	11	5	13	NA	9.4	0.659649	-0.600229	0.0401856	0.127813
ENSRNOG00000013934	St5	suppression_of_tumorigenicity_5_[Source:RGD_Symbol;Acc:1308995]	1	174137120	174289647	861	NA	866	1156	719	NA	900.5	512	485	470	619	NA	881	593.4	0.658967	-0.601721	0.0403087	0.128069
ENSRNOG00000024799	Cd93	CD93_molecule_[Source:RGD_Symbol;Acc:621251]	3	142778770	142783774	446	386	NA	577	450	NA	464.75	217	382	231	227	462	NA	303.8	0.653685	-0.613333	0.0404962	0.12853
ENSRNOG00000060412	RT1-M4	RT1_class_Ib,_locus_M4_[Source:RGD_Symbol;Acc:1562593]	20	2043719	2048609	1	0	2	NA	0	3	1.2	3	NA	4	3	2	NA	3	2.5	1.32193	0.0406141	0.128768
ENSRNOG00000049826	UST4r	integral_membrane_transport_protein_UST4r_[Source:RGD_Symbol;Acc:620976]	1	224319077	224389499	2	1	NA	2	3	3	2.2	1	2	0	NA	1	1	1	0.454545	-1.1375	0.0407728	0.129135
ENSRNOG00000046880	AABR07052795.2		3	75643929	75644012	0	NA	NA	0.34	0	0	0.085	NA	NA	2.62	4.7	2.62	NA	3.31333	38.9804	5.28468	0.0413553	0.129348
ENSRNOG00000045723	AABR07030921.1		10	109519483	109519566	0	NA	NA	0.34	0	0	0.085	NA	NA	2.62	4.7	2.62	NA	3.31333	38.9804	5.28468	0.0413553	0.129348
ENSRNOG00000046190	AC112062.1		18	24781477	24781560	0	NA	NA	0.34	0	0	0.085	NA	NA	2.62	4.7	2.62	NA	3.31333	38.9804	5.28468	0.0413553	0.129348
ENSRNOG00000045742	Cyb5d1	cytochrome_b5_domain_containing_1_[Source:RGD_Symbol;Acc:1559567]	10	55995823	55997299	42	NA	NA	46	32	43	40.75	16	36	29	17	37	NA	27	0.662577	-0.593841	0.0409933	0.129348
ENSRNOG00000019890	Folr2	folate_receptor_beta_[Source:RGD_Symbol;Acc:1308515]	1	166915045	166919302	NA	10	17	15	14	NA	14	NA	24	14	23	25	17	20.6	1.47143	0.557218	0.0410981	0.129348
ENSRNOG00000007561	Glb1l2	galactosidase,_beta_1-like_2_[Source:RGD_Symbol;Acc:1564436]	8	27807301	27852996	NA	20	11	NA	15	10	14	NA	8	5	7	6	NA	6.5	0.464286	-1.10692	0.0409551	0.129348
ENSRNOG00000045978	Hist1h4b	histone_cluster_1,_H4b_[Source:RGD_Symbol;Acc:620814]	4	170144951	170145262	NA	3.29	0.99	0.81	0.97	1.43	1.498	3.65	NA	1.78	4.82	4.64	NA	3.7225	2.48498	1.31323	0.0412279	0.129348
ENSRNOG00000048735	Hist2h4	histone_cluster_2,_H4_[Source:RGD_Symbol;Acc:1307448]	4	170092537	170092848	NA	3.29	0.99	0.81	0.97	1.43	1.498	3.65	NA	1.78	4.82	4.64	NA	3.7225	2.48498	1.31323	0.0412279	0.129348
ENSRNOG00000048642	LOC100912564	histone_H4-like_[Source:RGD_Symbol;Acc:6486282]	4	170117014	170117325	NA	3.29	0.99	0.81	0.97	1.43	1.498	3.65	NA	1.78	4.82	4.64	NA	3.7225	2.48498	1.31323	0.0412279	0.129348
ENSRNOG00000005955	Naalad2	N-acetylated_alpha-linked_acidic_dipeptidase_2_[Source:RGD_Symbol;Acc:1305872]	8	17454122	17525906	16	17	13	NA	NA	NA	15.3333	NA	8	12	13	10	NA	10.75	0.701087	-0.512335	0.0413315	0.129348
ENSRNOG00000045554	LOC102551901	protein_lifeguard_2-like_[Source:RGD_Symbol;Acc:7636626]	7	139047263	139063752	834.5	485.53	NA	882.57	736.77	NA	734.842	315.53	633.81	NA	420.57	389.32	NA	439.808	0.598506	-0.740563	0.0409075	0.129348
ENSRNOG00000056714	Sla	src-like_adaptor_[Source:RGD_Symbol;Acc:631373]	7	107584118	107634335	557	793	1073	NA	1067	NA	872.5	424	444	NA	498	NA	NA	455.333	0.521872	-0.938232	0.0412558	0.129348
ENSRNOG00000011074	Calcb	calcitonin-related_polypeptide,_beta_[Source:RGD_Symbol;Acc:620997]	1	184271590	184276475	8	11	10	NA	4	NA	8.25	15	NA	11	NA	15	12	13.25	1.60606	0.683526	0.0414772	0.12946
ENSRNOG00000025881	Rbms3	RNA_binding_motif,_single_stranded_interacting_protein_3_[Source:RGD_Symbol;Acc:1588240]	8	124661839	125645898	41	47	NA	NA	53	NA	47	17	17	23	32	51	NA	28	0.595745	-0.747234	0.0414434	0.12946
ENSRNOG00000019495	Gbx2	gastrulation_brain_homeobox_2_[Source:RGD_Symbol;Acc:621866]	9	97063728	97065817	9	10	3	2	NA	7	6.2	0	0	2	3	3	NA	1.6	0.258065	-1.9542	0.0417748	0.13012
ENSRNOG00000014863	Reck	reversion-inducing-cysteine-rich_protein_with_kazal_motifs_[Source:RGD_Symbol;Acc:1308845]	5	59348639	59415135	906	600	600	NA	1171	1053	866	476	518	467	NA	NA	656	529.25	0.611143	-0.710418	0.0417571	0.13012
ENSRNOG00000042376	AABR07031734.3		18	30836331	30838734	69.19	80.76	131.55	NA	105.61	NA	96.7775	27.95	96.29	48.81	37.57	41.86	NA	50.496	0.521774	-0.938503	0.0420224	0.130394
ENSRNOG00000009239	Entpd8	ectonucleoside_triphosphate_diphosphohydrolase_8_[Source:RGD_Symbol;Acc:1561793]	3	2288667	2302782	NA	4.86	3.18	5.19	NA	9.99	5.805	2	1.08	1	0	NA	NA	1.02	0.175711	-2.50873	0.0420484	0.130394
ENSRNOG00000014887	Homez	homeobox_and_leucine_zipper_encoding_[Source:RGD_Symbol;Acc:628904]	15	33510458	33527031	76	60	82	NA	NA	NA	72.6667	35	50	60	45	54	NA	48.8	0.67156	-0.574413	0.0420794	0.130394
ENSRNOG00000049965	LOC103693608	integral_membrane_protein_DGCR2/IDD-like_[Source:RGD_Symbol;Acc:9253656]	6	138353145	138401621	48.59	30.02	50.16	NA	31.11	NA	39.97	15.85	27.52	20.26	15.83	34.08	NA	22.708	0.568126	-0.815717	0.0420628	0.130394
ENSRNOG00000015614	Ppp1r16b	protein_phosphatase_1,_regulatory_subunit_16B_[Source:RGD_Symbol;Acc:1589460]	3	155160481	155262941	504	468	634	NA	506	NA	528	190	435	453	271	459	NA	361.6	0.684848	-0.546143	0.0420497	0.130394
ENSRNOG00000046276	Myh3	myosin_heavy_chain_3_[Source:RGD_Symbol;Acc:3138]	10	53621375	53645194	150.56	121.52	155.5	NA	73.61	NA	125.297	187.07	NA	NA	162.03	191.33	199.86	185.072	1.47706	0.562733	0.0421545	0.130493
ENSRNOG00000058883	NEWGENE_1589866	family_with_sequence_similarity_124B_[Source:RGD_Symbol;Acc:9095683]	9	90787787	90806126	13	11	11	15	15	NA	13	NA	11	7	NA	7.76	NA	8.58667	0.660513	-0.598342	0.0423557	0.130981
ENSRNOG00000027393	AC129824.1		3	3699826	3700200	0	0	0	1	NA	NA	0.25	2	1	1	3	NA	5	2.4	9.6	3.26303	0.0427687	0.131852
ENSRNOG00000060359	AABR07032751.1		18	79854862	79855106	9	6	NA	NA	6	NA	7	5	5	2	3	2	NA	3.4	0.485714	-1.04182	0.0427054	0.131852
ENSRNOG00000051249	Rn50_X_0646.2		X	63682920	63684684	NA	2.01	4.03	2.02	1.61	1.36	2.206	3.02	NA	NA	NA	4.03	4.03	3.69333	1.67422	0.743491	0.0427661	0.131852
ENSRNOG00000003357	Col3a1	collagen_type_III_alpha_1_chain_[Source:RGD_Symbol;Acc:71029]	9	52023295	52059217	1825	1282	NA	NA	1502	NA	1536.33	1063	NA	809	874	NA	845	897.75	0.584346	-0.775106	0.0428127	0.131853
ENSRNOG00000049468	AABR07043449.1		19	28593401	28645488	1.52	NA	1.13	1.48	1.35	1.27	1.35	0	1.26	0	0	NA	NA	0.315	0.233333	-2.09954	0.0428776	0.131885
ENSRNOG00000013628	Cela2a	chymotrypsin-like_elastase_family,_member_2A_[Source:RGD_Symbol;Acc:2548]	5	160374031	160383782	4	NA	3	3	NA	5	3.75	3	2	1	NA	2	3	2.2	0.586667	-0.769387	0.0429106	0.131885
ENSRNOG00000016498	AABR07004112.1		1	125877299	125879830	41.24	NA	59.19	NA	62.15	NA	54.1933	21.88	51.37	22.1	23.97	34.01	NA	30.666	0.565863	-0.821475	0.0435928	0.132139
ENSRNOG00000058141	AABR07007391.1		2	12127994	12130345	0	0	1	NA	0	1.05	0.41	2.13	2.11	NA	1	NA	NA	1.74667	4.26016	2.09091	0.0434672	0.132139
ENSRNOG00000046027	AABR07034730.1		11	85470091	85475608	2.36	NA	NA	3.31	NA	1.5	2.39	0	0	0	1.07	1.13	NA	0.44	0.1841	-2.44144	0.0431649	0.132139
ENSRNOG00000016294	Cd4	Cd4_molecule_[Source:RGD_Symbol;Acc:2306]	4	157383052	157408176	NA	80	91	NA	98	70	84.75	41	80	79	34	42	NA	55.2	0.651327	-0.618545	0.0433954	0.132139
ENSRNOG00000006689	Chd7	chromodomain_helicase_DNA_binding_protein_7_[Source:RGD_Symbol;Acc:1311921]	5	21830882	21950696	551	NA	392	NA	535	447	481.25	223	255	324	355	498	NA	331	0.687792	-0.539955	0.0432636	0.132139
ENSRNOG00000059897	Gjb5	gap_junction_protein,_beta_5_[Source:RGD_Symbol;Acc:2696]	5	145422357	145423172	NA	2	4	2	NA	6	3.5	NA	7	NA	11	NA	7	8.33333	2.38095	1.25154	0.0435085	0.132139
ENSRNOG00000004678	Itln1	intelectin_1_[Source:RGD_Symbol;Acc:1561048]	13	89919667	89929770	0	0	NA	NA	1	0	0.25	1	2	NA	3	NA	1	1.75	7	2.80735	0.0435576	0.132139
ENSRNOG00000025868	Klhl33	kelch-like_family_member_33_[Source:RGD_Symbol;Acc:2324282]	15	27813393	27815261	4	NA	NA	9	4	5	5.5	1	2	1	NA	2	2	1.6	0.290909	-1.78136	0.0436749	0.132139
ENSRNOG00000011178	Lrp2bp	Lrp2_binding_protein_[Source:RGD_Symbol;Acc:1305896]	16	49437379	49453394	NA	2	2	NA	2	1	1.75	2	4	NA	3	4	NA	3.25	1.85714	0.893085	0.0435576	0.132139
ENSRNOG00000007003	Mei1	meiotic_double-stranded_break_formation_protein_1_[Source:RGD_Symbol;Acc:1307210]	7	123308041	123361391	NA	32	21	25	25	47	30	52	40	39	41	44	NA	43.2	1.44	0.526069	0.0436112	0.132139
ENSRNOG00000047006	Mir2985	microRNA_2985_[Source:RGD_Symbol;Acc:4888540]	2	179591312	179591421	16	8	10	13	NA	NA	11.75	4	NA	NA	6	7	8	6.25	0.531915	-0.910733	0.0432096	0.132139
ENSRNOG00000049132	Map2k3	mitogen_activated_protein_kinase_kinase_3_[Source:RGD_Symbol;Acc:1306620]	10	45089464	45110787	NA	140.93	301.82	NA	237.87	NA	226.873	NA	5.93	0.33	172.78	0	120.75	59.958	0.26428	-1.91986	0.0435255	0.132139
ENSRNOG00000003059	Optc	opticin_[Source:RGD_Symbol;Acc:1304916]	13	50735599	50746354	16	17	19	NA	15	NA	16.75	NA	NA	21	25	28	NA	24.6667	1.47264	0.558402	0.043232	0.132139
ENSRNOG00000048710	LOC498424	similar_to_GC-rich_promoter_binding_protein_1-like_1_[Source:RGD_Symbol;Acc:1591974]	X	76997285	76998420	0	0	0	3.84	NA	0	0.768	NA	NA	3.17	2.37	3.37	NA	2.97	3.86719	1.95128	0.0436953	0.132139
ENSRNOG00000054219	Vsig1	V-set_and_immunoglobulin_domain_containing_1_[Source:RGD_Symbol;Acc:1565570]	X	112270986	112303846	5	6	NA	5	NA	5	5.25	NA	2	2	5	NA	3	3	0.571429	-0.807355	0.0435463	0.132139
ENSRNOG00000038383	AABR07038349.1		X	46628289	46653165	1	NA	1	NA	3	2	1.75	0	0	0	1	NA	NA	0.25	0.142857	-2.80735	0.0435576	0.132139
ENSRNOG00000026323	Eqtn	equatorin_[Source:RGD_Symbol;Acc:1563332]	5	113871230	113880911	8	NA	14	15	9	NA	11.5	NA	8	4	6	NA	6	6	0.521739	-0.938599	0.0437986	0.132318
ENSRNOG00000012655	Adamts6	ADAM_metallopeptidase_with_thrombospondin_type_1_motif,_6_[Source:RGD_Symbol;Acc:1307678]	2	34374158	34586755	30	58	38	58	NA	32	43.2	24	NA	21	23	34	NA	25.5	0.590278	-0.760534	0.04388	0.132431
ENSRNOG00000031532	AABR07018167.1		15	44672965	44673765	1.27	1.24	NA	1.1	NA	NA	1.20333	NA	0	1.09	1.09	0	0	0.436	0.362327	-1.46464	0.0439978	0.132654
ENSRNOG00000056426	SNORA69	Small_nucleolar_RNA_SNORA69_[Source:RFAM;Acc:RF00265]	20	45301891	45302024	NA	1.39	1.68	NA	2.5	2.75	2.08	4.14	3.54	2.25	NA	4.21	NA	3.535	1.69952	0.765127	0.0441575	0.132869
ENSRNOG00000061195	SNORA69	Small_nucleolar_RNA_SNORA69_[Source:RFAM;Acc:RF00265]	X	123705795	123705928	NA	1.39	1.68	NA	2.5	2.75	2.08	4.14	3.54	2.25	NA	4.21	NA	3.535	1.69952	0.765127	0.0441575	0.132869
ENSRNOG00000027157	Ly6g6e	lymphocyte_antigen_6_complex,_locus_G6E_[Source:RGD_Symbol;Acc:1303112]	20	5067330	5068624	20	10	10	NA	19	11	14	10	5	9	NA	NA	6	7.5	0.535714	-0.900464	0.0442188	0.132921
ENSRNOG00000051058	Rn50_5_0814.20		5	77732347	77734847	22.97	18.81	NA	NA	31.02	25.4	24.55	17.95	14.22	17.01	14.73	18.53	NA	16.488	0.671609	-0.574307	0.0445138	0.133409
ENSRNOG00000007041	Abcg2	ATP-binding_cassette,_subfamily_G_(WHITE),_member_2_[Source:RGD_Symbol;Acc:631345]	4	88832178	88890621	102	NA	NA	97	102	140	110.25	180	126	170	122	224	NA	164.4	1.49116	0.576432	0.0445123	0.133409
ENSRNOG00000045621	LOC100909836	glutamyl-tRNA(Gln)_amidotransferase_subunit_C,_mitochondrial-like_[Source:RGD_Symbol;Acc:6501760]	12	47031595	47036956	64.52	41.21	31.95	29.01	NA	33.76	40.09	29.8	16.36	NA	20.09	17.79	25.4	21.888	0.545972	-0.873102	0.0444955	0.133409
ENSRNOG00000051666	AABR07042609.1		19	275531	277005	3.61	4.68	NA	NA	2.39	NA	3.56	2.07	0	0	0	3.33	NA	1.08	0.303371	-1.72085	0.0446185	0.133457
ENSRNOG00000054854	LOC691716	similar_to_ribosomal_protein_S15a_[Source:RGD_Symbol;Acc:1596000]	1	196095214	196095597	3.49	NA	6	2.28	1.66	NA	3.3575	0	0	0	NA	1.66	0	0.332	0.0988831	-3.33813	0.0446086	0.133457
ENSRNOG00000007378	Acox2	acyl-CoA_oxidase_2_[Source:RGD_Symbol;Acc:628684]	15	18451144	18481470	11	10	NA	11	NA	7	9.75	7	NA	8	4	7	NA	6.5	0.666667	-0.584963	0.0447829	0.133683
ENSRNOG00000004476	Wif1	Wnt_inhibitory_factor_1_[Source:RGD_Symbol;Acc:619774]	7	63094911	63165159	282	132	195	118	137	NA	172.8	295	224	NA	453	NA	314	321.5	1.86053	0.895716	0.0447813	0.133683
ENSRNOG00000061986	Rn60_12_0104.2		12	10303237	10303539	5	NA	3	NA	5	5	4.5	NA	3	2	NA	4	2	2.75	0.611111	-0.710493	0.0448674	0.133803
ENSRNOG00000019257	Kif27	kinesin_family_member_27_[Source:RGD_Symbol;Acc:621071]	17	6701315	6772349	117	127	NA	177	NA	172	148.25	93	124	98	88	NA	NA	100.75	0.679595	-0.557252	0.0450513	0.133977
ENSRNOG00000003409	NEWGENE_1565644	leucine_zipper_down-regulated_in_cancer_1_[Source:RGD_Symbol;Acc:11505382]	X	144807392	144807829	0	NA	1	2	0	0	0.6	2	NA	1	3	NA	2	2	3.33333	1.73697	0.0450595	0.133977
ENSRNOG00000060899	AABR07040840.1		X	111942102	111942749	NA	3	2	NA	2	6	3.25	5	7	6	6	NA	7	6.2	1.90769	0.931828	0.0450126	0.133977
ENSRNOG00000010769	AABR07004799.1		1	157920746	157921401	9.42	4.86	NA	3.97	NA	9.32	6.8925	9.42	NA	14.8	15.86	7.03	15.35	12.492	1.8124	0.857905	0.0452102	0.134053
ENSRNOG00000002382	LOC102553715	microfibril-associated_glycoprotein_4-like_[Source:RGD_Symbol;Acc:7719175]	10	47765432	47768483	0	0	0	19.66	NA	4.3	4.792	75.11	NA	NA	115.88	164.38	NA	118.457	24.7197	4.62759	0.0451796	0.134053
ENSRNOG00000019208	P2rx5	purinergic_receptor_P2X_5_[Source:RGD_Symbol;Acc:620256]	10	59725398	59737126	NA	8	12	7	9	22	11.6	NA	14	22	24	31	NA	22.75	1.96121	0.971742	0.0452183	0.134053
ENSRNOG00000043410	LOC654482	hypothetical_protein_LOC654482_[Source:RGD_Symbol;Acc:1591894]	8	6218393	6235967	103	117	NA	133	133	114	120	56	71	62	92	130	NA	82.2	0.685	-0.545824	0.045305	0.134178
ENSRNOG00000049768	Adcy9	adenylate_cyclase_9_[Source:RGD_Symbol;Acc:1304747]	10	11392625	11512600	306	272	404	NA	283	NA	316.25	144	274	254	144	255	NA	214.2	0.677312	-0.562107	0.0454969	0.134614
ENSRNOG00000057645	Micb	MHC_class_I_polypeptide-related_sequence_B_[Source:RGD_Symbol;Acc:1564508]	1	79754587	79772092	11	8	15	NA	11	NA	11.25	4	7	6	5	11	NA	6.6	0.586667	-0.769387	0.045725	0.135156
ENSRNOG00000062061	Rn60_1_1004.2		1	100320372	100320853	53	NA	39	52	38	50	46.4	NA	26	24	NA	42	38	32.5	0.700431	-0.513685	0.0457944	0.135228
ENSRNOG00000048431	Nynrin	NYN_domain_and_retroviral_integrase_containing_[Source:RGD_Symbol;Acc:6486974]	15	34520142	34539930	229	NA	144	NA	215	156	186	90	121	89	136	166	NA	120.4	0.647312	-0.627467	0.0459304	0.135364
ENSRNOG00000061695	Slc23a1	solute_carrier_family_23_member_1_[Source:RGD_Symbol;Acc:619875]	18	28414009	28428117	NA	5	5	5	6	6	5.4	9	9	NA	NA	6	7	7.75	1.43519	0.521237	0.0459124	0.135364
ENSRNOG00000006367	Slc5a8	solute_carrier_family_5_member_8_[Source:RGD_Symbol;Acc:1564146]	7	29435444	29477947	7	2	4	NA	6	7	5.2	0	5	0	2	NA	3	2	0.384615	-1.37851	0.0460393	0.135553
ENSRNOG00000057396	AABR07005581.1		1	189009019	189014540	1	1	1	NA	2	NA	1.25	1	0	0	1	NA	0	0.4	0.32	-1.64386	0.0464454	0.135697
ENSRNOG00000056079	AABR07030568.5		10	93260075	93264701	2	1	NA	NA	1	1	1.25	0	0	1	1	0	NA	0.4	0.32	-1.64386	0.0464454	0.135697
ENSRNOG00000057039	AC124874.1		13	82125482	82129989	4	NA	4	2	NA	4	3.5	1	NA	3	1	3	1	1.8	0.514286	-0.959358	0.0464454	0.135697
ENSRNOG00000009316	Bmp10	bone_morphogenetic_protein_10_[Source:RGD_Symbol;Acc:1562986]	4	119225040	119230728	NA	NA	1	2	1	1	1.25	0	1	0	0	NA	1	0.4	0.32	-1.64386	0.0464454	0.135697
ENSRNOG00000057228	Ccdc92b	coiled-coil_domain_containing_92B_[Source:RGD_Symbol;Acc:1562276]	10	61403130	61421990	81	53	88	NA	70	NA	73	41	NA	52	49	56	NA	49.5	0.678082	-0.560468	0.0465186	0.135697
ENSRNOG00000059507	Lamc3	laminin_subunit_gamma_3_[Source:RGD_Symbol;Acc:1309399]	3	9267122	9326993	119	NA	155	NA	116	115.17	126.293	69.92	NA	NA	52.52	102	NA	74.8133	0.592381	-0.755402	0.0462213	0.135697
ENSRNOG00000032160	LOC680579	similar_to_ribosomal_protein_L14_[Source:RGD_Symbol;Acc:1590581]	14	44225087	44225713	1.21	1.02	NA	1.17	1.21	NA	1.1525	1.02	NA	0	0	0	1.09	0.422	0.366161	-1.44945	0.0465388	0.135697
ENSRNOG00000007250	Six4	SIX_homeobox_4_[Source:RGD_Symbol;Acc:1306726]	6	95984868	95998529	NA	4	NA	4	4	6	4.5	0	3	0	0	5	NA	1.6	0.355556	-1.49185	0.0465838	0.135697
ENSRNOG00000053631	Tdrd9	tudor_domain_containing_9_[Source:RGD_Symbol;Acc:1306942]	6	136536736	136649859	8	7	NA	NA	17	16	12	5	3	2	5	NA	NA	3.75	0.3125	-1.67807	0.0461368	0.135697
ENSRNOG00000002964	Xcl1	X-C_motif_chemokine_ligand_1_[Source:RGD_Symbol;Acc:620452]	13	83199264	83202864	1	NA	1	NA	1	2	1.25	1	0	NA	0	0	1	0.4	0.32	-1.64386	0.0464454	0.135697
ENSRNOG00000017017	Zbtb43	zinc_finger_and_BTB_domain_containing_43_[Source:RGD_Symbol;Acc:1310287]	3	12493179	12502859	102	86	129	NA	135	76	105.6	40	97	60	62	87	NA	69.2	0.655303	-0.609766	0.046562	0.135697
ENSRNOG00000031391	Ceacam16	carcinoembryonic_antigen-related_cell_adhesion_molecule_16_[Source:RGD_Symbol;Acc:1306386]	1	80773819	80783898	NA	2	NA	2	3	3	2.5	5	NA	3	NA	7	7	5.5	2.2	1.1375	0.0466753	0.135783
ENSRNOG00000025239	Nudt15	nudix_hydrolase_15_[Source:RGD_Symbol;Acc:1308292]	15	55419502	55456698	28	21	40	NA	27	19	27	21	12	14	19	NA	NA	16.5	0.611111	-0.710493	0.0467036	0.135783
ENSRNOG00000022567	Gpr62	G_protein-coupled_receptor_62_[Source:RGD_Symbol;Acc:1560166]	8	115166410	115167486	NA	NA	52	NA	64	68	61.3333	67	NA	107	83	94	NA	87.75	1.43071	0.516728	0.0468136	0.135972
ENSRNOG00000043180	AABR07071966.1		1	174825777	174826069	NA	6.85	NA	7.6	5.09	8	6.885	9	7.79	NA	10.89	12.36	NA	10.01	1.45389	0.539913	0.0469168	0.135991
ENSRNOG00000013925	Nox4	NADPH_oxidase_4_[Source:RGD_Symbol;Acc:620600]	1	150797084	150976194	20	25	NA	19	NA	22	21.5	14	11	NA	NA	NA	18	14.3333	0.666667	-0.584963	0.0469556	0.135991
ENSRNOG00000009105	Kb15	type_II_keratin_Kb15_[Source:RGD_Symbol;Acc:1565564]	7	143208527	143217535	NA	3	NA	3	3	4	3.25	2.09	3	1	1	NA	NA	1.7725	0.545385	-0.874654	0.046909	0.135991
ENSRNOG00000061317	AABR07011733.1		2	167606660	167607919	1	NA	2	2	2	NA	1.75	0	0	0	2	1	NA	0.6	0.342857	-1.54432	0.0479306	0.136324
ENSRNOG00000043262	AC142180.1		5	63917743	63918553	NA	NA	10.61	7.88	NA	11.14	9.87667	NA	4.68	7.56	NA	5.91	7.08	6.3075	0.638626	-0.646956	0.047155	0.136324
ENSRNOG00000054268	AABR07018504.1		15	62346254	62382236	NA	NA	2	2	1	2	1.75	2	1	0	0	0	NA	0.6	0.342857	-1.54432	0.0479306	0.136324
ENSRNOG00000055942	AC120310.1		17	14686554	14687408	NA	15.28	10.41	NA	10.35	11.85	11.9725	20	NA	14.59	17.91	NA	NA	17.5	1.46168	0.54763	0.0478386	0.136324
ENSRNOG00000012436	Adh1	alcohol_dehydrogenase_1_(class_I)_[Source:RGD_Symbol;Acc:2044]	2	243550627	243687857	43	25	22	NA	30	NA	30	21	NA	15	11	13	19	15.8	0.526667	-0.925038	0.0472467	0.136324
ENSRNOG00000000542	Dnah8	dynein,_axonemal,_heavy_chain_8_[Source:RGD_Symbol;Acc:619986]	20	9313271	9560682	NA	NA	NA	54.28	47	52	51.0933	56	25	26	25	39	NA	34.2	0.669363	-0.579139	0.0475171	0.136324
ENSRNOG00000029333	Echdc2	enoyl_CoA_hydratase_domain_containing_2_[Source:RGD_Symbol;Acc:1308525]	5	127770570	127789567	NA	192	158	122	NA	98	142.5	103	60	NA	88	64	83	79.6	0.558596	-0.840122	0.0479289	0.136324
ENSRNOG00000047663	LOC108348091	erythroid_transcription_factor_[Source:RGD_Symbol;Acc:11399827]	X	15273933	15281759	1	2	NA	NA	NA	2.51	1.83667	0	0	1	0	NA	0	0.2	0.108893	-3.19902	0.0473572	0.136324
ENSRNOG00000002459	Fbxo40	F-box_protein_40_[Source:RGD_Symbol;Acc:1309781]	11	66713888	66731198	NA	2	NA	2	1	2	1.75	0	0	2	1	0	NA	0.6	0.342857	-1.54432	0.0479306	0.136324
ENSRNOG00000023943	Gbp1	guanylate_binding_protein_1_[Source:RGD_Symbol;Acc:1311877]	2	248398917	248409570	NA	19	12	NA	10	NA	13.6667	7	1	4	1	4	NA	3.4	0.24878	-2.00705	0.0472659	0.136324
ENSRNOG00000016712	Lhcgr	luteinizing_hormone/choriogonadotropin_receptor_[Source:RGD_Symbol;Acc:3007]	6	12493943	12554439	0	1	0	NA	2	0	0.6	NA	2	1	2	NA	2	1.75	2.91667	1.54432	0.0479306	0.136324
ENSRNOG00000047312	Noxred1	NADP-dependent_oxidoreductase_domain_containing_1_[Source:RGD_Symbol;Acc:1589353]	6	111243228	111267734	NA	6	5	NA	7	9	6.75	12	10	8	NA	9	NA	9.75	1.44444	0.530515	0.0475318	0.136324
ENSRNOG00000016945	Pla2g2a	phospholipase_A2_group_IIA_[Source:RGD_Symbol;Acc:620857]	5	157282669	157285328	2	0	4	0	1	NA	1.4	4	4	NA	5	NA	2	3.75	2.67857	1.42146	0.0472396	0.136324
ENSRNOG00000008050	Stac3	SH3_and_cysteine_rich_domain_3_[Source:RGD_Symbol;Acc:1308964]	7	70807867	70815270	2	2	1	NA	2	NA	1.75	0	2	1	NA	0	0	0.6	0.342857	-1.54432	0.0479306	0.136324
ENSRNOG00000008871	Sdr16c5	short_chain_dehydrogenase/reductase_family_16C,_member_5_[Source:RGD_Symbol;Acc:1565999]	5	16904926	16930075	NA	2	NA	2	2	1	1.75	0	2	0	1	0	NA	0.6	0.342857	-1.54432	0.0479306	0.136324
ENSRNOG00000048758	Snrpd2l	small_nuclear_ribonucleoprotein_D2-like_[Source:RGD_Symbol;Acc:1305065]	20	28873007	28873363	2.05	6.73	4.49	2.47	4.07	NA	3.962	2.01	0	2.94	0	NA	2.53	1.496	0.377587	-1.40512	0.0478151	0.136324
ENSRNOG00000029141	Trabd2b	TraB_domain_containing_2B_[Source:RGD_Symbol;Acc:1586386]	5	133221139	133420644	23	17	NA	NA	19	NA	19.6667	15	18	8	10	15	NA	13.2	0.671186	-0.575215	0.0475815	0.136324
ENSRNOG00000052149	U1	U1_spliceosomal_RNA_[Source:RFAM;Acc:RF00003]	4	22629734	22629912	NA	NA	4	3	2	3	3	2	2	1	NA	2	NA	1.75	0.583333	-0.777608	0.0478566	0.136324
ENSRNOG00000056723	LOC108351063	uncharacterized_LOC108351063_[Source:RGD_Symbol;Acc:11477874]	5	167266912	167270415	0	1	0	NA	2	0	0.6	1	NA	2	NA	2	2	1.75	2.91667	1.54432	0.0479306	0.136324
ENSRNOG00000023209	Slamf7	SLAM_family_member_7_[Source:RGD_Symbol;Acc:1560190]	13	90058127	90075144	NA	NA	3	3	2	1	2.25	1	1	1	1	0	NA	0.8	0.355556	-1.49185	0.0484346	0.137502
ENSRNOG00000056349	U2	U2_spliceosomal_RNA_[Source:RFAM;Acc:RF00004]	2	198772287	198772477	NA	6.69	3.12	3.94	NA	4.8	4.6375	1.3	2.82	0	NA	4.81	0	1.786	0.385121	-1.37662	0.048436	0.137502
ENSRNOG00000054301	AABR07049799.1		5	138677593	138684921	NA	3	4	NA	5	7	4.75	NA	2	2	NA	NA	2	2	0.421053	-1.24793	0.0485669	0.137614
ENSRNOG00000000904	Wdr95	WD40_repeat_domain_95_[Source:RGD_Symbol;Acc:1561029]	12	6265748	6316948	NA	4	NA	4	4	3	3.75	3	1	3	1	NA	NA	2	0.533333	-0.906891	0.0485567	0.137614
ENSRNOG00000040333	Nxph2	neurexophilin_2_[Source:RGD_Symbol;Acc:1598138]	3	307204	307980	6	NA	6	NA	NA	6	6	3	3	2	2	7	NA	3.4	0.566667	-0.819428	0.0486302	0.137664
ENSRNOG00000045653	LOC100912498	protein_FAM131A-like_[Source:RGD_Symbol;Acc:6486684]	11	82875627	82884660	0	242.89	0	0	0	NA	48.578	241.25	NA	NA	447.68	215.33	NA	301.42	6.20487	2.6334	0.0488224	0.137849
ENSRNOG00000027290	Pcdhga7	protocadherin_gamma_subfamily_A,_7_[Source:RGD_Symbol;Acc:1305108]	18	30864216	30866645	248	145	214	NA	216	NA	205.75	78	203	91	114	163	NA	129.8	0.630863	-0.664602	0.0488299	0.137849
ENSRNOG00000014420	Rap2b	RAP2B,_member_of_RAS_oncogene_family_[Source:RGD_Symbol;Acc:620591]	2	151685251	151685802	119	NA	159	NA	166	NA	148	84	93	99	80	118	NA	94.8	0.640541	-0.642638	0.0488329	0.137849
ENSRNOG00000000151	Ldlrap1	low_density_lipoprotein_receptor_adaptor_protein_1_[Source:RGD_Symbol;Acc:1563417]	5	152966591	152987211	33	25	33	31	24	NA	29.2	14	16	24	14	31	NA	19.8	0.678082	-0.560468	0.0490016	0.138196
ENSRNOG00000032180	Ccdc15	coiled-coil_domain_containing_15_[Source:RGD_Symbol;Acc:1305591]	8	39762035	39830306	9	10	21	NA	18	5	12.6	1	3	6	3	9	NA	4.4	0.349206	-1.51785	0.0491541	0.138237
ENSRNOG00000051521	SNORA32	Small_nucleolar_RNA_SNORA32_[Source:RFAM;Acc:RF00421]	8	13870770	13870891	1	2	2	NA	1.5	0.33	1.366	5	2	3	3	NA	NA	3.25	2.37921	1.25048	0.0491484	0.138237
ENSRNOG00000031638	Zcchc16	zinc_finger_CCHC-type_containing_16_[Source:RGD_Symbol;Acc:1588188]	X	116399611	116400516	36	NA	44	NA	30	46	39	21	34	24	30	NA	NA	27.25	0.698718	-0.517218	0.0491096	0.138237
ENSRNOG00000057101	AABR07050652.1		5	172773313	172778518	1	NA	NA	1	1	0	0.75	1	NA	4	3	1	3	2.4	3.2	1.67807	0.0493382	0.138496
ENSRNOG00000046231	Cacna1s	calcium_voltage-gated_channel_subunit_alpha1_S_[Source:RGD_Symbol;Acc:70983]	13	52889737	52964155	12	15	21	NA	3	9	12	28	16	NA	20	21	18	20.6	1.71667	0.77961	0.0493241	0.138496
ENSRNOG00000058120	Tinag	tubulointerstitial_nephritis_antigen_[Source:RGD_Symbol;Acc:1359482]	8	84279229	84320746	NA	3	NA	2	1	2	2	4	NA	5	3	NA	NA	4	2	1	0.0494606	0.138711
ENSRNOG00000031401	AC107280.1		8	117478508	117478889	1	1	1	0	0	NA	0.6	1	1	2	1	NA	2	1.4	2.33333	1.22239	0.0497356	0.138763
ENSRNOG00000060513	AC107174.2		8	48308783	48379819	NA	1	NA	1	2	2	1.5	3	2	NA	NA	2	3	2.5	1.66667	0.736966	0.0498253	0.138763
ENSRNOG00000006718	Rbm33	RNA_binding_motif_protein_33_[Source:RGD_Symbol;Acc:1310651]	4	594882	695383	700.16	452.92	736.13	NA	890.83	NA	695.01	253	591.03	277	335.11	591	NA	409.428	0.589097	-0.763424	0.0496616	0.138763
ENSRNOG00000016221	Scn2b	sodium_voltage-gated_channel_beta_subunit_2_[Source:RGD_Symbol;Acc:3633]	8	49418965	49427689	551	398	563	NA	587	NA	524.75	234	502	392	258	440	NA	365.2	0.69595	-0.522943	0.049592	0.138763
ENSRNOG00000017180	Slc17a2	solute_carrier_family_17,_member_2_[Source:RGD_Symbol;Acc:1308821]	17	43567528	43584152	2	NA	3	2	2	NA	2.25	0	0	NA	1	2	2	1	0.444444	-1.16993	0.049848	0.138763
ENSRNOG00000031141	Tmem89	transmembrane_protein_89_[Source:RGD_Symbol;Acc:1564575]	8	117660964	117661918	2	4	4	3	2	NA	3	1	2	NA	2	2	NA	1.75	0.583333	-0.777608	0.049848	0.138763
ENSRNOG00000054491	U2	U2_spliceosomal_RNA_[Source:RFAM;Acc:RF00004]	9	65335296	65335483	1	1	1	2	2	NA	1.4	1	0	1	0	NA	1	0.6	0.428571	-1.22239	0.0497356	0.138763
ENSRNOG00000058136	Vom1r90	vomeronasal_1_receptor_90_[Source:RGD_Symbol;Acc:708509]	4	121675261	121684264	2	2	NA	3	3	2	2.4	2	2	2	NA	1	1	1.6	0.666667	-0.584963	0.0497356	0.138763
ENSRNOG00000047673	Crybb3	crystallin,_beta_B3_[Source:RGD_Symbol;Acc:61980]	12	49565992	49571006	4	NA	2	NA	NA	4	3.33333	0	0	3	NA	NA	0	0.75	0.225	-2.152	0.0501026	0.139344
ENSRNOG00000005809	Arhgdib	Rho_GDP_dissociation_inhibitor_beta_[Source:RGD_Symbol;Acc:1305383]	4	170913923	170932618	NA	274	NA	443	394	321	358	221	238	NA	NA	275	240	243.5	0.680168	-0.556038	0.0503251	0.139833
ENSRNOG00000005154	Fam150b	family_with_sequence_similarity_150,_member_B_[Source:RGD_Symbol;Acc:1587117]	6	49825469	49834912	46	24	40	28	25	NA	32.6	99	NA	NA	78	NA	57	78	2.39264	1.2586	0.0504796	0.140133
ENSRNOG00000033744	Rasgrp4	RAS_guanyl_releasing_protein_4_[Source:RGD_Symbol;Acc:620476]	1	88078350	88094330	26	17	22	16	NA	15	19.2	NA	11	13	15	15	NA	13.5	0.703125	-0.508147	0.0507226	0.140678
ENSRNOG00000055290	AABR07013686.1		2	250349516	250352466	2	NA	4	1	3	1	2.2	3	3	5	4	NA	7	4.4	2	1	0.0508606	0.140724
ENSRNOG00000008518	Gsg1	germ_cell_associated_1_[Source:RGD_Symbol;Acc:1306546]	4	169020683	169036950	NA	5	2	NA	4	2	3.25	5	NA	NA	6	8	NA	6.33333	1.94872	0.962525	0.0508727	0.140724
ENSRNOG00000022791	Ttc6	tetratricopeptide_repeat_domain_6_[Source:RGD_Symbol;Acc:1560556]	6	78567970	78631557	16	NA	11	NA	NA	13	13.3333	3	13	2	9	9	NA	7.2	0.54	-0.888969	0.0509041	0.140724
ENSRNOG00000027972	Rn60_X_0773.3		X	77258957	77259554	0	0	0	0	1	NA	0.2	NA	1.12	NA	1	2.11	NA	1.41	7.05	2.81762	0.0509261	0.140724
ENSRNOG00000004698	Cd244	CD244_molecule_[Source:RGD_Symbol;Acc:68400]	13	89975267	89995974	27	26	32	NA	18	NA	25.75	12	18	17	14	NA	24	17	0.660194	-0.599038	0.0509772	0.140736
ENSRNOG00000055171	AABR07048040.1		5	58022385	58031868	2	1	NA	2	NA	1	1.5	2	NA	NA	3	NA	3	2.66667	1.77778	0.830075	0.0512713	0.141031
ENSRNOG00000028993	LOC102555453	60S_ribosomal_protein_L12-like_[Source:RGD_Symbol;Acc:7600399]	X	1345684	1346181	NA	1898.94	2544.94	2006.04	2123.36	NA	2143.32	2127.11	1032.68	1207.42	1304.72	NA	NA	1417.98	0.661582	-0.596008	0.0511561	0.141031
ENSRNOG00000014263	Olr854	olfactory_receptor_854_[Source:RGD_Symbol;Acc:1332920]	5	75909464	75910805	3	2	NA	2	NA	3	2.5	1	NA	1	NA	2	NA	1.33333	0.533333	-0.906891	0.0512713	0.141031
ENSRNOG00000013279	LOC681458	similar_to_stearoyl-coenzyme_A_desaturase_3_[Source:RGD_Symbol;Acc:1595370]	1	263968134	264004008	5.08	3.06	NA	NA	NA	3.02	3.72	0	0	0	3.04	NA	3.08	1.224	0.329032	-1.6037	0.0512336	0.141031
ENSRNOG00000042322	Pcdhga4	protocadherin_gamma_subfamily_A,_4_[Source:RGD_Symbol;Acc:620725]	18	30831365	30833782	101.31	77.5	134.1	NA	111.97	NA	106.22	42.88	102.3	57.61	41.6	87.48	NA	66.374	0.624873	-0.678365	0.0514043	0.141268
ENSRNOG00000016678	Angptl2	angiopoietin-like_2_[Source:RGD_Symbol;Acc:620004]	3	12262822	12292663	83	50	62	NA	49	NA	61	NA	NA	36	24	35	52	36.75	0.602459	-0.731065	0.0516355	0.141645
ENSRNOG00000024257	Irgc	immunity_related_GTPase_cinema_[Source:RGD_Symbol;Acc:1311107]	1	81291765	81295442	13	NA	12	NA	9	NA	11.3333	NA	6	NA	7	NA	7	6.66667	0.588235	-0.765535	0.0516002	0.141645
ENSRNOG00000053908	AABR07036407.1		12	42216675	42217539	NA	0	0	2	0	0	0.4	1	NA	2	NA	NA	2	1.66667	4.16667	2.05889	0.0520449	0.142429
ENSRNOG00000002701	Hgd	homogentisate_1,_2-dioxygenase_[Source:RGD_Symbol;Acc:1308757]	11	65983221	66034573	NA	6	10	7	10	8	8.2	NA	5	NA	7	NA	5	5.66667	0.691057	-0.533124	0.0520449	0.142429
ENSRNOG00000014948	Osgin1	oxidative_stress_induced_growth_inhibitor_1_[Source:RGD_Symbol;Acc:620679]	19	52077109	52085496	13	15	13	15	NA	NA	14	8	8	16	9	7	NA	9.6	0.685714	-0.544321	0.0520633	0.142429
ENSRNOG00000053946	AC120807.1		1	102086983	102091495	2	NA	1	NA	1	2	1.5	0	1	NA	0	1	1	0.6	0.4	-1.32193	0.052442	0.142817
ENSRNOG00000016624	AABR07000276.1		1	7800941	7801438	2	2	2	3	3	NA	2.4	NA	2	1	NA	2	1	1.5	0.625	-0.678072	0.052442	0.142817
ENSRNOG00000023493	Creb3l4	cAMP_responsive_element_binding_protein_3-like_4_[Source:RGD_Symbol;Acc:1359278]	2	189595415	189602143	NA	14.83	8.79	14.81	10.47	NA	12.225	21.49	11.61	18.19	20.35	NA	16.51	17.63	1.44213	0.528198	0.0524054	0.142817
ENSRNOG00000005451	Dnah11	dynein,_axonemal,_heavy_chain_11_[Source:RGD_Symbol;Acc:621088]	6	145785275	146099053	57.29	86.76	NA	NA	164.85	123.4	108.075	39.29	30.12	41.28	33.22	NA	NA	35.9775	0.332894	-1.58687	0.0523755	0.142817
ENSRNOG00000013593	Upk3a	uroplakin_3A_[Source:RGD_Symbol;Acc:1310633]	7	125920357	125925430	3	4	NA	NA	1	2	2.5	NA	0	0	NA	2	0	0.5	0.2	-2.32193	0.0523502	0.142817
ENSRNOG00000004614	Lypd6b	LY6/PLAUR_domain_containing_6B_[Source:RGD_Symbol;Acc:1562767]	3	35271786	35437296	NA	NA	175	115	224	NA	171.333	NA	266	NA	324	NA	253	281	1.64008	0.713764	0.0526984	0.143385
ENSRNOG00000008445	Dact1	dishevelled-binding_antagonist_of_beta-catenin_1_[Source:RGD_Symbol;Acc:1564008]	6	93740586	93749809	86	134	147	NA	225	106	139.6	66	77	69	89	NA	NA	75.25	0.53904	-0.891535	0.0528178	0.14358
ENSRNOG00000001514	Cdca7	cell_division_cycle_associated_7_[Source:RGD_Symbol;Acc:1309363]	3	59153280	59163913	NA	204	242	NA	311	120	219.25	80	93	NA	98	93	125	97.8	0.446066	-1.16467	0.0529661	0.143693
ENSRNOG00000002266	Gsx2	GS_homeobox_2_[Source:RGD_Symbol;Acc:1308047]	14	35650985	35652709	NA	NA	6	8	7	3	6	4	3	NA	2	2	3	2.8	0.466667	-1.09954	0.0530024	0.143693
ENSRNOG00000052699	U4	U4_spliceosomal_RNA_[Source:RFAM;Acc:RF00015]	19	11150956	11151123	7	2	2	NA	3	2	3.2	0	2	0	0	1	NA	0.6	0.1875	-2.41504	0.0529556	0.143693
ENSRNOG00000005600	Nr4a2	nuclear_receptor_subfamily_4,_group_A,_member_2_[Source:RGD_Symbol;Acc:3202]	3	43111240	43119159	1469	362	261	425	270	NA	557.4	883	1011	NA	1417	NA	1520	1207.75	2.16676	1.11554	0.0531899	0.143942
ENSRNOG00000010162	Tex38	testis_expressed_38_[Source:RGD_Symbol;Acc:1585134]	5	134636766	134638150	NA	5	3	NA	NA	3	3.66667	7	NA	9	3	6	9	6.8	1.85455	0.891066	0.0531621	0.143942
ENSRNOG00000001249	Col6a1	collagen_type_VI_alpha_1_chain_[Source:RGD_Symbol;Acc:1565398]	20	12658065	12675561	1707	1602	1661	1685	NA	1180	1567	NA	NA	1513	968	603	1003	1021.75	0.652042	-0.616963	0.0532733	0.144039
ENSRNOG00000030022	Myo3b	myosin_IIIB_[Source:RGD_Symbol;Acc:1560313]	3	56355431	56584547	5	NA	4	5	5	4	4.6	1	1	3	3	5	NA	2.6	0.565217	-0.823122	0.0533942	0.144107
ENSRNOG00000042660	LOC685081	similar_to_solute_carrier_family_22_(organic_cation_transporter),_member_13_[Source:RGD_Symbol;Acc:1583222]	8	127909147	127912860	2.08	NA	3.53	NA	NA	5.03	3.54667	0	NA	0	0.05	0	0	0.01	0.00281955	-8.47032	0.0533658	0.144107
ENSRNOG00000033220	Oas1b	2-5_oligoadenylate_synthetase_1B_[Source:RGD_Symbol;Acc:708393]	12	41227825	41307352	38.01	36.39	NA	86.63	89.12	119.06	73.842	NA	127.32	134.43	120.46	108.6	93.06	116.774	1.5814	0.661206	0.0534512	0.144132
ENSRNOG00000034237	LOC103693375	60S_ribosomal_protein_L39_[Source:RGD_Symbol;Acc:9312086]	14	33030959	33031282	18.76	35.48	NA	44.73	48.11	48.69	39.154	NA	13.49	30.91	31.76	25.76	14.96	23.376	0.597027	-0.744132	0.0536224	0.144335
ENSRNOG00000000383	Mypn	myopalladin_[Source:RGD_Symbol;Acc:1308510]	20	26988774	27074138	18	11	NA	NA	6	30	16.25	NA	NA	39	32	21	37	32.25	1.98462	0.988859	0.0535922	0.144335
ENSRNOG00000010344	B4galnt3	beta-1,4-N-acetyl-galactosaminyl_transferase_3_[Source:RGD_Symbol;Acc:1561056]	4	152737161	152835182	1	2	3	NA	3	NA	2.25	0	1	1	2	0	NA	0.8	0.355556	-1.49185	0.0537247	0.144352
ENSRNOG00000020606	B3gnt8	UDP-GlcNAc:betaGal_beta-1,3-N-acetylglucosaminyltransferase_8_[Source:RGD_Symbol;Acc:1305374]	1	82419947	82422846	NA	2	1	1	2	3	1.8	3	NA	NA	4	4	2	3.25	1.80556	0.852443	0.0537247	0.144352
ENSRNOG00000051789	AABR07007584.1		2	20349845	20350945	3	NA	NA	3	2	NA	2.66667	4	5	3	5	NA	3	4	1.5	0.584963	0.0540981	0.144863
ENSRNOG00000052421	AABR07012475.2		2	196587206	196591324	65.04	37.32	38.59	NA	62.64	NA	50.8975	23.6	33.6	21.32	31.64	34.3	NA	28.892	0.567651	-0.816925	0.054004	0.144863
ENSRNOG00000020803	Meox1	mesenchyme_homeobox_1_[Source:RGD_Symbol;Acc:1308911]	10	89797038	89816491	3	NA	3	1	2	1	2	4	NA	NA	3	NA	3	3.33333	1.66667	0.736966	0.0540981	0.144863
ENSRNOG00000014902	Stx11	syntaxin_11_[Source:RGD_Symbol;Acc:1304744]	1	7039162	7064870	11	11	17	12	9	NA	12	19	NA	10	19	18	22	17.6	1.46667	0.552541	0.0541071	0.144863
ENSRNOG00000051304	Rn50_1_1362.2		1	135135833	135162693	NA	4.98	6.31	8	8	8	7.058	3.52	2.41	NA	NA	6.8	4.64	4.3425	0.615259	-0.700734	0.0562892	0.14505
ENSRNOG00000052291	AC096330.1		1	256933975	256935680	NA	3	2	2	3	1	2.2	1	NA	1	2	1	1	1.2	0.545455	-0.874469	0.0557365	0.14505
ENSRNOG00000053185	AABR07006889.1		1	262923269	262932424	1.11	NA	3.35	3.44	NA	3.13	2.7575	NA	1.11	1.07	1.06	1.07	NA	1.0775	0.390752	-1.35567	0.0559287	0.14505
ENSRNOG00000061760	AABR07006736.1		1	250660087	250662721	NA	0	1	0	0	0	0.2	0	2	2	1	1	NA	1.2	6	2.58496	0.0557365	0.14505
ENSRNOG00000052903	AABR07009634.2		2	106593186	106661028	0	NA	1	NA	0	0	0.25	NA	1	NA	1	NA	1	1	4	2	0.0576689	0.14505
ENSRNOG00000053688	AABR07009965.1		2	118746333	118746753	1	NA	1	1	NA	NA	1	0	0	1	NA	0	NA	0.25	0.25	-2	0.0576689	0.14505
ENSRNOG00000053852	AABR07013147.1		2	224712766	224712972	2	0	NA	1.19	NA	0	0.7975	2	2.24	5.28	3.51	1.09	NA	2.824	3.54107	1.82418	0.0557228	0.14505
ENSRNOG00000059757	AABR07013410.4		2	236044711	236058120	1	0	NA	0	0	NA	0.25	1	1	NA	1	1	NA	1	4	2	0.0576689	0.14505
ENSRNOG00000062204	Rn60_2_1853.1		2	185286358	185287960	1	1	NA	1	NA	1	1	0	0	1	0	NA	NA	0.25	0.25	-2	0.0576689	0.14505
ENSRNOG00000024256	AABR07053635.1		3	117765961	117766364	1	NA	1	1	NA	NA	1	2	NA	2	2	NA	1	1.75	1.75	0.807355	0.0576689	0.14505
ENSRNOG00000055241	AABR07053500.1		3	110540717	110541170	27	26	28	NA	35	NA	29	11	33	16	19	15	NA	18.8	0.648276	-0.62532	0.0549687	0.14505
ENSRNOG00000055605	AABR07052500.1		3	58173214	58173466	0	NA	0	NA	1	0	0.25	NA	1	1	1	NA	1	1	4	2	0.0576689	0.14505
ENSRNOG00000056033	AC111632.2		3	76007555	76012929	NA	NA	2	0	0	0	0.5	2	2	2	NA	NA	NA	2	4	2	0.0576689	0.14505
ENSRNOG00000032820	AABR07061614.1		4	136078391	136079779	1.02	NA	NA	NA	1.02	1.04	1.02667	0	0	NA	NA	1.01	0	0.2525	0.245942	-2.02361	0.0546799	0.14505
ENSRNOG00000057126	AABR07050134.1		5	153011552	153015464	21.33	9.66	NA	21.77	NA	10.26	15.755	4.94	NA	5.33	8.16	NA	4.73	5.79	0.367502	-1.44417	0.055153	0.14505
ENSRNOG00000032026	AABR07058914.1		7	142694759	142696347	6	4	6	6	NA	4	5.2	NA	1	2	5	NA	3	2.75	0.528846	-0.91908	0.0562287	0.14505
ENSRNOG00000059252	AABR07057108.1		7	55772421	55777941	NA	NA	1	NA	1	1	1	0	NA	0	1	NA	0	0.25	0.25	-2	0.0576689	0.14505
ENSRNOG00000052886	AABR07066144.1		9	3921406	3965939	6.73	NA	3.4	4.26	7.6	6.67	5.732	1.57	3.02	5.37	1.37	NA	4.62	3.19	0.556525	-0.845482	0.0553406	0.14505
ENSRNOG00000055160	AABR07033249.1		11	13072565	13109578	1	NA	1	NA	1	NA	1	2	1	NA	2	2	NA	1.75	1.75	0.807355	0.0576689	0.14505
ENSRNOG00000057837	AABR07017236.1		15	18941431	18963271	0	0	NA	NA	0	1	0.25	NA	NA	1	1	1	1	1	4	2	0.0576689	0.14505
ENSRNOG00000059212	AABR07025303.1		16	32655869	32658013	4.06	NA	4.06	NA	4	1.05	3.2925	1.01	NA	1	1.02	NA	1.02	1.0125	0.307517	-1.70126	0.0554414	0.14505
ENSRNOG00000024499	AABR07027342.1		17	25228437	25439938	1	NA	1	NA	1	NA	1	0	0	0	NA	1	NA	0.25	0.25	-2	0.0576689	0.14505
ENSRNOG00000030638	AABR07028748.1		17	84613105	84614228	NA	3	2.92	2.23	1.22	NA	2.3425	NA	NA	3	NA	4	4	3.66667	1.56528	0.64642	0.0546242	0.14505
ENSRNOG00000056603	AABR07027371.1		17	26843010	26849469	NA	1	1	NA	NA	1	1	1	NA	2	NA	2	2	1.75	1.75	0.807355	0.0576689	0.14505
ENSRNOG00000051612	AABR07044570.1		20	10727513	10729072	1	NA	NA	1	1	NA	1	NA	0	1	0	NA	0	0.25	0.25	-2	0.0576689	0.14505
ENSRNOG00000055376	7SK	7SK_RNA_[Source:RFAM;Acc:RF00100]	12	37762944	37763179	NA	2	2	1	2	NA	1.75	1	1	NA	1	1	NA	1	0.571429	-0.807355	0.0576689	0.14505
ENSRNOG00000050040	Akr1c13	aldo-keto_reductase_family_1,_member_C13_[Source:RGD_Symbol;Acc:1308232]	17	69634890	69647765	NA	NA	2.5	4.57	6.42	1	3.6225	6	NA	NA	8	8.01	6	7.0025	1.93306	0.950884	0.0575758	0.14505
ENSRNOG00000022232	Bhlha9	basic_helix-loop-helix_family,_member_a9_[Source:RGD_Symbol;Acc:1311234]	10	63498698	63499390	6	5	2	3	2	NA	3.6	9	5	5	7	NA	NA	6.5	1.80556	0.852443	0.0576927	0.14505
ENSRNOG00000039396	Btnl3	butyrophilin-like_3_[Source:RGD_Symbol;Acc:1303262]	20	4156858	4171887	NA	1	NA	1	1	1	1	NA	0	0	NA	1	0	0.25	0.25	-2	0.0576689	0.14505
ENSRNOG00000008806	Clip4	CAP-GLY_domain_containing_linker_protein_family,_member_4_[Source:RGD_Symbol;Acc:1311049]	6	23222021	23316962	169	135	188	NA	216	NA	177	90	147	111	98	172	NA	123.6	0.698305	-0.518071	0.0555665	0.14505
ENSRNOG00000010079	Car3	carbonic_anhydrase_3_[Source:RGD_Symbol;Acc:2241]	2	88126667	88135410	NA	NA	NA	281	216	160	219	60	80	71	112	NA	200	104.6	0.477626	-1.06605	0.0557411	0.14505
ENSRNOG00000028531	Ccl25	C-C_motif_chemokine_ligand_25_[Source:RGD_Symbol;Acc:1305530]	12	2429509	2438817	2	NA	NA	1	2	2	1.75	NA	1	1	1	1	NA	1	0.571429	-0.807355	0.0576689	0.14505
ENSRNOG00000059401	Ccdc40	coiled-coil_domain_containing_40_[Source:RGD_Symbol;Acc:1592118]	10	108340240	108372862	72	59	NA	41	NA	64	59	26	30	47	43	51	NA	39.4	0.667797	-0.582519	0.0543978	0.14505
ENSRNOG00000022242	Cxcl9	C-X-C_motif_chemokine_ligand_9_[Source:RGD_Symbol;Acc:628798]	14	17228856	17234712	2	1	2	NA	NA	2	1.75	1	NA	NA	1	NA	1	1	0.571429	-0.807355	0.0576689	0.14505
ENSRNOG00000057953	Cox7b2	cytochrome_c_oxidase_subunit_7B2_[Source:RGD_Symbol;Acc:2319120]	14	39368530	39368769	2	1	NA	2	NA	2	1.75	1	NA	NA	NA	1	1	1	0.571429	-0.807355	0.0576689	0.14505
ENSRNOG00000033097	Ccp6l1	cytosolic_carboxypeptidase_6-like_1_[Source:RGD_Symbol;Acc:1564161]	5	130286393	130305884	3	3	2	3	NA	NA	2.75	2	3	0	1	0	NA	1.2	0.436364	-1.1964	0.0550772	0.14505
ENSRNOG00000015581	Dnah6	dynein,_axonemal,_heavy_chain_6_[Source:RGD_Symbol;Acc:621797]	4	100936978	101156576	NA	133	NA	87	NA	152	124	43	45	62	56	NA	NA	51.5	0.415323	-1.2677	0.0572997	0.14505
ENSRNOG00000011548	Ebf2	early_B-cell_factor_2_[Source:RGD_Symbol;Acc:1310805]	15	43905099	44103742	NA	16	15	23	30	NA	21	22	48	NA	65	NA	61	49	2.33333	1.22239	0.0568862	0.14505
ENSRNOG00000004332	Egfr	epidermal_growth_factor_receptor_[Source:RGD_Symbol;Acc:2543]	14	99919485	100098796	102	65	92	NA	102	NA	90.25	36	80	78	47	68	NA	61.8	0.684765	-0.54632	0.0553183	0.14505
ENSRNOG00000012619	Epor	erythropoietin_receptor_[Source:RGD_Symbol;Acc:2560]	8	22969745	22974321	10	NA	12	7	NA	6	8.75	NA	11	NA	11	17	17	14	1.6	0.678072	0.0574421	0.14505
ENSRNOG00000017083	Fam50b	family_with_sequence_similarity_50,_member_B_[Source:RGD_Symbol;Acc:1563458]	17	30864167	30865419	1	0	0	0	NA	NA	0.25	NA	1	1	1	NA	NA	1	4	2	0.0576689	0.14505
ENSRNOG00000013397	Foxo1	forkhead_box_O1_[Source:RGD_Symbol;Acc:620283]	2	141451234	141527016	130	204	184	NA	293	NA	202.75	64	121	177	59	103	NA	104.8	0.516893	-0.952063	0.0561996	0.14505
ENSRNOG00000012628	Gpr18	G_protein-coupled_receptor_18_[Source:RGD_Symbol;Acc:1304889]	15	108323179	108326907	2	2	2	NA	NA	2	2	NA	1	1	NA	2	1	1.25	0.625	-0.678072	0.0576689	0.14505
ENSRNOG00000003746	Gjb1	gap_junction_protein,_beta_1_[Source:RGD_Symbol;Acc:61926]	X	71272042	71279977	NA	93	61	NA	82	NA	78.6667	101	NA	174	288	278	NA	210.25	2.67267	1.41828	0.0571581	0.14505
ENSRNOG00000019086	Gucy2f	guanylate_cyclase_2F_[Source:RGD_Symbol;Acc:620439]	X	113372240	113474164	0	1	NA	NA	0	0	0.25	1	1	NA	NA	NA	1	1	4	2	0.0576689	0.14505
ENSRNOG00000010497	RGD1305807	hypothetical_LOC298077_[Source:RGD_Symbol;Acc:1305807]	5	61425746	61467644	1	1	NA	1	NA	NA	1	1	NA	2	NA	2	2	1.75	1.75	0.807355	0.0576689	0.14505
ENSRNOG00000032973	Il13ra2	interleukin_13_receptor_subunit_alpha_2_[Source:RGD_Symbol;Acc:620838]	X	118443823	118513061	14	NA	NA	15	17	NA	15.3333	NA	12	10	NA	6	NA	9.33333	0.608696	-0.716207	0.057204	0.14505
ENSRNOG00000051302	Krt34	keratin_34_[Source:RGD_Symbol;Acc:1306530]	10	87950001	87954055	5.64	8	8.36	4.03	NA	NA	6.5075	10.42	11.26	6.76	8.62	11.01	NA	9.614	1.47737	0.563033	0.0560221	0.14505
ENSRNOG00000002227	Kit	KIT_proto-oncogene_receptor_tyrosine_kinase_[Source:RGD_Symbol;Acc:620568]	14	35072108	35149610	NA	NA	1152	1196	915	NA	1087.67	1086	1936	NA	1813	NA	2023	1714.5	1.57631	0.656551	0.0545292	0.14505
ENSRNOG00000027808	Lilra5	leukocyte_immunoglobulin-like_receptor,_subfamily_A_(with_TM_domain),_member_5_[Source:RGD_Symbol;Acc:1582781]	1	73656028	73682247	2	NA	NA	2	NA	3	2.33333	1	NA	1	1	NA	NA	1	0.428571	-1.22239	0.057191	0.14505
ENSRNOG00000047040	Lhb	luteinizing_hormone_beta_polypeptide_[Source:RGD_Symbol;Acc:3006]	1	101410019	101413724	43	74	46	NA	78	76	63.4	46	38	49	38	NA	NA	42.75	0.67429	-0.568558	0.0542422	0.14505
ENSRNOG00000015133	Kmt2a	lysine_methyltransferase_2A_[Source:RGD_Symbol;Acc:1586165]	8	49114990	49158971	673	465	751	NA	835	489	642.6	224	571	232	351	606	NA	396.8	0.617491	-0.695509	0.0547717	0.14505
ENSRNOG00000019680	Mst1	macrophage_stimulating_1_[Source:RGD_Symbol;Acc:3114]	8	116857684	116862423	NA	1	NA	NA	1	1	1	NA	0	0	NA	1	0	0.25	0.25	-2	0.0576689	0.14505
ENSRNOG00000035610	Mir377	microRNA_377_[Source:RGD_Symbol;Acc:2325344]	6	133890646	133890779	0	1	NA	0	0	NA	0.25	NA	NA	1	1	NA	1	1	4	2	0.0576689	0.14505
ENSRNOG00000060745	Nlrp12	NLR_family,_pyrin_domain_containing_12_[Source:RGD_Symbol;Acc:1309415]	1	64506735	64534912	NA	1	1	1	NA	NA	1	0	0	NA	1	NA	0	0.25	0.25	-2	0.0576689	0.14505
ENSRNOG00000021266	Prokr2	prokineticin_receptor_2_[Source:RGD_Symbol;Acc:708445]	3	125009260	125017377	18	35	54	NA	58	23	37.6	NA	19	21	12	14	NA	16.5	0.43883	-1.18827	0.0566081	0.14505
ENSRNOG00000033981	Pate2	prostate_and_testis_expressed_2_[Source:RGD_Symbol;Acc:2320100]	8	36850324	36851609	NA	1	1	1	1	NA	1	NA	NA	1	2	2	2	1.75	1.75	0.807355	0.0576689	0.14505
ENSRNOG00000027253	Pcdhga10	protocadherin_gamma_subfamily_A,_10_[Source:RGD_Symbol;Acc:1308289]	18	30895831	30898245	287.2	189.57	256.96	NA	262	NA	248.933	120	231.06	107	133	244	NA	167.012	0.670913	-0.575803	0.0574198	0.14505
ENSRNOG00000025354	Rinl	Ras_and_Rab_interactor-like_[Source:RGD_Symbol;Acc:1310133]	1	86972244	86983514	5	NA	NA	9	9	10	8.25	4	NA	NA	4	5	7	5	0.606061	-0.722466	0.0555203	0.14505
ENSRNOG00000005404	Rasgrp1	RAS_guanyl_releasing_protein_1_[Source:RGD_Symbol;Acc:3539]	3	108984029	109044420	2054	2509	3306	NA	2729	NA	2649.5	1761	2223	2393	1106	1779	NA	1852.4	0.699151	-0.516324	0.0562557	0.14505
ENSRNOG00000017867	RGD1561415	RGD1561415_[Source:RGD_Symbol;Acc:1561415]	19	37675113	37677073	1	1	NA	1	NA	1	1	0	NA	1	0	0	NA	0.25	0.25	-2	0.0576689	0.14505
ENSRNOG00000025781	Sec31b	SEC31_homolog_B,_COPII_coat_complex_component_[Source:RGD_Symbol;Acc:1598329]	1	264268338	264294630	39	NA	NA	NA	69	63	57	21	17	19	35	NA	33	25	0.438596	-1.18903	0.0562301	0.14505
ENSRNOG00000036743	LOC691519	similar_to_ankyrin_repeat_domain_26_[Source:RGD_Symbol;Acc:1582795]	1	190462327	190480747	3	NA	4	4	5	5	4.2	2	2	0	0	5	NA	1.8	0.428571	-1.22239	0.0570006	0.14505
ENSRNOG00000024623	RGD1309170	similar_to_hypothetical_protein_DKFZp434G072_[Source:RGD_Symbol;Acc:1309170]	2	243447168	243475639	5	NA	6	NA	NA	7	6	9	NA	10	7	6	11	8.6	1.43333	0.519374	0.0553077	0.14505
ENSRNOG00000023181	RGD1565767	similar_to_ribosomal_protein_L15_[Source:RGD_Symbol;Acc:1565767]	3	57191511	57192125	NA	2	1	1	1	NA	1.25	2	2	2	NA	NA	NA	2	1.6	0.678072	0.0576689	0.14505
ENSRNOG00000012090	Slc16a8	solute_carrier_family_16_member_8_[Source:RGD_Symbol;Acc:69282]	7	120486266	120490061	13	12	NA	NA	NA	8	11	3	7	8	7	5	NA	6	0.545455	-0.874469	0.0573485	0.14505
ENSRNOG00000013374	Tcp10b	t-complex_protein_10b_[Source:RGD_Symbol;Acc:1307454]	1	53531076	53554113	1	NA	1	NA	1	NA	1	0	1	0	NA	0	NA	0.25	0.25	-2	0.0576689	0.14505
ENSRNOG00000003865	Tmigd1	transmembrane_and_immunoglobulin_domain_containing_1_[Source:RGD_Symbol;Acc:1307444]	10	63259427	63274640	2	NA	1	NA	1	1	1.25	2	2	NA	NA	NA	2	2	1.6	0.678072	0.0576689	0.14505
ENSRNOG00000007426	Tmem64	transmembrane_protein_64_[Source:RGD_Symbol;Acc:1596128]	5	28850950	28867227	66.8	46.47	82.25	NA	75.25	NA	67.6925	50.29	47.77	28.87	31.6	62.9	NA	44.286	0.654223	-0.612145	0.0559193	0.14505
ENSRNOG00000049724	B3gntl1	UDP-GlcNAc:betaGal_beta-1,3-N-acetylglucosaminyltransferase-like_1_[Source:RGD_Symbol;Acc:1359497]	10	110800864	110863021	50	37	37	NA	62	38	44.8	35	33	33	34	23	NA	31.6	0.705357	-0.503574	0.0543027	0.14505
ENSRNOG00000037486	LOC102547216	uncharacterized_LOC102547216_[Source:RGD_Symbol;Acc:7627810]	6	144071914	144073584	NA	10	6	7	NA	NA	7.66667	12	12	13	11	NA	NA	12	1.56522	0.646363	0.0563507	0.14505
ENSRNOG00000055330	AABR07039234.1		X	72723746	72725978	52.99	37.92	50	NA	47.25	28.31	43.294	22.11	42.72	23.33	25.78	35.36	NA	29.86	0.689703	-0.535953	0.0564563	0.14505
ENSRNOG00000062296	Rn60_X_0201.2		X	20079396	20080237	NA	2.02	2.02	2.03	NA	NA	2.02333	NA	1.01	1.01	2.02	1.01	NA	1.2625	0.62397	-0.680451	0.0570528	0.14505
ENSRNOG00000015397	Cpne7	copine_7_[Source:RGD_Symbol;Acc:1307466]	19	55929609	55946250	1790	809	1257	1150	1314	NA	1264	2317	1348	NA	2238	3005	NA	2227	1.76187	0.817105	0.0579841	0.145298
ENSRNOG00000017434	Mgat3	mannosyl_(beta-1,4-)-glycoprotein_beta-1,4-N-acetylglucosaminyltransferase_[Source:RGD_Symbol;Acc:3084]	7	121408829	121435022	1395	NA	1425	NA	1091	NA	1303.67	630	1251	635	768	1201	NA	897	0.688059	-0.539395	0.0579027	0.145298
ENSRNOG00000020307	RGD1309139	similar_to_CG5435-PA_[Source:RGD_Symbol;Acc:1309139]	2	211320420	211332327	18	13	14	9	10	NA	12.8	16	NA	NA	21	24	NA	20.3333	1.58854	0.667703	0.0578626	0.145298
ENSRNOG00000059869	U11	U11_spliceosomal_RNA_[Source:RFAM;Acc:RF00548]	6	108403913	108404046	0	0	0.25	NA	0	0.17	0.084	NA	0.25	NA	0.17	0.33	NA	0.25	2.97619	1.57347	0.0579695	0.145298
ENSRNOG00000007066	Htr5a	5-hydroxytryptamine_receptor_5A_[Source:RGD_Symbol;Acc:2851]	4	199916	209599	204	168	276	NA	197	NA	211.25	119	193	114	127	172	NA	145	0.686391	-0.542898	0.058083	0.145425
ENSRNOG00000060407	Cacna1i	calcium_voltage-gated_channel_subunit_alpha1_I_[Source:RGD_Symbol;Acc:68944]	7	121511097	121619283	1566	1066.81	1764	NA	1320	937	1330.76	858	NA	854	1043	977	NA	933	0.701102	-0.512304	0.0581834	0.145555
ENSRNOG00000061879	AABR07071904.2		1	94834180	94836776	NA	2.85	2	NA	3	NA	2.61667	2.8	NA	0	0	0.32	2.1	1.044	0.398981	-1.32561	0.0583345	0.14557
ENSRNOG00000021437	AABR07073181.1		5	155812105	155885829	67	52	73	NA	77	27	59.2	30	47	29	14	50	NA	34	0.574324	-0.800062	0.0582915	0.14557
ENSRNOG00000021097	Hpn	hepsin_[Source:RGD_Symbol;Acc:61982]	1	89534106	89543967	NA	3	2	2	2	NA	2.25	4	NA	7	NA	7	3	5.25	2.33333	1.22239	0.05824	0.14557
ENSRNOG00000058870	Mroh7	maestro_heat-like_repeat_family_member_7_[Source:RGD_Symbol;Acc:1563440]	5	126283873	126323799	73	NA	NA	94	105	NA	90.6667	51	NA	65	53	NA	62	57.75	0.636949	-0.650751	0.058511	0.145769
ENSRNOG00000006459	AABR07041140.1		X	120313696	120314982	NA	2.5	NA	8.35	3.93	6.2	5.245	NA	1.33	1.22	NA	1.83	1.36	1.435	0.273594	-1.86989	0.0584888	0.145769
ENSRNOG00000015562	Cdh17	cadherin_17_[Source:RGD_Symbol;Acc:619748]	5	25391115	25443718	1	NA	NA	1	NA	2	1.33333	4	NA	2	2	NA	4	3	2.25	1.16993	0.0590547	0.146931
ENSRNOG00000030228	LOC688932	similar_to_heat_shock_protein_8_[Source:RGD_Symbol;Acc:1582975]	X	34295302	34297243	11.48	5.75	9.66	NA	NA	8.78	8.9175	10.37	NA	15.29	15.71	11.26	NA	13.1575	1.47547	0.561174	0.0590748	0.146931
ENSRNOG00000059628	AABR07007878.1		2	32530316	32553340	4	NA	NA	NA	3	3	3.33333	2	2	2	NA	3	NA	2.25	0.675	-0.567041	0.0595687	0.147211
ENSRNOG00000052827	AABR07052085.2		3	35804705	35808378	1	0	0	1	1	NA	0.6	NA	NA	2	1	NA	2	1.66667	2.77778	1.47393	0.059382	0.147211
ENSRNOG00000013826	AABR07042866.1		19	12971447	12972386	NA	NA	1.16	1.13	2.37	NA	1.55333	0	0	0	NA	0	1.15	0.23	0.148069	-2.75566	0.0595065	0.147211
ENSRNOG00000042410	AABR07043601.1		19	30668444	30668945	2.76	2.18	7.32	5.32	NA	NA	4.395	1.04	1.41	0	1.18	1.09	NA	0.944	0.21479	-2.219	0.0596273	0.147211
ENSRNOG00000015783	Abca16	ATP-binding_cassette,_subfamily_A_(ABC1),_member_16_[Source:RGD_Symbol;Acc:1563534]	1	190200324	190359067	NA	NA	NA	2	3	3	2.66667	NA	2	1	2	2	1	1.6	0.6	-0.736966	0.059382	0.147211
ENSRNOG00000003648	Cldn6	claudin_6_[Source:RGD_Symbol;Acc:1308837]	10	13000090	13002862	NA	5	NA	3	3	NA	3.66667	1	NA	1	3	NA	1	1.5	0.409091	-1.28951	0.0595687	0.147211
ENSRNOG00000031912	LOC367195	similar_to_60S_RIBOSOMAL_PROTEIN_L7_[Source:RGD_Symbol;Acc:1359341]	8	132026584	132027006	NA	13	NA	16	NA	11.03	13.3433	7	NA	9	9	8	NA	8.25	0.618286	-0.693653	0.0595909	0.147211
ENSRNOG00000023831	Sycp2l	synaptonemal_complex_protein_2-like_[Source:RGD_Symbol;Acc:1564922]	17	21430337	21484456	NA	4	3	NA	NA	3	3.33333	3	2	2	2	NA	NA	2.25	0.675	-0.567041	0.0595687	0.147211
ENSRNOG00000015578	Tnk1	tyrosine_kinase,_non-receptor,_1_[Source:RGD_Symbol;Acc:1310113]	10	56459108	56465393	11	NA	10	NA	9	11	10.25	NA	5	7	10	NA	4	6.5	0.634146	-0.657112	0.0596097	0.147211
ENSRNOG00000009308	Bcl2l10	BCL2_like_10_[Source:RGD_Symbol;Acc:621015]	8	82288705	82294744	6	4	5	NA	5	6	5.2	5	2	NA	5	3	3	3.6	0.692308	-0.530515	0.0597429	0.147376
ENSRNOG00000010349	Ghrl	ghrelin_and_obestatin_prepropeptide_[Source:RGD_Symbol;Acc:632283]	4	145674157	145678066	2	7	8	NA	12	2	6.2	2	NA	1	1	1	NA	1.25	0.201613	-2.31034	0.0598141	0.147394
ENSRNOG00000001686	Hlcs	holocarboxylase_synthetase_[Source:RGD_Symbol;Acc:1565360]	11	34352287	34526931	82	52	91	NA	70	47	68.4	37	55	55	35	50	NA	46.4	0.678363	-0.559872	0.0598482	0.147394
ENSRNOG00000005670	Art4	ADP-ribosyltransferase_4_[Source:RGD_Symbol;Acc:1306456]	4	170830851	170841187	3	2	1	1	1	NA	1.6	3	2	2	3	4	NA	2.8	1.75	0.807355	0.0599852	0.147611
ENSRNOG00000052669	AABR07055162.1		7	240676	268306	NA	3	6	4	NA	2	3.75	1	NA	NA	NA	2	1	1.33333	0.355556	-1.49185	0.0601138	0.147806
ENSRNOG00000053067	AABR07035008.1		12	3213228	3320181	125.25	47.84	52.12	28.17	41.95	NA	59.066	143.26	70.28	66.47	147.01	149.96	NA	115.396	1.95368	0.966193	0.0601742	0.147834
ENSRNOG00000029001	RT1-S2	RT1_class_Ib,_locus_S2_[Source:RGD_Symbol;Acc:1595920]	20	3155652	3157088	NA	13.68	9.22	12.32	12.35	NA	11.8925	4.93	2.45	10.06	5.25	12.59	NA	7.056	0.593315	-0.75313	0.060282	0.147858
ENSRNOG00000015488	Tead1	TEA_domain_transcription_factor_1_[Source:RGD_Symbol;Acc:1549742]	1	177495782	177707061	25	19	29	NA	22	21	23.2	11	13	12	22	23	NA	16.2	0.698276	-0.518131	0.0602329	0.147858
ENSRNOG00000030674	AABR07033162.1		11	8268808	8269410	3.89	NA	1.99	3.54	NA	3.67	3.2725	0	1.59	0	1.62	3.8	NA	1.402	0.428419	-1.22291	0.0605046	0.148283
ENSRNOG00000062151	Rn60_8_0596.8		8	59577726	59578962	NA	2	NA	3	2	4	2.75	1	NA	NA	2	1	NA	1.33333	0.484848	-1.04439	0.060608	0.148416
ENSRNOG00000024832	Gpr158	G_protein-coupled_receptor_158_[Source:RGD_Symbol;Acc:1305841]	17	88215834	88651476	651	615	937	NA	657	NA	715	285	667	554	274	571	NA	470.2	0.657622	-0.604669	0.0607146	0.148521
ENSRNOG00000015746	Kcng4	potassium_voltage-gated_channel_modifier_subfamily_G_member_4_[Source:RGD_Symbol;Acc:1308553]	19	52270927	52282877	NA	91	39	38	53	61	56.4	92	66	75	94	81	NA	81.6	1.44681	0.532874	0.0607495	0.148521
ENSRNOG00000047941	Krtcap3	keratinocyte_associated_protein_3_[Source:RGD_Symbol;Acc:1596516]	6	26485126	26486695	6	1	3	1	NA	2	2.6	5	5	NA	5	NA	5	5	1.92308	0.943416	0.0608129	0.148555
ENSRNOG00000015553	Gatad2b	GATA_zinc_finger_domain_containing_2B_[Source:RGD_Symbol;Acc:1308533]	2	189655702	189733540	303	226	373	NA	330	NA	308	116	315	185	177	239	NA	206.4	0.67013	-0.577487	0.0609667	0.14881
ENSRNOG00000059181	AABR07055919.1		7	15856308	15856676	NA	NA	5	6	4	4	4.75	1	2	1	5	4	NA	2.6	0.547368	-0.869416	0.0610303	0.148845
ENSRNOG00000015667	Epcam	epithelial_cell_adhesion_molecule_[Source:RGD_Symbol;Acc:621365]	6	11281964	11298216	68	36	23	19	51	NA	39.4	58	65	NA	NA	NA	65	62.6667	1.59052	0.669503	0.0611116	0.148922
ENSRNOG00000039790	AABR07066826.1		9	17944104	17946645	12	7	12	NA	13	7	10.2	3	10	6	4	8	NA	6.2	0.607843	-0.718229	0.0612997	0.149019
ENSRNOG00000020309	Gfra3	GDNF_family_receptor_alpha_3_[Source:RGD_Symbol;Acc:620502]	18	27491845	27520295	6	NA	5	4	8	NA	5.75	2	2	2	5	NA	5	3.2	0.556522	-0.84549	0.0612615	0.149019
ENSRNOG00000022707	Pmp2	peripheral_myelin_protein_2_[Source:RGD_Symbol;Acc:1585218]	2	93827504	93831419	NA	7	9	NA	16	NA	10.6667	16	NA	15	27	23	NA	20.25	1.89844	0.924813	0.0612419	0.149019
ENSRNOG00000021381	Ccdc68	coiled-coil_domain_containing_68_[Source:RGD_Symbol;Acc:1561424]	18	68408890	68472320	NA	19	13	11	20	NA	15.75	NA	17	NA	24	30	24	23.75	1.50794	0.592576	0.0613942	0.149128
ENSRNOG00000062205	Rn60_15_0617.2		15	61662865	61663964	4	NA	2	NA	6	8	5	1	NA	0	4	NA	0	1.25	0.25	-2	0.061479	0.149214
ENSRNOG00000013573	Atp6v1b1	ATPase_H+_transporting_V1_subunit_B1_[Source:RGD_Symbol;Acc:1310619]	4	115416580	115437206	3	NA	NA	4	NA	3	3.33333	0	4	0	2	1	NA	1.4	0.42	-1.25154	0.0616305	0.149437
ENSRNOG00000026605	Ifi27l2b	interferon,_alpha-inducible_protein_27_like_2B_[Source:RGD_Symbol;Acc:1559721]	6	127336305	127337791	30	18	14	12	29	NA	20.6	35	23	31	36	NA	NA	31.25	1.51699	0.601212	0.06167	0.149437
ENSRNOG00000006578	Odf1	outer_dense_fiber_of_sperm_tails_1_[Source:RGD_Symbol;Acc:3228]	7	77066955	77074711	6	NA	NA	4	3	4	4.25	2	3	2	3	NA	NA	2.5	0.588235	-0.765535	0.0617412	0.149489
ENSRNOG00000036692	Gcgr	glucagon_receptor_[Source:RGD_Symbol;Acc:2669]	10	109707962	109716128	2	1	1	NA	NA	2	1.5	11	NA	NA	6	NA	6	7.66667	5.11111	2.35364	0.0619441	0.14986
ENSRNOG00000058937	AABR07008568.1		2	65010320	65011966	NA	3	1	3	1	NA	2	0	1	0	NA	0	1	0.4	0.2	-2.32193	0.0620594	0.149898
ENSRNOG00000053638	Clec12b	C-type_lectin_domain_family_12,_member_B_[Source:RGD_Symbol;Acc:1560487]	4	163141132	163157744	12	1	2	3	3	NA	4.2	9	9	NA	11	NA	8	9.25	2.20238	1.13906	0.0620358	0.149898
ENSRNOG00000045654	Hspa1a	heat_shock_protein_family_A_(Hsp70)_member_1A_[Source:RGD_Symbol;Acc:1593284]	20	2699712	2701815	50.25	NA	35.21	47.41	NA	30.64	40.8775	NA	32.2	32.67	19.48	6.34	NA	22.6725	0.554645	-0.850363	0.0621334	0.149957
ENSRNOG00000029843	LOC100359563	ribosomal_protein_S20-like_[Source:RGD_Symbol;Acc:2323631]	8	93439648	93440007	2.22	NA	NA	4.81	4.47	4.61	4.0275	NA	2.38	2.19	2.25	NA	NA	2.27333	0.564453	-0.825075	0.0622619	0.150146
ENSRNOG00000000081	Antxr2	anthrax_toxin_receptor_2_[Source:RGD_Symbol;Acc:1561294]	14	13192347	13274978	49	36	37	NA	NA	28	37.5	NA	29	20	27	26	NA	25.5	0.68	-0.556393	0.0624043	0.15018
ENSRNOG00000032560	Cyp3a23/3a1	cytochrome_P450,_family_3,_subfamily_a,_polypeptide_23/polypeptide_1_[Source:RGD_Symbol;Acc:628626]	12	11655402	11733136	1	NA	3	0	0	0	0.8	NA	3	3	1	NA	3	2.5	3.125	1.64386	0.0625039	0.15018
ENSRNOG00000045683	LOC102553715	microfibril-associated_glycoprotein_4-like_[Source:RGD_Symbol;Acc:7719175]	10	49000973	49003931	NA	192.66	118.98	165.66	248.56	203.63	185.898	138.73	NA	NA	57.99	50.95	166.05	103.43	0.55638	-0.845857	0.0623839	0.15018
ENSRNOG00000054130	uc_338	TUC338_[Source:RFAM;Acc:RF02271]	10	105784020	105784200	4	3	NA	5	5	NA	4.25	4	1	1	2	4	NA	2.4	0.564706	-0.824428	0.0625253	0.15018
ENSRNOG00000059168	LOC102550392	uncharacterized_LOC102550392_[Source:RGD_Symbol;Acc:7629611]	3	9109247	9115951	0	1	3	0	NA	0	0.8	4	NA	2	2	NA	2	2.5	3.125	1.64386	0.0625039	0.15018
ENSRNOG00000040214	AABR07059198.1		4	8256611	8257075	NA	NA	19	27	30	19	23.75	11	10	12	20	23	NA	15.2	0.64	-0.643856	0.0635548	0.150375
ENSRNOG00000012674	Adrb3	adrenoceptor_beta_3_[Source:RGD_Symbol;Acc:2061]	16	69003868	69006632	NA	2	3	1	NA	NA	2	NA	5	3	NA	6	3	4.25	2.125	1.08746	0.0635482	0.150375
ENSRNOG00000036877	Clca4l	chloride_channel_calcium_activated_4-like_[Source:RGD_Symbol;Acc:1591945]	2	250785534	250805445	NA	NA	2	2	1.5	1	1.625	NA	NA	2	3	NA	2.8	2.6	1.6	0.678072	0.063482	0.150375
ENSRNOG00000051680	Ccdc186	coiled-coil_domain_containing_186_[Source:RGD_Symbol;Acc:1307158]	1	277606995	277629196	566	389	577	NA	500	NA	508	231	519	307	296	437	NA	358	0.704724	-0.504869	0.0627171	0.150375
ENSRNOG00000019615	Colq	collagen_like_tail_subunit_of_asymmetric_acetylcholinesterase_[Source:RGD_Symbol;Acc:2377]	16	7627603	7681576	5	9	16	NA	10	9	9.8	5	3	5	4	9	NA	5.2	0.530612	-0.91427	0.062786	0.150375
ENSRNOG00000018310	Eno4	enolase_family_member_4_[Source:RGD_Symbol;Acc:1308333]	1	280103695	280127073	59	78	49	NA	NA	83	67.25	47	NA	48	40	NA	NA	45	0.669145	-0.579609	0.0635705	0.150375
ENSRNOG00000030666	LOC108348140	H-2_class_I_histocompatibility_antigen,_TLA(B)_alpha_chain-like_[Source:RGD_Symbol;Acc:11396749]	20	3115840	3123100	1	2.81	2.91	3	NA	NA	2.43	1	1.17	NA	NA	1	NA	1.05667	0.434842	-1.20144	0.0629373	0.150375
ENSRNOG00000018706	Il15ra	interleukin_15_receptor_subunit_alpha_[Source:RGD_Symbol;Acc:1305149]	17	70451411	70481750	2	2	3	NA	4	6	3.4	1	1	NA	2	2	NA	1.5	0.441176	-1.18057	0.0627755	0.150375
ENSRNOG00000054218	Il18rap	interleukin_18_receptor_accessory_protein_[Source:RGD_Symbol;Acc:727867]	9	47225585	47258503	6	10	6	NA	3	2	5.4	8	NA	7	11	11	NA	9.25	1.71296	0.776494	0.063298	0.150375
ENSRNOG00000048823	LOC100910259	liver_carboxylesterase-like_[Source:RGD_Symbol;Acc:6499616]	1	282715344	282720862	5	4	6	NA	NA	NA	5	4	0	4	4	0.11	NA	2.422	0.4844	-1.04573	0.0629127	0.150375
ENSRNOG00000047349	Ms4a6c	membrane-spanning_4-domains,_subfamily_A,_member_6C_[Source:RGD_Symbol;Acc:1589849]	1	227670159	227680128	1	1.07	NA	NA	2.28	1	1.3375	0	0	0	1.1	NA	1	0.42	0.314019	-1.67108	0.063058	0.150375
ENSRNOG00000000775	Mog	myelin_oligodendrocyte_glycoprotein_[Source:RGD_Symbol;Acc:3102]	20	2004052	2014286	NA	1319	746.43	NA	1056.3	1616.28	1184.5	1212.75	NA	2019.26	1906.54	2213.67	NA	1838.06	1.55175	0.633899	0.0635545	0.150375
ENSRNOG00000012827	Mlf1	myeloid_leukemia_factor_1_[Source:RGD_Symbol;Acc:1306854]	2	164549455	164582643	NA	78	NA	121	NA	139	112.667	NA	28	59	46	NA	89	55.5	0.492604	-1.0215	0.0636414	0.150375
ENSRNOG00000032994	Myom3	myomesin_3_[Source:RGD_Symbol;Acc:1310060]	5	154112076	154159601	NA	NA	40	46	50	48	46	43	NA	14	31	NA	30	29.5	0.641304	-0.640919	0.0632045	0.150375
ENSRNOG00000015799	Nat8f1	N-acetyltransferase_8_(GCN5-related)_family_member_1_[Source:RGD_Symbol;Acc:621606]	4	117582781	117589464	23.92	NA	NA	35.82	27.15	NA	28.9633	31.13	40.57	NA	51.53	NA	46.08	42.3275	1.46142	0.547368	0.063251	0.150375
ENSRNOG00000006198	Prr11	proline_rich_11_[Source:RGD_Symbol;Acc:1561541]	10	74393699	74413745	10	14	14	NA	17	10	13	NA	11	8	6	11	NA	9	0.692308	-0.530515	0.0636547	0.150375
ENSRNOG00000016756	Ptgir	prostaglandin_I2_(prostacyclin)_receptor_(IP)_[Source:RGD_Symbol;Acc:1310890]	1	78833157	78837623	5	8	NA	NA	5	7	6.25	3	4	NA	NA	NA	5	4	0.64	-0.643856	0.0635482	0.150375
ENSRNOG00000043031	Rd3l	retinal_degeneration_3-like_[Source:RGD_Symbol;Acc:1305627]	6	136548307	136550371	76	84	NA	NA	115	62	84.25	57	45	NA	51	58	NA	52.75	0.626113	-0.675506	0.0630319	0.150375
ENSRNOG00000020557	Ryr1	ryanodine_receptor_1_[Source:RGD_Symbol;Acc:1586637]	1	87959712	88066101	161	156	311	NA	366	223	243.4	122	NA	158	135	NA	NA	138.333	0.568337	-0.81518	0.0632413	0.150375
ENSRNOG00000025212	RGD1565131	similar_to_ribosomal_protein_L15_[Source:RGD_Symbol;Acc:1565131]	12	12203644	12204493	7.43	NA	8.72	NA	4.27	NA	6.80667	NA	1.96	NA	NA	1.73	1.74	1.81	0.265916	-1.91096	0.0629547	0.150375
ENSRNOG00000025384	Slc2a10	solute_carrier_family_2_member_10_[Source:RGD_Symbol;Acc:1306552]	3	162181974	162194804	143	156	NA	89	153	NA	135.25	84	114	NA	88	82	NA	92	0.680222	-0.555923	0.063036	0.150375
ENSRNOG00000046660	Gpc6	glypican_6_[Source:RGD_Symbol;Acc:1593308]	15	102164751	103170847	84	77	125	NA	72	NA	89.5	43	68	53	52	65	NA	56.2	0.627933	-0.671318	0.0637075	0.150382
ENSRNOG00000047901	Acp7	acid_phosphatase_7,_tartrate_resistant_[Source:RGD_Symbol;Acc:1585399]	1	85143789	85153210	6	1	3	NA	4	NA	3.5	0	0	0	1.19	2	NA	0.638	0.182286	-2.45573	0.0637787	0.150432
ENSRNOG00000017392	Fgf2	fibroblast_growth_factor_2_[Source:RGD_Symbol;Acc:2609]	2	124081072	124134681	13.91	11.01	9.25	NA	8.74	NA	10.7275	2.75	5.14	2.6	11.26	8.89	NA	6.128	0.571242	-0.807826	0.0640332	0.150914
ENSRNOG00000058789	7SK	7SK_RNA_[Source:RFAM;Acc:RF00100]	10	36724026	36724278	15	NA	13	NA	13	22	15.75	9	11	8	11	10	NA	9.8	0.622222	-0.684498	0.0641895	0.151164
ENSRNOG00000060703	Troap	trophinin_associated_protein_[Source:RGD_Symbol;Acc:1306870]	7	140758615	140766423	66	63	NA	68	64	63	64.8	36	NA	55	39	NA	NA	43.3333	0.668724	-0.580517	0.064247	0.151181
ENSRNOG00000036726	Cd300e	Cd300e_molecule_[Source:RGD_Symbol;Acc:1585137]	10	103599103	103619083	NA	2	2	2	1	NA	1.75	6	10	3	13	NA	NA	8	4.57143	2.19265	0.0645369	0.151626
ENSRNOG00000008846	Plag1	PLAG1_zinc_finger_[Source:RGD_Symbol;Acc:1305286]	5	16791523	16799776	50	30	32	NA	46	50	41.6	43	23	24	25	31	NA	29.2	0.701923	-0.510615	0.0645047	0.151626
ENSRNOG00000037298	RGD1309036	hypothetical_LOC292874_[Source:RGD_Symbol;Acc:1309036]	1	100346096	100359511	266	231	311	163	175	NA	229.2	421	NA	NA	380	279	NA	360	1.57068	0.65139	0.0646607	0.151681
ENSRNOG00000052326	Uba1y	ubiquitin-activating_enzyme,_Chr_Y_[Source:RGD_Symbol;Acc:3925]	Y	422855	445477	NA	2	NA	4	5	NA	3.66667	0	4	0	NA	0	0.3	0.86	0.234545	-2.09206	0.0646463	0.151681
ENSRNOG00000051284	Rn50_1_0913.2		1	90131017	90131376	NA	1.34	0	0	1.35	0	0.538	NA	NA	NA	2.64	1.59	3.97	2.73333	5.08055	2.34498	0.0652177	0.15197
ENSRNOG00000053126	AC111781.1		8	36396914	36398713	2	1	2	4	7	NA	3.2	0	0	0	2	NA	NA	0.5	0.15625	-2.67807	0.0651271	0.15197
ENSRNOG00000060719	AABR07043407.1		19	28142561	28148135	NA	NA	NA	10.35	9.14	16.62	12.0367	14.05	NA	27.76	19.23	21.67	NA	20.6775	1.71788	0.780626	0.0652131	0.15197
ENSRNOG00000048765	AABR07002774.1		1	84679614	84685175	8	NA	7	NA	3.79	3.32	5.5275	2.1	2	NA	NA	NA	2.7	2.26667	0.410071	-1.28605	0.0649955	0.15197
ENSRNOG00000006963	Ctse	cathepsin_E_[Source:RGD_Symbol;Acc:2446]	13	48426820	48449490	23	17	34	31	NA	33	27.6	NA	21	23	16	NA	17	19.25	0.697464	-0.51981	0.064945	0.15197
ENSRNOG00000018420	Slc22a7	solute_carrier_family_22_member_7_[Source:RGD_Symbol;Acc:621699]	9	16924520	16931766	6	4	7	4	4	NA	5	9	7	9	6	NA	5	7.2	1.44	0.526069	0.0648507	0.15197
ENSRNOG00000002571	Tekt5	tektin_5_[Source:RGD_Symbol;Acc:1307081]	10	5352933	5389737	60	67	NA	62	62	80	66.2	93	NA	86	77	NA	126	95.5	1.4426	0.52867	0.0651642	0.15197
ENSRNOG00000043375	Tmigd3	transmembrane_and_immunoglobulin_domain_containing_3_[Source:RGD_Symbol;Acc:2324712]	2	208323882	208557356	NA	NA	4.98	3.98	3.99	5.98	4.7325	4	2	1.99	1.99	4.99	NA	2.994	0.632647	-0.660528	0.0649769	0.15197
ENSRNOG00000016618	Tmem52	transmembrane_protein_52_[Source:RGD_Symbol;Acc:2318502]	5	172887217	172889383	35	NA	17	NA	35	20	26.75	22	6	NA	12	13	NA	13.25	0.495327	-1.01355	0.0652382	0.15197
ENSRNOG00000003284	Epn3	epsin_3_[Source:RGD_Symbol;Acc:1306416]	10	82220762	82229140	NA	57	73	50	82	121	76.6	77	115	NA	124	107	126	109.8	1.43342	0.519462	0.0653727	0.152166
ENSRNOG00000058311	AABR07031533.3		18	18098696	18104972	4	6	4	5	NA	NA	4.75	2	NA	NA	NA	4	2	2.66667	0.561404	-0.83289	0.0656254	0.152242
ENSRNOG00000052109	AABR07043389.1		19	27984190	27984736	34.6	31.81	32.02	NA	31.86	NA	32.5725	51.46	NA	52.56	NA	68.52	35.05	51.8975	1.59329	0.672011	0.0656257	0.152242
ENSRNOG00000047124	Atp2a1	ATPase_sarcoplasmic/endoplasmic_reticulum_Ca2+_transporting_1_[Source:RGD_Symbol;Acc:621293]	1	197856903	197858016	6	5	5	NA	NA	3	4.75	3	3	4	1	NA	NA	2.75	0.578947	-0.788496	0.0656389	0.152242
ENSRNOG00000056407	Cfap73	cilia_and_flagella_associated_protein_73_[Source:RGD_Symbol;Acc:1561303]	12	41463922	41468617	NA	8	NA	7	NA	10	8.33333	2	1	5	3	NA	10	4.2	0.504	-0.988504	0.065658	0.152242
ENSRNOG00000001691	Cldn14	claudin_14_[Source:RGD_Symbol;Acc:1309165]	11	34132581	34142753	9	5	3	1	9	NA	5.4	11	NA	11	NA	NA	19	13.6667	2.53086	1.33963	0.0654731	0.152242
ENSRNOG00000054840	AABR07053837.1		3	129857245	129857586	NA	NA	3.72	4.16	4.13	4.13	4.035	NA	2.07	4.12	2.1	NA	2.43	2.68	0.664188	-0.590336	0.065776	0.152259
ENSRNOG00000059087	LOC102546889	cytoplasmic_dynein_1_light_intermediate_chain_1-like_[Source:RGD_Symbol;Acc:7612966]	8	124166520	124169312	NA	5.25	5.3	4.29	3.18	2.08	4.02	6.25	7.41	4.18	NA	6.29	NA	6.0325	1.50062	0.585561	0.0658805	0.152259
ENSRNOG00000006612	LOC108348082	dual_specificity_mitogen-activated_protein_kinase_kinase_3-like_[Source:RGD_Symbol;Acc:11389050]	10	47182433	47203753	NA	148.07	76.18	NA	96.13	NA	106.793	NA	239.07	NA	99.22	282	264.25	221.135	2.07068	1.05011	0.0658634	0.152259
ENSRNOG00000010696	Neil2	nei-like_DNA_glycosylase_2_[Source:RGD_Symbol;Acc:1312033]	15	46372485	46381967	NA	NA	11	8	7.85	12	9.7125	NA	7	7.79	7	NA	5.62	6.8525	0.705534	-0.503212	0.0659183	0.152259
ENSRNOG00000032768	Stxbp4	syntaxin_binding_protein_4_[Source:RGD_Symbol;Acc:1307903]	10	78009338	78168609	40	29	40	NA	51	36	39.2	23	33	19	22	41	NA	27.6	0.704082	-0.506185	0.0658391	0.152259
ENSRNOG00000012384	Rn50_1_1361.3		1	135042162	135042540	0	1	1	1	1	NA	0.8	0	0	0	1	NA	0	0.2	0.25	-2	0.066688	0.152513
ENSRNOG00000046226	AABR07003500.1		1	112946563	112946656	5.36	1.32	NA	7.97	NA	3.14	4.4475	0.94	0	NA	NA	0.88	0.24	0.515	0.115795	-3.11035	0.0695443	0.152513
ENSRNOG00000057308	AABR07004868.2		1	163459074	163461083	1	NA	NA	1	1	1	1	0	1	0	0	NA	1	0.4	0.4	-1.32193	0.070484	0.152513
ENSRNOG00000053048	AABR07012728.1		2	204033548	204034066	0	1	0	NA	0	1	0.4	1	NA	NA	NA	1	1	1	2.5	1.32193	0.070484	0.152513
ENSRNOG00000058209	AABR07063893.1		6	54438436	54443719	1	0	NA	0	1	0	0.4	NA	1	1	NA	1	1	1	2.5	1.32193	0.070484	0.152513
ENSRNOG00000005382	Rn50_7_1158.1		7	115842960	115874418	NA	1	1	1	NA	1	1	0	0	1	0	1	NA	0.4	0.4	-1.32193	0.070484	0.152513
ENSRNOG00000007795	AABR07058410.1		7	114944282	114945344	5	6	11	NA	5	9	7.2	4	NA	NA	4	4	5	4.25	0.590278	-0.760534	0.0687651	0.152513
ENSRNOG00000024177	AC096601.1		7	123088187	123088819	16	9	20.55	NA	14.41	9	13.792	5.72	10.36	9.93	5.31	10.13	NA	8.29	0.601073	-0.734388	0.0681256	0.152513
ENSRNOG00000051476	AABR07055146.1		7	93329	100652	6	NA	10	8	NA	8	8	6	14	NA	12	15	13	12	1.5	0.584963	0.0666749	0.152513
ENSRNOG00000061055	AC136025.1		7	59462456	59463640	0	NA	0	1	1	0	0.4	NA	1	1	NA	1	1	1	2.5	1.32193	0.070484	0.152513
ENSRNOG00000062177	Rn60_7_1084.1		7	108377970	108382543	NA	4	2	2	3	4	3	NA	5	3.24	NA	4.24	6	4.62	1.54	0.62293	0.0699543	0.152513
ENSRNOG00000049187	AABR07069837.1		8	41146257	41150313	1.16	1.57	NA	NA	2.31	1.18	1.555	3.55	2.38	NA	1.83	4.2	NA	2.99	1.92283	0.943231	0.0701064	0.152513
ENSRNOG00000059785	AC096430.2		8	82416534	82421825	9	6	NA	4	NA	3	5.5	2	2	2	0	NA	4	2	0.363636	-1.45943	0.0701422	0.152513
ENSRNOG00000060961	AABR07070246.1		8	61430419	61436104	16	18	18	NA	NA	NA	17.3333	4	21	7	7	11	NA	10	0.576923	-0.793549	0.067716	0.152513
ENSRNOG00000054591	AABR07030642.1		10	97347638	97349831	1	1	NA	1	1	1	1	0	NA	0	1	1	0	0.4	0.4	-1.32193	0.070484	0.152513
ENSRNOG00000057356	AABR07072112.1		10	40707122	40710894	2	NA	2	2	2	NA	2	1	1	2	NA	1	2	1.4	0.7	-0.514573	0.070484	0.152513
ENSRNOG00000058116	AC118419.1		10	47514451	47515063	0	1.04	0	NA	0	1.06	0.42	1.05	1.04	1.07	NA	NA	NA	1.05333	2.50794	1.3265	0.0694826	0.152513
ENSRNOG00000062008	Rn60_12_0104.1		12	10305498	10305985	7	14	7	NA	9	NA	9.25	4	4	3	8	5	NA	4.8	0.518919	-0.946419	0.0669436	0.152513
ENSRNOG00000062045	Rn60_12_0126.2		12	12574058	12574805	1	NA	1	1	1	1	1	0	1	NA	0	0	1	0.4	0.4	-1.32193	0.070484	0.152513
ENSRNOG00000058429	AABR07014820.1		14	32671884	32673933	NA	0	0	0	1	1	0.4	NA	1	1	NA	1	NA	1	2.5	1.32193	0.070484	0.152513
ENSRNOG00000055566	AABR07019437.4		15	105523173	105552260	1	0	1	NA	0	0	0.4	1	1	1	NA	NA	1	1	2.5	1.32193	0.070484	0.152513
ENSRNOG00000061423	AABR07019091.1		15	87679235	87680472	0	NA	1	1	0	0	0.4	1	NA	NA	1	NA	1	1	2.5	1.32193	0.070484	0.152513
ENSRNOG00000061888	AABR07016856.1		15	2338415	2346171	0	1	0	NA	1	0	0.4	NA	1	1	NA	1	1	1	2.5	1.32193	0.070484	0.152513
ENSRNOG00000054572	AABR07026361.2		16	74072356	74072541	1	1	0	0	NA	0	0.4	NA	NA	1	1	1	1	1	2.5	1.32193	0.070484	0.152513
ENSRNOG00000058075	AABR07026576.1		16	84212799	84213997	1	1	1	NA	1	1	1	1	1	0	NA	0	0	0.4	0.4	-1.32193	0.070484	0.152513
ENSRNOG00000054905	AC139608.2		17	9420786	9427123	1.06	1.05	NA	1.07	NA	1.07	1.0625	1.04	0	0	1.07	NA	0	0.422	0.397176	-1.33215	0.0683388	0.152513
ENSRNOG00000047294	AABR07043115.1		19	21964793	21970103	NA	1	NA	NA	1	1	1	0	1	0	NA	0	1	0.4	0.4	-1.32193	0.070484	0.152513
ENSRNOG00000058218	AC131806.3		19	22748202	22748642	NA	NA	1	1	NA	1	1	NA	1	1	0	0	0	0.4	0.4	-1.32193	0.070484	0.152513
ENSRNOG00000061594	AABR07044081.1		19	56540696	56541771	NA	1	0	1	0	0	0.4	1	NA	1	1	NA	NA	1	2.5	1.32193	0.070484	0.152513
ENSRNOG00000056854	Tex33		7	119598126	119605729	1	1	NA	1	1	NA	1	1	0	0	0	1	NA	0.4	0.4	-1.32193	0.070484	0.152513
ENSRNOG00000011071	Nt5e	5'_nucleotidase,_ecto_[Source:RGD_Symbol;Acc:61956]	8	95968652	96012696	104	70	NA	NA	124	85	95.75	53	66	64	64	70	NA	63.4	0.662141	-0.59479	0.0662911	0.152513
ENSRNOG00000054807	7SK	7SK_RNA_[Source:RFAM;Acc:RF00100]	1	141076246	141076496	NA	1	1	NA	1	1	1	0	1	0	0	1	NA	0.4	0.4	-1.32193	0.070484	0.152513
ENSRNOG00000033529	Amy1a	amylase,_alpha_1A_[Source:RGD_Symbol;Acc:2113]	2	216428709	216443518	51	34	43	32	49	NA	41.8	10	44	10	NA	NA	16	20	0.478469	-1.0635	0.0674764	0.152513
ENSRNOG00000019557	Asb18	ankyrin_repeat_and_SOCS_box-containing_18_[Source:RGD_Symbol;Acc:1310850]	9	97085234	97151832	1	1	1	1	NA	NA	1	1	4	NA	3	NA	4	3	3	1.58496	0.0662756	0.152513
ENSRNOG00000004378	Abca5	ATP_binding_cassette_subfamily_A_member_5_[Source:RGD_Symbol;Acc:628661]	10	98576039	98644938	298	NA	272	NA	272	199	260.25	125	252	130	154	254	NA	183	0.70317	-0.508055	0.0699292	0.152513
ENSRNOG00000013412	Creb1	cAMP_responsive_element_binding_protein_1_[Source:RGD_Symbol;Acc:620218]	9	71230108	71293435	63.57	45	88.64	NA	90.59	43.18	66.196	24.93	55.28	51	30.03	41.72	NA	40.592	0.613209	-0.705549	0.0697921	0.152513
ENSRNOG00000016312	Catsper4	cation_channel,_sperm_associated_4_[Source:RGD_Symbol;Acc:1565213]	5	152430025	152446775	3	NA	2	1	2	NA	2	2	0	1	1	NA	0	0.8	0.4	-1.32193	0.0690004	0.152513
ENSRNOG00000033162	Chia	chitinase,_acidic_[Source:RGD_Symbol;Acc:1303058]	2	208749996	208797402	22	22	NA	42	17	19	24.4	32	NA	38	40	32	NA	35.5	1.45492	0.540938	0.0699144	0.152513
ENSRNOG00000004725	Cela1	chymotrypsin-like_elastase_family,_member_1_[Source:RGD_Symbol;Acc:2547]	7	142305338	142318620	3	4	2	NA	2	NA	2.75	NA	NA	5	5	4	3	4.25	1.54545	0.628031	0.0686078	0.152513
ENSRNOG00000034221	Cfap126	cilia_and_flagella_associated_protein_126_[Source:RGD_Symbol;Acc:1562658]	13	89480058	89495949	NA	112	NA	65	124	NA	100.333	32	46	72	28	NA	NA	44.5	0.443522	-1.17292	0.0677285	0.152513
ENSRNOG00000057711	Cmtm1	CKLF-like_MARVEL_transmembrane_domain_containing_1_[Source:RGD_Symbol;Acc:1560130]	19	859948	869490	1	0	0	1	NA	0	0.4	1	NA	NA	NA	1	1	1	2.5	1.32193	0.070484	0.152513
ENSRNOG00000022766	Ccdc89	coiled-coil_domain_containing_89_[Source:RGD_Symbol;Acc:1305335]	1	154606490	154607602	NA	0	0	0	0	7.31	1.462	6.16	12.73	23	NA	NA	6.58	12.1175	8.2883	3.05108	0.0663944	0.152513
ENSRNOG00000046751	LOC100909409	disks_large_homolog_5-like_[Source:RGD_Symbol;Acc:6504293]	19	27835890	27840821	NA	2.73	NA	2.85	3.26	3.25	3.0225	0	0	0	NA	NA	3.24	0.81	0.26799	-1.89975	0.0698967	0.152513
ENSRNOG00000054250	Fam186b	family_with_sequence_similarity_186,_member_B_[Source:RGD_Symbol;Acc:1559522]	7	140935645	140951071	1	1	1	NA	1	NA	1	1	0	0	0	NA	1	0.4	0.4	-1.32193	0.070484	0.152513
ENSRNOG00000047125	Foxl1	forkhead_box_L1_[Source:RGD_Symbol;Acc:1584212]	19	53055745	53056770	1	1	1	1	NA	NA	1	1	0	0	1	0	NA	0.4	0.4	-1.32193	0.070484	0.152513
ENSRNOG00000021011	Fut2	fucosyltransferase_2_[Source:RGD_Symbol;Acc:2639]	1	101631635	101651668	11	10	NA	NA	9	9	9.75	13	15	NA	NA	NA	19	15.6667	1.60684	0.684224	0.0694707	0.152513
ENSRNOG00000002512	Gpatch2	G_patch_domain_containing_2_[Source:RGD_Symbol;Acc:1308865]	13	105684420	105815606	111	78	135	NA	128	NA	113	63	97	67	67	100	NA	78.8	0.697345	-0.520055	0.0696705	0.152513
ENSRNOG00000015210	Ggt6	gamma-glutamyl_transferase_6_[Source:RGD_Symbol;Acc:1303335]	10	58995556	58998033	0	0	0	NA	1	1	0.4	1	NA	1	NA	NA	1	1	2.5	1.32193	0.070484	0.152513
ENSRNOG00000020405	Ins2	insulin_2_[Source:RGD_Symbol;Acc:2916]	1	215856971	215858034	1	NA	2	1	2	2	1.6	1	1	1	NA	1	NA	1	0.625	-0.678072	0.070484	0.152513
ENSRNOG00000011453	Kif6	kinesin_family_member_6_[Source:RGD_Symbol;Acc:621070]	9	13030673	13311924	NA	11	10	19	NA	11	12.75	4	10	8	6	NA	NA	7	0.54902	-0.86507	0.0668841	0.152513
ENSRNOG00000048358	LOC100911107	leukocyte_elastase_inhibitor_A-like_[Source:RGD_Symbol;Acc:6495052]	17	32009809	32015071	NA	11	12	3	8	29.85	12.77	29	17	NA	21	27	26	24	1.8794	0.910276	0.0696028	0.152513
ENSRNOG00000006378	Mga	MGA,_MAX_dimerization_protein_[Source:RGD_Symbol;Acc:1561597]	3	111699021	111759911	546	413	594	NA	597	390	508	209	494	267	302	483	NA	351	0.690945	-0.533357	0.0666086	0.152513
ENSRNOG00000035637	Mir29b2	microRNA_29b-2_[Source:RGD_Symbol;Acc:2314889]	13	113782057	113782140	0	0.5	NA	0	0.5	0	0.2	NA	0.5	NA	0.5	NA	0.5	0.5	2.5	1.32193	0.070484	0.152513
ENSRNOG00000010423	Misp	mitotic_spindle_positioning_[Source:RGD_Symbol;Acc:1595680]	7	12697743	12707922	13	5	NA	NA	11	8	9.25	3	NA	4	7	4	NA	4.5	0.486486	-1.03953	0.0661972	0.152513
ENSRNOG00000051028	Miat	myocardial_infarction_associated_transcript_(non-protein_coding)_[Source:RGD_Symbol;Acc:7567380]	12	50433686	50433825	51	28	54	NA	31	NA	41	NA	NA	12	24	29	NA	21.6667	0.528455	-0.920147	0.0695478	0.152513
ENSRNOG00000027797	Nit2	nitrilase_family,_member_2_[Source:RGD_Symbol;Acc:1310494]	11	45462345	45473104	570	NA	498	602	552	NA	555.5	274	574	298	NA	NA	321	366.75	0.660216	-0.59899	0.0682556	0.152513
ENSRNOG00000018238	Nuggc	nuclear_GTPase,_germinal_center_associated_[Source:RGD_Symbol;Acc:1562099]	15	49010492	49055237	0	0	NA	1	1	0	0.4	1	1	1	1	NA	NA	1	2.5	1.32193	0.070484	0.152513
ENSRNOG00000055293	Ptprb	protein_tyrosine_phosphatase,_receptor_type,_B_[Source:RGD_Symbol;Acc:1305922]	7	59326518	59425718	255	225	390	NA	315	NA	296.25	180	192	141	146	304	NA	192.6	0.650127	-0.621207	0.0674313	0.152513
ENSRNOG00000048674	LOC102553180	protocadherin_alpha-1-like_[Source:RGD_Symbol;Acc:7632293]	18	29951094	29953481	56.15	44	96.12	NA	50.15	NA	61.605	16	57.08	18	28.06	28.06	NA	29.44	0.477883	-1.06527	0.066183	0.152513
ENSRNOG00000009995	Rapgef6	Rap_guanine_nucleotide_exchange_factor_6_[Source:RGD_Symbol;Acc:1307645]	10	39875371	40039929	407	NA	NA	NA	492	405	434.667	233	303	187	290	492	NA	301	0.692485	-0.530146	0.0675681	0.152513
ENSRNOG00000008625	Rimkla	ribosomal_modification_protein_rimK-like_family_member_A_[Source:RGD_Symbol;Acc:1306880]	5	138521340	138545404	332	240	357	NA	231	NA	290	155	267	174	178	239	NA	202.6	0.698621	-0.517419	0.0675484	0.152513
ENSRNOG00000049256	rno-mir-29b-2	rno-mir-29b-2_[Source:miRBase;Acc:MI0000862]	1	38238376	38238459	0	0.5	NA	0	0.5	0	0.2	NA	0.5	NA	0.5	NA	0.5	0.5	2.5	1.32193	0.070484	0.152513
ENSRNOG00000009656	Rspo1	R-spondin_1_[Source:RGD_Symbol;Acc:1565558]	5	142986526	143007831	103	61	94	30	NA	NA	72	114	134	111	126	NA	96	116.2	1.61389	0.690541	0.0701512	0.152513
ENSRNOG00000002794	Selp	selectin_P_[Source:RGD_Symbol;Acc:3656]	13	82429063	82464628	2	3	NA	4	4	3	3.2	3	2	NA	1	2	NA	2	0.625	-0.678072	0.0690004	0.152513
ENSRNOG00000045644	LOC684762	similar_to_CG31613-PA_[Source:RGD_Symbol;Acc:1586732]	17	43807130	43807540	NA	2.71	2.7	NA	1.85	5.2	3.115	5.13	NA	NA	5.53	5.07	4.58	5.0775	1.63002	0.704886	0.0688233	0.152513
ENSRNOG00000048574	RGD1563378	similar_to_ferritin_heavy_polypeptide-like_17_[Source:RGD_Symbol;Acc:1563378]	X	45637415	45637945	0	NA	0	1	0	1	0.4	NA	1	NA	NA	1	1	1	2.5	1.32193	0.070484	0.152513
ENSRNOG00000039296	LOC680273	similar_to_Forkhead_box_protein_L1_(Forkhead-related_protein_FKHL11)_(Forkhead-related_transcription_factor_7)_(FREAC-7)_[Source:RGD_Symbol;Acc:1594158]	12	17902521	17904254	NA	1	1	0	0	0	0.4	1	1	NA	NA	NA	1	1	2.5	1.32193	0.070484	0.152513
ENSRNOG00000005826	RGD1562420	similar_to_hypothetical_protein_[Source:RGD_Symbol;Acc:1562420]	6	146394456	146395025	3.39	NA	5.47	4.48	6.78	9.21	5.866	7.92	NA	NA	9.25	7.31	9.03	8.3775	1.42815	0.514143	0.0673075	0.152513
ENSRNOG00000027938	RGD1562037	similar_to_OTTHUMP00000046255_[Source:RGD_Symbol;Acc:1562037]	17	55670331	55709740	478	541	826	NA	681	NA	631.5	271	526	491	251	524	NA	412.6	0.653365	-0.614039	0.0685246	0.152513
ENSRNOG00000007266	RGD1311251	similar_to_RIKEN_cDNA_4930550C14_[Source:RGD_Symbol;Acc:1311251]	8	57983556	58011962	16	22	NA	11	14	22	17	8	NA	12	10	15	NA	11.25	0.661765	-0.59561	0.0686939	0.152513
ENSRNOG00000057829	SCARNA1	Small_Cajal_body_specific_RNA_1_[Source:RFAM;Acc:RF00553]	5	151024460	151024623	1	0	0	NA	0	1	0.4	1	NA	1	NA	1	NA	1	2.5	1.32193	0.070484	0.152513
ENSRNOG00000053770	SNORA15	Small_nucleolar_RNA_SNORA15_[Source:RFAM;Acc:RF00398]	12	30494607	30494737	1	NA	NA	1	1	NA	1	0	1	0	0	NA	1	0.4	0.4	-1.32193	0.070484	0.152513
ENSRNOG00000059486	SNORA2	Small_nucleolar_RNA_SNORA2/SNORA34_family_[Source:RFAM;Acc:RF00410]	4	118170893	118171028	1	1	1	1	NA	1	1	1	NA	0	1	0	0	0.4	0.4	-1.32193	0.070484	0.152513
ENSRNOG00000026501	Slc6a19	solute_carrier_family_6_member_19_[Source:RGD_Symbol;Acc:1594328]	1	32199810	32220045	1	NA	1	1	NA	1	1	0	0	1	NA	0	1	0.4	0.4	-1.32193	0.070484	0.152513
ENSRNOG00000026797	Slc9c2	solute_carrier_family_9,_member_C2_(putative)_[Source:RGD_Symbol;Acc:1565820]	13	79000037	79079429	9.07	9	NA	9	9.05	6.02	8.428	8	6	2.01	3	NA	NA	4.7525	0.563894	-0.826504	0.068352	0.152513
ENSRNOG00000019566	LOC100911109	sperm-associated_antigen_4_protein-like_[Source:RGD_Symbol;Acc:6495088]	3	152143811	152148029	0	0	NA	1.09	72.76	NA	18.4625	54.66	85.61	47.35	80.35	NA	NA	66.9925	3.62857	1.8594	0.0687933	0.152513
ENSRNOG00000017540	Spata3	spermatogenesis_associated_3_[Source:RGD_Symbol;Acc:1308164]	9	93030714	93042631	2	NA	2	2	NA	2	2	2	1	2	1	1	NA	1.4	0.7	-0.514573	0.070484	0.152513
ENSRNOG00000052668	Tcf24	transcription_factor_24_[Source:RGD_Symbol;Acc:1589398]	5	8957405	8961337	1	NA	1	NA	NA	1	1	0	0	0	NA	1	1	0.4	0.4	-1.32193	0.070484	0.152513
ENSRNOG00000000009	Tmco5b	transmembrane_and_coiled-coil_domains_5B_[Source:RGD_Symbol;Acc:1561237]	3	104749051	104765436	NA	NA	1	1	1	1	1	1	0	0	0	NA	1	0.4	0.4	-1.32193	0.070484	0.152513
ENSRNOG00000010430	Tmem40	transmembrane_protein_40_[Source:RGD_Symbol;Acc:1587025]	4	147645333	147657847	NA	NA	1	1	NA	1	1	NA	1	1	0	0	0	0.4	0.4	-1.32193	0.070484	0.152513
ENSRNOG00000058615	U6	U6_spliceosomal_RNA_[Source:RFAM;Acc:RF00026]	1	197983358	197983464	1	1	NA	0	1	1	0.8	NA	0	1	0	0	0	0.2	0.25	-2	0.066688	0.152513
ENSRNOG00000018764	B3gnt3	UDP-GlcNAc:betaGal_beta-1,3-N-acetylglucosaminyltransferase_3_[Source:RGD_Symbol;Acc:1305151]	16	20123948	20133322	5	NA	4	3	NA	NA	4	5	NA	NA	NA	6	7	6	1.5	0.584963	0.070484	0.152513
ENSRNOG00000048233	LOC100910668	uncharacterized_LOC100910668_[Source:RGD_Symbol;Acc:6497396]	9	16139101	16140629	0	NA	0	0.5	0	0.5	0.2	0.5	NA	0.5	0.5	0.5	NA	0.5	2.5	1.32193	0.070484	0.152513
ENSRNOG00000046526	LOC100911489	uncharacterized_LOC100911489_[Source:RGD_Symbol;Acc:6492882]	9	14951047	14952575	0	NA	0	0.5	0	0.5	0.2	0.5	NA	0.5	0.5	0.5	NA	0.5	2.5	1.32193	0.070484	0.152513
ENSRNOG00000037452	AABR07042542.1		X	159081445	159100512	1	0	0	0	1	NA	0.4	1	1	NA	NA	1	1	1	2.5	1.32193	0.070484	0.152513
ENSRNOG00000057430	AABR07039694.1		X	82710329	82711680	1	1	1	NA	NA	NA	1	0	0	0	1	NA	1	0.4	0.4	-1.32193	0.070484	0.152513
ENSRNOG00000006620	Xcr1	X-C_motif_chemokine_receptor_1_[Source:RGD_Symbol;Acc:1311480]	8	132911486	132919110	1	NA	1	1	NA	1	1	0	0	NA	1	0	1	0.4	0.4	-1.32193	0.070484	0.152513
ENSRNOG00000054879	Zic2	Zic_family_member_2_[Source:RGD_Symbol;Acc:1311174]	15	108908607	108912737	198	198	104	268	NA	NA	192	89	102	110	102	88	NA	98.2	0.511458	-0.967311	0.067435	0.152513
ENSRNOG00000056281	Hist1h3b	histone_cluster_1,_H3b_[Source:RGD_Symbol;Acc:1591702]	17	44839721	44840131	1	0	0	0	NA	1.12	0.424	1	NA	NA	1	1.23	1	1.0575	2.4941	1.31852	0.070638	0.152736
ENSRNOG00000013641	Myo7a	myosin_VIIA_[Source:RGD_Symbol;Acc:628830]	1	163001875	163071508	NA	61	47	54	68	NA	57.5	20	40	39	20	NA	65	36.8	0.64	-0.643856	0.0706981	0.152756
ENSRNOG00000022595	LOC100362965	SNRPN_upstream_reading_frame_protein-like_[Source:RGD_Symbol;Acc:2323728]	17	61332176	61332391	NA	1434.33	8.82	7.64	1461.39	9.08	584.252	1469.88	1514.57	NA	1349.18	1443.87	NA	1444.38	2.47218	1.30578	0.0709504	0.153192
ENSRNOG00000016516	Mbp	myelin_basic_protein_[Source:RGD_Symbol;Acc:3054]	18	79326738	79437310	87723	63010	46104	NA	50087	NA	61731	60916	NA	105073	112477	135355	NA	103455	1.6759	0.74494	0.0710576	0.153313
ENSRNOG00000054931	AC109542.1		1	214446547	214446830	NA	4	5	3	3	NA	3.75	3	1	3	3	NA	2	2.4	0.64	-0.643856	0.0712666	0.153325
ENSRNOG00000048919	Ccdc36	coiled-coil_domain_containing_36_[Source:RGD_Symbol;Acc:1596869]	8	117183343	117211170	2	1	NA	NA	3	1	1.75	0	0	0	0	2	NA	0.4	0.228571	-2.12928	0.0712666	0.153325
ENSRNOG00000011207	Gh1	growth_hormone_1_[Source:RGD_Symbol;Acc:2686]	10	94486205	94488180	0	0	NA	0	0	1	0.2	0	1	NA	2	1	1	1	5	2.32193	0.0712251	0.153325
ENSRNOG00000011688	Neil3	nei-like_DNA_glycosylase_3_[Source:RGD_Symbol;Acc:1310562]	16	41079444	41138505	14	6	9	7	NA	7	8.6	3	1	10	1	5	NA	4	0.465116	-1.10434	0.0711922	0.153325
ENSRNOG00000016583	RGD1561517	similar_to_chromosome_20_open_reading_frame_144_[Source:RGD_Symbol;Acc:1561517]	3	150052483	150053670	NA	8	8	NA	4	5	6.25	NA	NA	4	4	3	3	3.5	0.56	-0.836501	0.071427	0.15356
ENSRNOG00000020865	Ano1	anoctamin_1_[Source:RGD_Symbol;Acc:1310786]	1	217754336	217902473	46	52	NA	NA	77	45	55	31	26	47	NA	36	NA	35	0.636364	-0.652077	0.0717076	0.153834
ENSRNOG00000013426	Mrgprf	MAS_related_GPR_family_member_F_[Source:RGD_Symbol;Acc:708478]	1	218466289	218476224	55	38	26	NA	43	27	37.8	24	NA	26	20	30	24	24.8	0.656085	-0.608046	0.0716746	0.153834
ENSRNOG00000054529	SCARNA6	Small_Cajal_body_specific_RNA_6_[Source:RFAM;Acc:RF00478]	9	94899932	94900201	6	NA	8	7	7	NA	7	4	5	NA	3	7	NA	4.75	0.678571	-0.559427	0.0716727	0.153834
ENSRNOG00000055569	SNORD15	Small_nucleolar_RNA_SNORD15_[Source:RFAM;Acc:RF00067]	1	164436586	164436730	1	3	1	0	NA	1	1.2	2	2	3	3	NA	2	2.4	2	1	0.0718866	0.154013
ENSRNOG00000014975	Zfp483	zinc_finger_protein_483_[Source:RGD_Symbol;Acc:727958]	5	76092287	76102590	281	NA	233	NA	357	171	260.5	99	214	100	125	231	NA	153.8	0.590403	-0.760228	0.0718931	0.154013
ENSRNOG00000007012	Ly75	lymphocyte_antigen_75_[Source:RGD_Symbol;Acc:1565962]	3	46365165	46457201	104	82	NA	NA	89	NA	91.6667	48	64	45	54	106	NA	63.4	0.691636	-0.531914	0.0720236	0.154183
ENSRNOG00000053041	AABR07018183.1		15	45229593	45238307	NA	0	2	0	0	0	0.4	1	NA	2	1	2	1	1.4	3.5	1.80735	0.0726443	0.154224
ENSRNOG00000014339	Anxa10	annexin_A10_[Source:RGD_Symbol;Acc:1560956]	16	29674793	29741465	3	1	NA	2	3	3	2.4	1	2	2	NA	1	1	1.4	0.583333	-0.777608	0.0726443	0.154224
ENSRNOG00000042825	Cd300le	Cd300_molecule-like_family_member_E_[Source:RGD_Symbol;Acc:1305426]	10	103581384	103590607	2	1	NA	NA	1	3	1.75	4	2	4	2	NA	4	3.2	1.82857	0.870717	0.0726243	0.154224
ENSRNOG00000058983	Gata5	GATA_binding_protein_5_[Source:RGD_Symbol;Acc:1561365]	3	175701280	175709465	NA	0	2	0	0	1	0.6	2	2	2	1	NA	1	1.6	2.66667	1.41504	0.0726443	0.154224
ENSRNOG00000009572	Hgfac	HGF_activator_[Source:RGD_Symbol;Acc:70909]	14	80966903	80973456	0	0	1	0	1	NA	0.4	NA	3	1	1	1	1	1.4	3.5	1.80735	0.0726443	0.154224
ENSRNOG00000040136	LOC681766	hypothetical_protein_LOC681766_[Source:RGD_Symbol;Acc:1591638]	6	11022034	11063092	3	7	NA	4	5	NA	4.75	2	2	3	3	NA	NA	2.5	0.526316	-0.925999	0.0725296	0.154224
ENSRNOG00000056849	Kantr	Kdm5c_adjacent_non-coding_transcript_[Source:RGD_Symbol;Acc:10045415]	X	22369521	22399901	35	NA	30	NA	26	26	29.25	14	30	13	15	28	NA	20	0.683761	-0.548437	0.0722097	0.154224
ENSRNOG00000025757	Myh6	myosin_heavy_chain_6_[Source:RGD_Symbol;Acc:62029]	15	33605654	33629699	180.29	NA	NA	208.11	NA	199.39	195.93	86.24	NA	86.39	169.66	NA	176.29	129.645	0.66169	-0.595772	0.0723487	0.154224
ENSRNOG00000026195	LOC689725	similar_to_chromosome_9_open_reading_frame_79_[Source:RGD_Symbol;Acc:1588763]	9	32862732	32868371	2	1	2	NA	4	NA	2.25	1	0	1	1	0	NA	0.6	0.266667	-1.90689	0.0723523	0.154224
ENSRNOG00000050110	Stfa2	stefin_A2_[Source:RGD_Symbol;Acc:1562186]	11	67465236	67470941	1	NA	0	1.69	0	0	0.538	NA	NA	1.58	NA	1	2	1.52667	2.83767	1.50471	0.0726575	0.154224
ENSRNOG00000016219	Vnn1	vanin_1_[Source:RGD_Symbol;Acc:1310075]	1	22614783	22625204	NA	9	8	7	NA	8	8	8	13	NA	11	14	NA	11.5	1.4375	0.523562	0.0723214	0.154224
ENSRNOG00000031478	Zfp663	zinc_finger_protein_663_[Source:RGD_Symbol;Acc:2318893]	3	162028384	162035614	13	20	36	NA	64	25	31.6	9	8	12	11	NA	NA	10	0.316456	-1.65992	0.0724419	0.154224
ENSRNOG00000059297	Adam21	ADAM_metallopeptidase_domain_21_[Source:RGD_Symbol;Acc:6499950]	16	39144972	39147702	8	NA	NA	9	NA	9	8.66667	4	NA	5	NA	7.38	8.09	6.1175	0.705865	-0.502535	0.0727753	0.154366
ENSRNOG00000032095	AC122603.1		16	19954366	19954833	1.01	0	NA	1.01	0	0	0.404	NA	NA	1.47	NA	3.06	1.49	2.00667	4.967	2.31237	0.0729658	0.154661
ENSRNOG00000062118	LOC102547949	uncharacterized_LOC102547949_[Source:RGD_Symbol;Acc:7603781]	2	254740130	254878840	26	40	NA	47	NA	32	36.25	25	30	21	NA	NA	21	24.25	0.668966	-0.579996	0.0730935	0.154822
ENSRNOG00000011483	S100a9	S100_calcium_binding_protein_A9_[Source:RGD_Symbol;Acc:620267]	2	190097554	190100276	5	6	5	7	NA	5	5.6	12	6	NA	9	14	NA	10.25	1.83036	0.872125	0.073242	0.155028
ENSRNOG00000016262	Dnase2b	deoxyribonuclease_2_beta_[Source:RGD_Symbol;Acc:70901]	2	252436332	252451999	2	3	NA	4	NA	4	3.25	NA	4	NA	4	7	6	5.25	1.61538	0.691878	0.0734731	0.155299
ENSRNOG00000004221	Lgr5	leucine_rich_repeat_containing_G_protein_coupled_receptor_5_[Source:RGD_Symbol;Acc:1307733]	7	58448277	58587787	80	56	62	NA	153	75	85.2	38	43	33	59	NA	NA	43.25	0.507629	-0.978153	0.0734328	0.155299
ENSRNOG00000051310	Rn50_X_0750.2		X	74188381	74188723	1.15	NA	0	0	1.16	0	0.462	1.13	NA	1.14	NA	NA	1.16	1.14333	2.47475	1.30728	0.0736664	0.155598
ENSRNOG00000016151	Ankrd23	ankyrin_repeat_domain_23_[Source:RGD_Symbol;Acc:1310398]	9	43112141	43116521	NA	4	NA	NA	4	4	4	NA	NA	7	NA	6	5	6	1.5	0.584963	0.0741799	0.156573
ENSRNOG00000056794	AABR07008424.1		2	57942970	57944530	1	2	2	NA	0	0	1	3	2	NA	2	1	3	2.2	2.2	1.1375	0.0746807	0.157171
ENSRNOG00000057117	AABR07020990.1		13	51335308	51337057	1	0	2	NA	1	0	0.8	NA	1	NA	2	2	2	1.75	2.1875	1.12928	0.0749851	0.157171
ENSRNOG00000050024	Ms4a4a	membrane-spanning_4-domains,_subfamily_A,_member_4A_[Source:RGD_Symbol;Acc:1307006]	1	227592635	227607042	10	NA	5	12	13	13	10.6	NA	7	3	NA	9	7	6.5	0.613208	-0.705553	0.0748637	0.157171
ENSRNOG00000046382	LOC100911365	Parkinson_disease_7_domain-containing_protein_1-like_[Source:RGD_Symbol;Acc:6493620]	1	214389255	214394411	121.53	NA	70.22	112	118.24	64.33	97.264	62.06	70.73	71.28	61.14	73.62	NA	67.766	0.696722	-0.521344	0.0747049	0.157171
ENSRNOG00000057527	RNase_MRP	RNase_MRP_[Source:RFAM;Acc:RF00030]	5	58994682	58994953	NA	3	NA	2	NA	1	2	5	NA	3	NA	4	3	3.75	1.875	0.906891	0.0749673	0.157171
ENSRNOG00000004341	LOC498222	similar_to_specifically_androgen-regulated_protein_[Source:RGD_Symbol;Acc:1565034]	13	47454591	47467432	4	2	NA	2	3	4	3	NA	2	1	1	3	2	1.8	0.6	-0.736966	0.0746807	0.157171
ENSRNOG00000002566	Tnp2	transition_protein_2_[Source:RGD_Symbol;Acc:3885]	10	4953879	4954624	2	1	NA	2	NA	2	1.75	1	NA	1	2	0	0	0.8	0.457143	-1.12928	0.0749851	0.157171
ENSRNOG00000022099	Trim72	tripartite_motif_containing_72_[Source:RGD_Symbol;Acc:1562778]	1	199449973	199457895	13	7	7	7	9	NA	8.6	16	NA	18	29	NA	11	18.5	2.15116	1.10512	0.0748688	0.157171
ENSRNOG00000051027	Rn50_X_0641.4		X	63484126	63518657	1	0	0	2	1	NA	0.8	NA	NA	1	2	2	2	1.75	2.1875	1.12928	0.0749851	0.157171
ENSRNOG00000002224	Yipf7	Yip1_domain_family,_member_7_[Source:RGD_Symbol;Acc:1310766]	14	62567745	62595854	NA	5	NA	7	5	5	5.5	4	4	5	2	NA	NA	3.75	0.681818	-0.552541	0.0746044	0.157171
ENSRNOG00000054466	AABR07001207.1		1	38814643	38835507	27.34	14.52	23.84	6.27	18.96	NA	18.186	27.05	NA	24.05	NA	NA	30.51	27.2033	1.49584	0.580955	0.0752254	0.157565
ENSRNOG00000055318	AABR07068030.1		9	78295246	78295547	NA	1.23	1.26	NA	1.45	NA	1.31333	0	NA	1.74	0.1	0	0.74	0.516	0.392893	-1.34779	0.0755748	0.158083
ENSRNOG00000011575	Adamts18	ADAM_metallopeptidase_with_thrombospondin_type_1_motif,_18_[Source:RGD_Symbol;Acc:1560118]	19	46005277	46101250	75	NA	NA	91	59	41	66.5	38	31	19	27	70	NA	37	0.556391	-0.845829	0.0755774	0.158083
ENSRNOG00000004828	Acvr1c	activin_A_receptor_type_1C_[Source:RGD_Symbol;Acc:621789]	3	44270653	44342355	14	47	62	NA	33	NA	39	10	14	NA	5	21	NA	12.5	0.320513	-1.64155	0.0756894	0.158207
ENSRNOG00000028362	Unc80	unc-80_homolog,_NALCN_activator_[Source:RGD_Symbol;Acc:1309976]	9	73493027	73683000	1075.17	728.08	999.08	NA	1101.83	624.12	905.656	365.47	918.98	434.51	501.9	815.38	NA	607.248	0.670506	-0.576677	0.0758517	0.158436
ENSRNOG00000012119	AABR07069282.1		8	15940859	15943986	NA	152.95	95.07	NA	162.85	NA	136.957	NA	57.72	69.51	65.65	74.36	NA	66.81	0.487819	-1.03558	0.0762563	0.158642
ENSRNOG00000004457	RGD1560617	hypothetical_gene_supported_by_NM_053561;_AF062594_[Source:RGD_Symbol;Acc:1560617]	7	127964752	127965903	1.05	1.05	3.15	NA	3.17	1.05	1.894	5.18	3.18	2.1	NA	5.23	NA	3.9225	2.07101	1.05034	0.0762663	0.158642
ENSRNOG00000025898	LOC690142	hypothetical_protein_LOC690142_[Source:RGD_Symbol;Acc:1584027]	7	132378273	132417712	2	2	NA	1	1	4	2	2	NA	0	0	0	1	0.6	0.3	-1.73697	0.0761231	0.158642
ENSRNOG00000026702	Jaml	junction_adhesion_molecule_like_[Source:RGD_Symbol;Acc:1562572]	8	49378644	49410088	NA	4	NA	7	6	7	6	NA	8	7	14	12	NA	10.25	1.70833	0.77259	0.0762208	0.158642
ENSRNOG00000028423	Otop1	otopetrin_1_[Source:RGD_Symbol;Acc:631389]	14	77236278	77263729	NA	NA	3	5	4	NA	4	1	3	2	4	NA	1	2.2	0.55	-0.862496	0.0760181	0.158642
ENSRNOG00000058372	Ac1576	uncharacterized_LOC102552783_[Source:RGD_Symbol;Acc:7502825]	10	71342035	71358190	5	NA	5	5	3	4	4.4	5	2	3	2	NA	3	3	0.681818	-0.552541	0.0761231	0.158642
ENSRNOG00000009589	LOC102552055	angiopoietin-related_protein_7-like_[Source:RGD_Symbol;Acc:7553363]	5	165312130	165316652	4	NA	5	NA	3	3	3.75	NA	2	3	2	NA	3	2.5	0.666667	-0.584963	0.0763797	0.158769
ENSRNOG00000028561	AABR07011672.1		2	165486617	165487190	4.55	NA	5.66	2.35	3.26	NA	3.955	1.35	3.62	1.18	NA	2	2.24	2.078	0.525411	-0.928482	0.0766164	0.15902
ENSRNOG00000061301	AC096239.3		13	52265945	52266100	58	39	91	NA	53	NA	60.25	22	NA	20	35	49	NA	31.5	0.522822	-0.935609	0.0766588	0.15902
ENSRNOG00000001476	Cldn4	claudin_4_[Source:RGD_Symbol;Acc:1307932]	12	24761210	24763005	NA	2	1	1	3	NA	1.75	3	6	NA	NA	10	4	5.75	3.28571	1.71621	0.076653	0.15902
ENSRNOG00000013027	Rgl3	ral_guanine_nucleotide_dissociation_stimulator-like_3_[Source:RGD_Symbol;Acc:1309756]	8	22979181	23000485	72	44	NA	60	83	NA	64.75	32	20	41	62	NA	52	41.4	0.639382	-0.645249	0.0772066	0.160046
ENSRNOG00000031100	Klhl1	kelch-like_family_member_1_[Source:RGD_Symbol;Acc:1307452]	15	80271731	80713153	144	NA	153	NA	105	87	122.25	NA	83	38	66	NA	113	75	0.613497	-0.704872	0.0774339	0.160406
ENSRNOG00000033030	AABR07072440.1		15	18532361	18532942	13.94	16.15	12.73	23.1	NA	17.28	16.64	NA	13.5	4.77	2.68	NA	NA	6.98333	0.419671	-1.25267	0.0776076	0.160656
ENSRNOG00000053831	AABR07065049.2		6	105823489	105834033	4	1	0	1	1	NA	1.4	3	3	NA	3	NA	NA	3	2.14286	1.09954	0.0777416	0.160778
ENSRNOG00000048114	Echdc3	enoyl_CoA_hydratase_domain_containing_3_[Source:RGD_Symbol;Acc:1589147]	17	76002275	76022813	7	9	NA	NA	NA	6	7.33333	4	NA	6	5	NA	4	4.75	0.647727	-0.626542	0.0777736	0.160778
ENSRNOG00000054562	AABR07043098.1		19	20559528	20568309	NA	10	11	32	12	NA	16.25	25	30	NA	53	NA	28	34	2.09231	1.0651	0.0780536	0.161026
ENSRNOG00000015105	Bspry	B-box_and_SPRY_domain_containing_[Source:RGD_Symbol;Acc:708400]	5	78334284	78356460	214	129	124	NA	121	NA	147	179	NA	181	246	304	NA	227.5	1.54762	0.63005	0.0780538	0.161026
ENSRNOG00000043451	Spp1	secreted_phosphoprotein_1_[Source:RGD_Symbol;Acc:3752]	14	6673686	6679901	304	103	27	NA	335	241	202	37	77	62	NA	NA	76	63	0.311881	-1.68093	0.0780244	0.161026
ENSRNOG00000060090	AABR07044418.2		20	5314527	5314921	1.13	1.08	1.16	1.08	NA	1.14	1.118	0	NA	0	1.16	0	1.13	0.458	0.40966	-1.2875	0.0781712	0.161158
ENSRNOG00000014343	Anln	anillin,_actin_binding_protein_[Source:RGD_Symbol;Acc:1561367]	8	23337621	23390773	40.12	30.7	NA	36.75	NA	25.27	33.21	16.8	22.47	18.27	18.99	37.64	NA	22.834	0.687564	-0.540434	0.0783661	0.161275
ENSRNOG00000037165	Nipal3	NIPA-like_domain_containing_3_[Source:RGD_Symbol;Acc:1563439]	5	153807955	153840178	417	314	345	NA	430	NA	376.5	139	339	215	206	401	NA	260	0.690571	-0.534138	0.0783887	0.161275
ENSRNOG00000020863	Oaz3	ornithine_decarboxylase_antizyme_3_[Source:RGD_Symbol;Acc:1599278]	2	195676048	195678848	4	3	3	2	4	NA	3.2	NA	5	NA	3	6	6	5	1.5625	0.643856	0.0783881	0.161275
ENSRNOG00000015283	Nt5c1a	5'-nucleotidase,_cytosolic_IA_[Source:RGD_Symbol;Acc:1310908]	5	140888973	140904207	34	23	58	NA	22	29	33.2	NA	72	NA	42	62	NA	58.6667	1.76707	0.821358	0.0785248	0.161335
ENSRNOG00000052916	Malrd1	MAM_and_LDL_receptor_class_A_domain_containing_1_[Source:RGD_Symbol;Acc:2320868]	17	82430836	82953864	NA	8	3	3	5	9	5.6	8	9	7	NA	12	NA	9	1.60714	0.684498	0.0784773	0.161335
ENSRNOG00000056213	AC130741.1		16	19806544	19807258	3.01	NA	NA	6.03	4.02	NA	4.35333	1	1.01	1.01	NA	4	2.01	1.806	0.414855	-1.26932	0.0787611	0.16171
ENSRNOG00000017775	Slc5a1	solute_carrier_family_5_member_1_[Source:RGD_Symbol;Acc:3713]	14	82909981	82975263	2	2	4	6	3	NA	3.4	NA	4	NA	6	5	6	5.25	1.54412	0.626783	0.0789092	0.161904
ENSRNOG00000027271	RGD1359290	Ribosomal_L22_domain_containing_protein_RGD1359290_[Source:RGD_Symbol;Acc:1359290]	10	95642640	95657977	13.04	102.69	NA	3.84	4.87	120.81	49.05	NA	NA	97.55	121.42	124.48	93.59	109.26	2.22752	1.15544	0.0791573	0.162302
ENSRNOG00000047866	AABR07053736.1		3	122930322	122930828	2	NA	NA	2	2	2	2	3	4	NA	4	2	NA	3.25	1.625	0.70044	0.079605	0.162822
ENSRNOG00000056134	AABR07033757.1		11	38881477	38888955	0	1.47	6.16	1.77	2.57	NA	2.394	NA	NA	5.43	4.78	NA	4.19	4.8	2.00501	1.00361	0.0796089	0.162822
ENSRNOG00000017912	Atp2a3	ATPase_sarcoplasmic/endoplasmic_reticulum_Ca2+_transporting_3_[Source:RGD_Symbol;Acc:2175]	10	59529785	59560433	NA	66	75	133	86	160	104	109	NA	NA	173	155	172	152.25	1.46394	0.549859	0.0796644	0.162822
ENSRNOG00000003883	LOC317456	hypothetical_LOC317456_[Source:RGD_Symbol;Acc:1549733]	X	43881246	43882204	NA	6.53	7.72	7.86	7.15	NA	7.315	5.09	0	0	9.38	0	NA	2.894	0.395625	-1.33779	0.0796885	0.162822
ENSRNOG00000019763	Mlph	melanophilin_[Source:RGD_Symbol;Acc:1310733]	9	98073038	98108433	1	NA	3	2	NA	1	1.75	NA	NA	3	3	NA	3	3	1.71429	0.777608	0.079605	0.162822
ENSRNOG00000005911	Rln3	relaxin_3_[Source:RGD_Symbol;Acc:628745]	19	25164497	25166528	2	1	2	NA	2	NA	1.75	NA	3	4	NA	10	6	5.75	3.28571	1.71621	0.0797351	0.162822
ENSRNOG00000057198	AC134759.1		1	82371389	82373255	NA	3	3	4	NA	6	4	NA	2	2	2	2	3	2.2	0.55	-0.862496	0.0799186	0.162839
ENSRNOG00000057958	AC128960.2		17	78911581	78912418	2	NA	4	2	NA	6.01	3.5025	1	1	1	NA	1	NA	1	0.28551	-1.80839	0.0798331	0.162839
ENSRNOG00000020687	Dpf1	double_PHD_fingers_1_[Source:RGD_Symbol;Acc:61868]	1	87248489	87258070	NA	1818	2436	2583	NA	NA	2279	1487	1484	NA	1494	1550	NA	1503.75	0.659829	-0.599836	0.0798751	0.162839
ENSRNOG00000027633	LOC102550375	uncharacterized_LOC102550375_[Source:RGD_Symbol;Acc:7634115]	15	12584423	12602692	5	4	2	NA	2	4	3.4	2	NA	NA	NA	2	2	2	0.588235	-0.765535	0.0799596	0.162839
ENSRNOG00000012566	Kcnv2	potassium_voltage-gated_channel_modifier_subfamily_V_member_2_[Source:RGD_Symbol;Acc:1309271]	1	245396989	245416531	2	2	NA	1	3	0	1.6	NA	0	1	1	0	0	0.4	0.25	-2	0.0801188	0.163053
ENSRNOG00000008134	Mefv	MEFV,_pyrin_innate_immunity_regulator_[Source:RGD_Symbol;Acc:61889]	10	12046541	12056311	NA	NA	NA	7	11	12	10	3	6	5	4	NA	10	5.6	0.56	-0.836501	0.0804105	0.163226
ENSRNOG00000031535	Ptgdr	prostaglandin_D2_receptor_[Source:RGD_Symbol;Acc:619707]	15	18088897	18096039	10.68	18.57	8.65	NA	16.09	NA	13.4975	10	5	12	5.16	5.88	NA	7.608	0.56366	-0.827103	0.0803115	0.163226
ENSRNOG00000047864	RT1-DMa	RT1_class_II,_locus_DMa_[Source:RGD_Symbol;Acc:735053]	20	5240975	5244386	68.99	73.84	62.95	NA	NA	68.59	68.5925	75.21	65.14	12.56	2.66	5.12	NA	32.138	0.468535	-1.09377	0.0804206	0.163226
ENSRNOG00000004555	Sec14l4	SEC14-like_lipid_binding_4_[Source:RGD_Symbol;Acc:1565810]	14	84274550	84319449	NA	19	NA	20	17	NA	18.6667	20	NA	36	24	33	NA	28.25	1.51339	0.597787	0.0803939	0.163226
ENSRNOG00000058727	LOC100910284	brevican_core_protein-like_[Source:RGD_Symbol;Acc:6499197]	2	184915247	184917462	380.34	195.01	461.96	162.31	359.47	NA	311.818	594.07	NA	512.86	602.97	NA	297.53	501.858	1.60946	0.686574	0.080926	0.163732
ENSRNOG00000001072	Cers4	ceramide_synthase_4_[Source:RGD_Symbol;Acc:1309303]	12	4439750	4474729	490	346	648	NA	443	330	451.4	194	404	260	261	412	NA	306.2	0.678334	-0.559932	0.0810446	0.163732
ENSRNOG00000043124	Cckar	cholecystokinin_A_receptor_[Source:RGD_Symbol;Acc:2289]	14	59611434	59619783	NA	4	4	6	15	NA	7.25	8	21	NA	16	29	NA	18.5	2.55172	1.35147	0.0809729	0.163732
ENSRNOG00000017489	Gse1	Gse1_coiled-coil_protein_[Source:RGD_Symbol;Acc:1562686]	19	54060622	54148970	296	214	308	NA	442	207	293.4	136	239	166	158	261	NA	192	0.654397	-0.611763	0.0811048	0.163732
ENSRNOG00000003952	Map3k19	mitogen-activated_protein_kinase_kinase_kinase_19_[Source:RGD_Symbol;Acc:1566400]	13	44523797	44540516	NA	32	NA	42	44	NA	39.3333	7	13	28	11	48	NA	21.4	0.544068	-0.878142	0.0807587	0.163732
ENSRNOG00000058193	Slc27a6	solute_carrier_family_27_member_6_[Source:RGD_Symbol;Acc:1311977]	18	53609214	53667970	30	14	NA	19	NA	17	20	7	7	11	14	17	NA	11.2	0.56	-0.836501	0.0810274	0.163732
ENSRNOG00000012727	Trpc7	transient_receptor_potential_cation_channel,_subfamily_C,_member_7_[Source:RGD_Symbol;Acc:628820]	17	8135251	8279515	73	112	97	161	NA	79	104.4	53	48	82	52	97	NA	66.4	0.636015	-0.652867	0.0810929	0.163732
ENSRNOG00000030213	Vps13c	vacuolar_protein_sorting_13C_[Source:RGD_Symbol;Acc:1560364]	8	73682887	73842928	921	571	838	NA	1062	620	802.4	361	713	327	455	816	NA	534.4	0.666002	-0.586402	0.0809871	0.163732
ENSRNOG00000016854	Rn60_19_0375.4		19	37370498	37438488	NA	33	NA	28	51	NA	37.3333	15	17	20	11	NA	NA	15.75	0.421875	-1.24511	0.0816001	0.164511
ENSRNOG00000004978	Prkacb	protein_kinase_cAMP-activated_catalytic_subunit_beta_[Source:RGD_Symbol;Acc:1310574]	2	252605307	252691886	2055.08	1344.45	1877.18	NA	1946.42	NA	1805.78	835.73	2052.99	1143.23	1029.28	1293.85	NA	1271.02	0.703859	-0.506642	0.0815632	0.164511
ENSRNOG00000029091	Rn50_10_0645.1		10	67250544	67250994	1	1	0.98	NA	NA	2	1.245	4	NA	2	2	NA	2	2.5	2.00803	1.00578	0.0819353	0.164966
ENSRNOG00000050046	AABR07018226.1		15	47964798	47964886	14	7	10	NA	11	8	10	NA	7	4	9	7	NA	6.75	0.675	-0.567041	0.0819136	0.164966
ENSRNOG00000042929	LOC100361087	hypothetical_LOC100361087_[Source:RGD_Symbol;Acc:2320873]	13	88636875	88943592	267	280	453	NA	277	NA	319.25	183	300	207	156	190	NA	207.2	0.649021	-0.623663	0.082027	0.16504
ENSRNOG00000034164	Cr2	complement_C3d_receptor_2_[Source:RGD_Symbol;Acc:1310065]	13	113890272	113927877	4	4	1	NA	1	1	2.2	1	0	1	0	NA	NA	0.5	0.227273	-2.1375	0.0821416	0.165161
ENSRNOG00000055814	AABR07010583.1		2	141422749	141423400	2.63	NA	2.65	NA	2.83	2.7	2.7025	0	0.9	0.96	3.64	0.92	NA	1.284	0.475116	-1.07365	0.0824819	0.165403
ENSRNOG00000058402	AABR07010570.1		2	140805601	140806252	2.63	NA	2.65	NA	2.83	2.7	2.7025	0	0.9	0.96	3.64	0.92	NA	1.284	0.475116	-1.07365	0.0824819	0.165403
ENSRNOG00000059753	Gys2	glycogen_synthase_2_[Source:RGD_Symbol;Acc:2773]	4	176638629	176679815	10	15	21	NA	NA	22	17	9	9	NA	9	13	NA	10	0.588235	-0.765535	0.0823425	0.165403
ENSRNOG00000003575	Mospd4	motile_sperm_domain_containing_4_[Source:RGD_Symbol;Acc:1304785]	18	40451639	40452456	NA	NA	2	2	NA	3	2.33333	NA	5	NA	3	NA	4	4	1.71429	0.777608	0.0824417	0.165403
ENSRNOG00000011591	Mettl21c	methyltransferase_like_21C_[Source:RGD_Symbol;Acc:1561425]	9	50750971	50762082	NA	1	2	2	2	NA	1.75	0	NA	0	0	NA	2	0.5	0.285714	-1.80735	0.0827369	0.165474
ENSRNOG00000039560	Omd	osteomodulin_[Source:RGD_Symbol;Acc:621818]	17	15475710	15484269	39	33	15	NA	23.56	17	25.512	34	NA	42	NA	38.52	31	36.38	1.426	0.51197	0.0826355	0.165474
ENSRNOG00000004222	S100g	S100_calcium_binding_protein_G_[Source:RGD_Symbol;Acc:2253]	X	33443186	33445709	NA	0	0	0	NA	2	0.5	NA	1	NA	2	2	2	1.75	3.5	1.80735	0.0827369	0.165474
ENSRNOG00000026051	RGD1562652	similar_to_class_I_histocompatibility_antigen_alpha_chain_-_cotton-top_tamarin_[Source:RGD_Symbol;Acc:1562652]	20	3135791	3140610	NA	33.11	40.32	NA	25.26	33.76	33.1125	25.28	40.48	2.3	NA	8.86	4.64	16.312	0.492624	-1.02144	0.0827147	0.165474
ENSRNOG00000036633	AABR07006255.1		1	226038411	226038987	1.03	0	0	0	1.12	NA	0.43	NA	2.15	NA	1.08	NA	1.08	1.43667	3.34109	1.74032	0.0831776	0.165713
ENSRNOG00000046581	AABR07048211.1		5	67708676	67710829	29	24	47	NA	23	NA	30.75	5	30	12	7	24	NA	15.6	0.507317	-0.97904	0.0832965	0.165713
ENSRNOG00000032420	Hmgb1-ps3	high_mobility_group_box_1,_pseudogene_3_[Source:RGD_Symbol;Acc:1588759]	7	132983472	132984110	37.56	NA	34.95	36.39	NA	34.9	35.95	17.55	30.68	NA	33.58	NA	15.41	24.305	0.676078	-0.564739	0.0830605	0.165713
ENSRNOG00000017788	Katnal2	katanin_catalytic_subunit_A1_like_2_[Source:RGD_Symbol;Acc:1564708]	18	73283748	73360373	NA	26	12	10	23	NA	17.75	7	8	10	6	NA	NA	7.75	0.43662	-1.19555	0.0832767	0.165713
ENSRNOG00000006255	Nipal4	NIPA-like_domain_containing_4_[Source:RGD_Symbol;Acc:1309452]	10	31241394	31258105	NA	278	193	NA	220	344	258.75	252	NA	471	382	415	NA	380	1.4686	0.554441	0.0831877	0.165713
ENSRNOG00000049942	RGD1564899	similar_to_chromosome_10_open_reading_frame_71_[Source:RGD_Symbol;Acc:1564899]	16	8881138	8885797	0	0	1	NA	1	3	1	3	3	NA	1	3	NA	2.5	2.5	1.32193	0.0829239	0.165713
ENSRNOG00000003587	Vegfd	vascular_endothelial_growth_factor_D_[Source:RGD_Symbol;Acc:620695]	X	31816436	31851715	16	17	NA	26	15	NA	18.5	45	23	NA	23	38	NA	32.25	1.74324	0.801774	0.0832942	0.165713
ENSRNOG00000061056	AABR07042514.3		X	158581631	158582269	16	NA	11	16	12	14	13.8	7	7	NA	12	NA	13	9.75	0.706522	-0.501194	0.0830908	0.165713
ENSRNOG00000056062	AABR07002893.1		1	88510895	88516129	66.23	46.53	86.4	NA	NA	47.35	61.6275	53.51	33.84	NA	30.91	34.38	38.74	38.276	0.621086	-0.687134	0.0835013	0.166011
ENSRNOG00000004731	Ano3	anoctamin_3_[Source:RGD_Symbol;Acc:1308873]	3	101840630	102151489	1159	2112	NA	1658	1760	NA	1672.25	1450	961	NA	818	NA	NA	1076.33	0.643644	-0.635666	0.0837091	0.166314
ENSRNOG00000024237	Scel	sciellin_[Source:RGD_Symbol;Acc:1305102]	15	87704340	87820779	75	NA	85	79	NA	83	80.5	26	76	NA	NA	65	37	51	0.63354	-0.658492	0.0837751	0.166335
ENSRNOG00000048409	AABR07032582.1		18	72649613	72649915	NA	0.54	NA	0.54	NA	0.52	0.533333	0.58	0.53	NA	0	0	0	0.222	0.41625	-1.26448	0.084142	0.16676
ENSRNOG00000022631	Fgf5	fibroblast_growth_factor_5_[Source:RGD_Symbol;Acc:620129]	14	12974921	12995584	8	NA	6	NA	5	6	6.25	2	4	4	4	7	NA	4.2	0.672	-0.573467	0.0841991	0.16676
ENSRNOG00000053550	Itga1	integrin_subunit_alpha_1_[Source:RGD_Symbol;Acc:2923]	2	47127219	47281421	41	32	71	NA	60	NA	51	19	45	21	12	43	NA	28	0.54902	-0.86507	0.0842659	0.16676
ENSRNOG00000025639	Slc39a12	solute_carrier_family_39_member_12_[Source:RGD_Symbol;Acc:1309305]	17	81455955	81541759	NA	172	NA	160	176	239	186.75	25	188	30	193	NA	61	99.4	0.532262	-0.90979	0.0842233	0.16676
ENSRNOG00000014471	B3gnt6	UDP-GlcNAc:betaGal_beta-1,3-N-acetylglucosaminyltransferase_6_[Source:RGD_Symbol;Acc:1310926]	1	163143917	163148948	2	0	NA	1	1	0	0.8	3	1	2	1	4	NA	2.2	2.75	1.45943	0.0841339	0.16676
ENSRNOG00000051102	Rn50_1_1361.1		1	134992510	135000438	NA	31.94	51.59	NA	45.1	NA	42.8767	NA	32.77	17.37	27.3	NA	NA	25.8133	0.602037	-0.732076	0.0843391	0.166795
ENSRNOG00000003895	Rgs1	regulator_of_G-protein_signaling_1_[Source:RGD_Symbol;Acc:3561]	13	61066153	61070599	9	11	NA	NA	16	13	12.25	NA	8	12	6	6	NA	8	0.653061	-0.61471	0.0844176	0.166841
ENSRNOG00000049104	LOC100911256	ninein-like_[Source:RGD_Symbol;Acc:6493757]	6	91207178	91250138	158.8	101.02	176.19	NA	145.97	NA	145.495	NA	126.75	50.46	62.08	126.04	NA	91.3325	0.627736	-0.671769	0.0844824	0.16686
ENSRNOG00000061656	SNORD14	Small_nucleolar_RNA_SNORD14_[Source:RFAM;Acc:RF00016]	8	44992058	44992143	NA	NA	4	3	4	4	3.75	NA	NA	2	1	4	1	2	0.533333	-0.906891	0.084546	0.166876
ENSRNOG00000017676	Plvap	plasmalemma_vesicle_associated_protein_[Source:RGD_Symbol;Acc:619971]	16	19906318	19918689	NA	24	34	19	37	NA	28.5	35	67	NA	88	NA	43	58.25	2.04386	1.0313	0.0846258	0.166924
ENSRNOG00000045691	AABR07058795.1		7	137798198	137798287	2	NA	1	NA	NA	1	1.33333	1	0	1	NA	0	0	0.4	0.3	-1.73697	0.0847797	0.167009
ENSRNOG00000025930	Chst13	carbohydrate_sulfotransferase_13_[Source:RGD_Symbol;Acc:1562825]	4	122224535	122237754	1	0	0	0	1	NA	0.4	1	NA	NA	2	1	NA	1.33333	3.33333	1.73697	0.0847797	0.167009
ENSRNOG00000048990	AABR07037356.1		X	19384166	19386541	25.26	29.42	NA	10.95	NA	3.78	17.3525	NA	2.18	0	0	1.8	7.86	2.368	0.136464	-2.8734	0.0848748	0.167087
ENSRNOG00000024201	Fer1l5	fer-1-like_family_member_5_[Source:RGD_Symbol;Acc:1583681]	9	42945358	42998109	28	10	12	17	NA	9	15.2	19	22	NA	24	NA	29	23.5	1.54605	0.628589	0.0850519	0.167326
ENSRNOG00000061946	Rn60_X_0693.1		X	69218483	69218843	38	NA	41	36	NA	NA	38.3333	18.02	32	NA	18	NA	37	26.255	0.684913	-0.546007	0.0851253	0.167361
ENSRNOG00000051836	Zfp92		X	157384608	157392054	37	NA	30	NA	29	21	29.25	9	28	16	10	29	NA	18.4	0.62906	-0.668731	0.0852023	0.167403
ENSRNOG00000021203	Atl3	atlastin_GTPase_3_[Source:RGD_Symbol;Acc:1309871]	1	222746023	222786942	93	66	109	NA	80	NA	87	38	83	60	44	80	NA	61	0.701149	-0.512206	0.0853173	0.16752
ENSRNOG00000030212	Cerkl	ceramide_kinase-like_[Source:RGD_Symbol;Acc:1561057]	3	66268947	66394764	19	7	12.11	6	9	NA	10.622	17.25	NA	11.5	17.8	19.16	NA	16.4275	1.54655	0.629058	0.0854702	0.167711
ENSRNOG00000047604	Kbtbd6	kelch_repeat_and_BTB_domain_containing_6_[Source:RGD_Symbol;Acc:1305086]	15	61692116	61693911	64	63	96	NA	107	NA	82.5	38	83.74	44	32.48	65	NA	52.644	0.638109	-0.648125	0.085642	0.167939
ENSRNOG00000000491	Spdef	SAM_pointed_domain_containing_ets_transcription_factor_[Source:RGD_Symbol;Acc:1594842]	20	7292824	7307284	NA	34	57	53	NA	NA	48	29	31	22	NA	NA	NA	27.3333	0.569444	-0.812373	0.0857065	0.167956
ENSRNOG00000021681	Eea1	early_endosome_antigen_1_[Source:RGD_Symbol;Acc:1310167]	7	37018459	37186732	453	347	544	NA	463	NA	451.75	221	433	176	261	461	NA	310.4	0.687106	-0.541396	0.085945	0.168314
ENSRNOG00000008299	Allc	allantoicase_[Source:RGD_Symbol;Acc:621804]	6	47774060	47848075	NA	28	27	NA	NA	19	24.6667	10	11	21	NA	21	NA	15.75	0.638514	-0.647211	0.0862323	0.168548
ENSRNOG00000003304	Chad	chondroadherin_[Source:RGD_Symbol;Acc:2336]	10	82292110	82296651	15.05	8	8.02	13	9.01	NA	10.616	12.02	9.03	NA	21	22.05	19.03	16.626	1.56613	0.647201	0.0862269	0.168548
ENSRNOG00000032417	Gabrp	gamma-aminobutyric_acid_type_A_receptor_pi_subunit_[Source:RGD_Symbol;Acc:620532]	10	18485514	18506337	2	0	0	NA	0	0	0.4	NA	1	NA	NA	2	3	2	5	2.32193	0.0861905	0.168548
ENSRNOG00000015821	Cd2	Cd2_molecule_[Source:RGD_Symbol;Acc:2297]	2	203666637	203680083	7	NA	2	4	NA	2	3.75	NA	7	6	7	NA	NA	6.66667	1.77778	0.830075	0.0863672	0.168657
ENSRNOG00000010791	Fam65c	family_with_sequence_similarity_65,_member_C_[Source:RGD_Symbol;Acc:1587669]	3	164715913	164728338	11	NA	8	5	11	10	9	8	NA	5	7	NA	5	6.25	0.694444	-0.526069	0.0864004	0.168657
ENSRNOG00000037118	Rn50_2_2279.4		2	208397955	208400158	0	NA	3.27	0.01	0.71	0	0.798	16	3.5	5.11	NA	8	0.76	6.674	8.36341	3.06409	0.0867591	0.168876
ENSRNOG00000039255	Gpr31	G_protein-coupled_receptor_31_[Source:RGD_Symbol;Acc:1305187]	1	53519829	53520788	NA	5	NA	4	5	5	4.75	NA	5	9	6	8	NA	7	1.47368	0.559427	0.0866119	0.168876
ENSRNOG00000045965	N4bp3	Nedd4_binding_protein_3_[Source:RGD_Symbol;Acc:1308356]	10	37089940	37099004	14.19	8.91	9.55	26.7	NA	7.67	13.404	23.79	NA	19.21	NA	21.08	NA	21.36	1.59355	0.672248	0.0867931	0.168876
ENSRNOG00000049213	Npy2r	neuropeptide_Y_receptor_Y2_[Source:RGD_Symbol;Acc:620475]	2	181530832	181531978	32	23	30	59	NA	NA	36	13	21	10	23	16	NA	16.6	0.461111	-1.11681	0.0867925	0.168876
ENSRNOG00000033528	Tll1	tolloid-like_1_[Source:RGD_Symbol;Acc:1306120]	16	27399467	27597240	93	87	50	NA	118	64	82.4	64	44	44	59	67	NA	55.6	0.674757	-0.567559	0.0866814	0.168876
ENSRNOG00000062158	Rn60_1_2212.4		1	221158098	221158792	1504	438	1235	592	454	NA	844.6	NA	NA	280	332	402	381	348.75	0.412917	-1.27608	0.0870497	0.169215
ENSRNOG00000020344	Sntb2	syntrophin,_beta_2_[Source:RGD_Symbol;Acc:1592340]	19	39126589	39209152	7	9	6	NA	15	NA	9.25	1	4	6	NA	6	NA	4.25	0.459459	-1.12199	0.0870792	0.169215
ENSRNOG00000057502	AC126148.1		1	222525624	222525890	NA	4	NA	3	3	2	3	1	4	NA	1	0	1	1.4	0.466667	-1.09954	0.087372	0.169565
ENSRNOG00000014845	Strc	stereocilin_[Source:RGD_Symbol;Acc:1593345]	3	113324698	113342675	4	5	NA	NA	6	5	5	2	2	3	NA	5	5	3.4	0.68	-0.556393	0.087372	0.169565
ENSRNOG00000061890	Ust5r	integral_membrane_transport_protein_UST5r_[Source:RGD_Symbol;Acc:620985]	1	224457900	224533219	0	0	0	1	NA	2	0.6	NA	NA	2	NA	2	1	1.66667	2.77778	1.47393	0.0876492	0.169884
ENSRNOG00000020953	Ms4a7	membrane_spanning_4-domains_A7_[Source:RGD_Symbol;Acc:1305549]	1	227490777	227506822	2	1	1	NA	3	1	1.6	2	NA	NA	3	3	NA	2.66667	1.66667	0.736966	0.0876492	0.169884
ENSRNOG00000046006	LOC100362783	Uncharacterized_protein_C7orf61_homolog_[Source:RGD_Symbol;Acc:2324075]	12	22000805	22006533	2.67	NA	1.97	3.11	0.74	NA	2.1225	3.57	3.63	9.94	NA	4.11	3.51	4.952	2.3331	1.22225	0.0880239	0.1705
ENSRNOG00000008555	Rps20	ribosomal_protein_S20_[Source:RGD_Symbol;Acc:621037]	5	16706082	16706909	87.83	NA	62.88	NA	103.73	80.15	83.6475	170.41	NA	NA	123.23	82.29	183.03	139.74	1.67058	0.740351	0.0881738	0.170681
ENSRNOG00000055892	AABR07043395.1		19	28041698	28044531	1.08	3.71	0	22.45	0	NA	5.448	22.51	NA	NA	74.21	NA	52.06	49.5933	9.10303	3.18635	0.0882383	0.170696
ENSRNOG00000013547	Slc6a12	solute_carrier_family_6_member_12_[Source:RGD_Symbol;Acc:620255]	4	153921115	153941391	5.02	7.06	5.02	NA	6.01	6.02	5.826	10.03	6.03	NA	10.03	NA	7.12	8.3025	1.42508	0.51104	0.0885036	0.170933
ENSRNOG00000004319	AABR07038019.1		X	37261464	37261949	NA	9.28	NA	6.93	6.99	2.82	6.505	18.82	NA	7.72	9.44	NA	18.44	13.605	2.09147	1.06452	0.088531	0.170933
ENSRNOG00000028662	Zfp69	zinc_finger_protein_69_[Source:RGD_Symbol;Acc:2322990]	5	139857363	139864393	24	NA	NA	36	NA	32	30.6667	21	19	21	19	NA	19	19.8	0.645652	-0.631171	0.08847	0.170933
ENSRNOG00000060525	AABR07007717.3		2	25535712	25537531	2	2	2	NA	NA	2	2	4	2	4	2	3	NA	3	1.5	0.584963	0.0890093	0.171459
ENSRNOG00000017120	Abhd2	abhydrolase_domain_containing_2_[Source:RGD_Symbol;Acc:1311389]	1	140998240	141087405	454	424	725	NA	524	NA	531.75	228	559	323	238	402	NA	350	0.658204	-0.603393	0.0890312	0.171459
ENSRNOG00000025261	LOC691254	hypothetical_protein_LOC691254_[Source:RGD_Symbol;Acc:1586256]	5	164033012	164062092	20	13.55	21.97	15.97	NA	NA	17.8725	7.92	11.59	4.78	16	18.17	NA	11.692	0.654189	-0.61222	0.0889532	0.171459
ENSRNOG00000046250	LOC100911027	protein_MAL2-like_[Source:RGD_Symbol;Acc:6495253]	1	54719971	54748763	NA	17.22	21.27	12.26	NA	11.16	15.4775	10.46	14.54	4.27	4.95	12.25	NA	9.294	0.600485	-0.735801	0.088962	0.171459
ENSRNOG00000009332	Rec114	REC114_meiotic_recombination_protein_[Source:RGD_Symbol;Acc:1311874]	8	63445644	63533546	31	NA	23	37	25	NA	29	44	NA	NA	45	57	28	43.5	1.5	0.584963	0.0892567	0.171784
ENSRNOG00000012881	Fgl2	fibrinogen-like_2_[Source:RGD_Symbol;Acc:620170]	4	10323607	10329241	70	38	29	NA	55	44	47.2	48	83	NA	65	75	NA	67.75	1.43538	0.521434	0.0893467	0.171818
ENSRNOG00000021359	Mtfr1	mitochondrial_fission_regulator_1_[Source:RGD_Symbol;Acc:1304936]	2	104020955	104039198	29	NA	40	NA	36	19.16	31.04	NA	23	17.41	23.2	16.42	NA	20.0075	0.644572	-0.633588	0.0893886	0.171818
ENSRNOG00000011908	Asxl2	additional_sex_combs_like_2,_transcriptional_regulator_[Source:RGD_Symbol;Acc:1304710]	6	27887797	27915563	133	115	159	NA	182	90	135.8	55	130	80	71	128	NA	92.8	0.683358	-0.549287	0.0894687	0.171862
ENSRNOG00000017167	AABR07033851.1		11	40509078	40509941	2.18	1.44	1.34	1.15	1.07	NA	1.436	0	0	NA	2.21	0	0	0.442	0.307799	-1.69994	0.0897802	0.172131
ENSRNOG00000060383	AABR07043167.3		19	25058465	25058579	7.02	NA	4.52	NA	5.35	4.97	5.465	NA	1.51	1.5	4.04	5.38	NA	3.1075	0.568618	-0.814467	0.0897494	0.172131
ENSRNOG00000004713	Kcnj16	potassium_voltage-gated_channel_subfamily_J_member_16_[Source:RGD_Symbol;Acc:61824]	10	99388130	99389898	380	NA	NA	337	295	347	339.75	NA	136	86	277	NA	320	204.75	0.602649	-0.73061	0.0897219	0.172131
ENSRNOG00000051791	AABR07042668.1		19	2391053	2392983	12	5	12	5	NA	6	8	2	NA	3	7	3	6	4.2	0.525	-0.929611	0.0899256	0.1723
ENSRNOG00000007112	Pcsk1n	proprotein_convertase_subtilisin/kexin_type_1_inhibitor_[Source:RGD_Symbol;Acc:3617]	X	15324400	15327684	NA	712.97	294.6	0	379.08	0.32	277.394	524.91	398.78	733.02	NA	685.01	NA	585.43	2.11046	1.07756	0.0901329	0.172588
ENSRNOG00000007454	Aloxe3	arachidonate_lipoxygenase_3_[Source:RGD_Symbol;Acc:1306252]	10	55712043	55735911	NA	101	108	130	187	NA	131.5	129	328	NA	340	NA	212	252.25	1.91825	0.939791	0.0904242	0.173035
ENSRNOG00000026143	Ckap2l	cytoskeleton_associated_protein_2-like_[Source:RGD_Symbol;Acc:1590645]	3	121796238	121822436	41	NA	57	NA	60	NA	52.6667	NA	31	43	28	44	NA	36.5	0.693038	-0.528994	0.0909154	0.173865
ENSRNOG00000027979	LOC500354	similar_to_C030030A07Rik_protein_[Source:RGD_Symbol;Acc:1563896]	4	170820594	170821995	1	NA	1	0	1	0	0.6	NA	1	1	NA	2	3	1.75	2.91667	1.54432	0.0910169	0.173948
ENSRNOG00000042445	AC130970.1		10	104437648	104442880	NA	32	25	35	30	NA	30.5	NA	49	31	NA	69	48	49.25	1.61475	0.691314	0.0911124	0.174021
ENSRNOG00000061869	AABR07035012.1		12	3233961	3284155	73.88	25.09	42.43	40.97	34.82	NA	43.438	66.52	52.27	NA	NA	75.44	56.47	62.675	1.44286	0.528932	0.0913922	0.174444
ENSRNOG00000004372	Cbln4	cerebellin_4_precursor_[Source:RGD_Symbol;Acc:1589642]	3	170033166	170040953	586	83	163	295	437	NA	312.8	376	495	NA	889	NA	628	597	1.90857	0.93249	0.0915257	0.174589
ENSRNOG00000045749	LOC100361879	ATP_synthase_subunit_epsilon,_mitochondrial-like_[Source:RGD_Symbol;Acc:2319299]	14	83220265	83220414	1	0	0	0	1	NA	0.4	3	NA	NA	1	NA	2	2	5	2.32193	0.0917558	0.174696
ENSRNOG00000005743	Dapl1	death_associated_protein-like_1_[Source:RGD_Symbol;Acc:1309610]	3	45538797	45559331	3	2	NA	NA	NA	1	2	0	0	0	1	NA	1	0.4	0.2	-2.32193	0.0917558	0.174696
ENSRNOG00000047894	Liph	lipase_H_[Source:RGD_Symbol;Acc:1592849]	11	82680253	82730832	NA	2	0	1	3	1	1.4	0	NA	0	1	NA	0	0.25	0.178571	-2.48543	0.0916444	0.174696
ENSRNOG00000056484	AABR07000978.1		1	30666087	30666753	2	1	NA	1	NA	NA	1.33333	NA	2	NA	2	2	3	2.25	1.6875	0.754888	0.09211	0.174906
ENSRNOG00000056359	AABR07035722.1		12	21412538	21420169	NA	NA	1.31	NA	2.64	3.97	2.64	NA	1.22	0	0	0	1.28	0.5	0.189394	-2.40054	0.0919697	0.174906
ENSRNOG00000010749	Olr1877	olfactory_receptor_1877_[Source:RGD_Symbol;Acc:1560560]	7	139834908	139835876	3	2	3	NA	2	2	2.4	0	3	0	0	2	NA	1	0.416667	-1.26303	0.0920462	0.174906
ENSRNOG00000020877	Pyy	peptide_YY_(mapped)_[Source:RGD_Symbol;Acc:1593289]	10	90047993	90049112	NA	1	2	1	NA	NA	1.33333	2	2	NA	2	NA	3	2.25	1.6875	0.754888	0.09211	0.174906
ENSRNOG00000002419	Plp1	proteolipid_protein_1_[Source:RGD_Symbol;Acc:3354]	X	107496072	107511348	54268	46734	27270	NA	34071	NA	40585.8	40115	NA	76000	59235	65071	NA	60105.2	1.48094	0.566518	0.0921568	0.174906
ENSRNOG00000014312	Trbc2		4	70828894	70830344	36.34	36.74	NA	31	NA	36.76	35.21	10.24	NA	13	37.89	19.88	NA	20.2525	0.575192	-0.797885	0.0925904	0.175177
ENSRNOG00000045738	Ak4	adenylate_kinase_4_[Source:RGD_Symbol;Acc:2078]	5	120250616	120305897	134	99	171	NA	114	NA	129.5	80	86	66	87	134	NA	90.6	0.699614	-0.515369	0.0923742	0.175177
ENSRNOG00000014850	Amhr2	anti-Mullerian_hormone_receptor_type_2_[Source:RGD_Symbol;Acc:70964]	7	144052061	144060685	13	NA	7	4	13	NA	9.25	17	NA	16	13	12	15	14.6	1.57838	0.658443	0.0925026	0.175177
ENSRNOG00000017178	Hydin	Hydin,_axonemal_central_pair_apparatus_protein_[Source:RGD_Symbol;Acc:1562254]	19	41036510	41379588	NA	175	103	96	213	NA	146.75	42	97	97	80	NA	NA	79	0.53833	-0.893436	0.0925464	0.175177
ENSRNOG00000002866	Rassf6	Ras_association_domain_family_member_6_[Source:RGD_Symbol;Acc:1566082]	14	18983853	19025971	14	6	7	6	NA	NA	8.25	NA	14	8	19	NA	22	15.75	1.90909	0.932886	0.0925808	0.175177
ENSRNOG00000021285	Celsr1	cadherin,_EGF_LAG_seven-pass_G-type_receptor_1_[Source:RGD_Symbol;Acc:1560078]	7	126775516	126913585	NA	160	148	NA	178	100	146.5	68	83	145	75	135	NA	101.2	0.690785	-0.533691	0.0929303	0.17571
ENSRNOG00000004730	Meis2	Meis_homeobox_2_[Source:RGD_Symbol;Acc:1305198]	3	107559997	107760589	1606	2387	2724	NA	3884	1780	2476.2	NA	1212	1961	1371	1761	NA	1576.25	0.63656	-0.651631	0.0931043	0.175929
ENSRNOG00000026653	Hcar2	hydroxycarboxylic_acid_receptor_2_[Source:RGD_Symbol;Acc:727952]	12	38160464	38161546	3	NA	4	4	4	NA	3.75	12	6	7	5	NA	NA	7.5	2	1	0.0932163	0.175937
ENSRNOG00000029342	Scn7a	sodium_voltage-gated_channel_alpha_subunit_7_[Source:RGD_Symbol;Acc:61922]	3	52777214	52849907	17	NA	NA	NA	24	20	20.3333	3	6	8	15	25	NA	11.4	0.560656	-0.834813	0.0932256	0.175937
ENSRNOG00000043093	Ap1m2	adaptor-related_protein_complex_1,_mu_2_subunit_[Source:RGD_Symbol;Acc:1561490]	8	22319331	22336794	19	5	2	5	9	NA	8	13	14	NA	17	NA	14	14.5	1.8125	0.857981	0.0933582	0.176077
ENSRNOG00000018820	Plac8l1	PLAC8-like_1_[Source:RGD_Symbol;Acc:1588513]	18	36492996	36513317	NA	6	5	NA	2	8	5.25	NA	2	3	NA	2	2	2.25	0.428571	-1.22239	0.0935526	0.176333
ENSRNOG00000058389	AABR07006475.1		1	236547584	236579222	4	2	NA	NA	NA	3	3	1	3	0	1	2	NA	1.4	0.466667	-1.09954	0.094022	0.177107
ENSRNOG00000005573	Ntn4	netrin_4_[Source:RGD_Symbol;Acc:1565947]	7	34533543	34649481	152	117	178	NA	191	99	147.4	68	142	68	90	140	NA	101.6	0.689281	-0.536836	0.0941113	0.177165
ENSRNOG00000016210	Micalcl	MICAL_C-terminal_like_[Source:RGD_Symbol;Acc:735042]	1	177183209	177232691	32	NA	NA	40	NA	49	40.3333	29	NA	28	NA	24	24	26.25	0.650826	-0.619655	0.0942	0.177221
ENSRNOG00000060991	Rn60_1_0436.2		1	43532902	43533277	8	5	8	8	NA	NA	7.25	6	4	3	4	8	NA	5	0.689655	-0.536053	0.0953019	0.177649
ENSRNOG00000053753	Rn50_8_0646.1		8	64811941	64833697	122.81	130.45	204.49	NA	169.83	91.67	143.85	NA	NA	104.75	86	106.51	107.51	101.192	0.703458	-0.507463	0.0949947	0.177649
ENSRNOG00000061650	AC128059.3		8	116771982	116773868	7	39	NA	15	NA	33	23.5	4	6	11	2	NA	NA	5.75	0.244681	-2.03103	0.0954748	0.177649
ENSRNOG00000059969	AABR07021762.1		13	90170001	90172758	5.18	NA	3.1	6.27	NA	6.22	5.1925	3.07	4.16	2.05	5.18	2.07	NA	3.306	0.636688	-0.651343	0.0946796	0.177649
ENSRNOG00000049583	AABR07017733.1		15	30413488	30415108	2	NA	3	1	NA	2	2	1	NA	2	0	0	NA	0.75	0.375	-1.41504	0.0953239	0.177649
ENSRNOG00000017027	Adam2	ADAM_metallopeptidase_domain_2_[Source:RGD_Symbol;Acc:69299]	15	42708387	42751330	2	1	3	1	2	NA	1.8	NA	0	1	2	1	0	0.8	0.444444	-1.16993	0.095452	0.177649
ENSRNOG00000059227	Akap3	A-kinase_anchoring_protein_3_[Source:RGD_Symbol;Acc:1359735]	4	159403501	159425629	NA	10	7	NA	7	10	8.5	9	15	NA	11	NA	18	13.25	1.55882	0.640458	0.095125	0.177649
ENSRNOG00000004026	Atp2b1	ATPase_plasma_membrane_Ca2+_transporting_1_[Source:RGD_Symbol;Acc:621303]	7	41114697	41220579	4182	4567	6882	NA	4551	NA	5045.5	2701	4901	4229	2741	3079	NA	3530.2	0.699673	-0.515247	0.095425	0.177649
ENSRNOG00000025420	Cmtm2a	CKLF-like_MARVEL_transmembrane_domain_containing_2A_[Source:RGD_Symbol;Acc:1307501]	19	880024	887144	1	0	2	0	1	NA	0.8	1	1	3	NA	2	2	1.8	2.25	1.16993	0.095452	0.177649
ENSRNOG00000012759	Col19a1	collagen_type_XIX_alpha_1_chain_[Source:RGD_Symbol;Acc:1308920]	9	30515089	30844199	100	77	172	NA	113	119	116.2	65	130	38	69	73	NA	75	0.645439	-0.631648	0.0949197	0.177649
ENSRNOG00000006330	Elf3	E74-like_factor_3_[Source:RGD_Symbol;Acc:1310687]	13	52083859	52088780	1	2	NA	2	1	3	1.8	1	0	1	0	2	NA	0.8	0.444444	-1.16993	0.095452	0.177649
ENSRNOG00000018950	Fa2h	fatty_acid_2-hydroxylase_[Source:RGD_Symbol;Acc:1310347]	19	43545378	43596801	NA	580	411	NA	494	693	544.5	500	NA	936	806	873	NA	778.75	1.43021	0.516228	0.0945466	0.177649
ENSRNOG00000003925	Hhat	hedgehog_acyltransferase_[Source:RGD_Symbol;Acc:1311746]	13	111236466	111474411	12	NA	12	NA	17	11	13	4	4	7	12	14	NA	8.2	0.630769	-0.664816	0.0951907	0.177649
ENSRNOG00000005996	Lhx6	LIM_homeobox_6_[Source:RGD_Symbol;Acc:1306174]	3	15411939	15433252	40	39	66.75	54	NA	NA	49.9375	20.63	39	30	19	53	NA	32.326	0.647329	-0.627429	0.0954895	0.177649
ENSRNOG00000050032	Srrm5	serine/arginine_repetitive_matrix_5_[Source:EntrezGene;Acc:100363433]	1	81376252	81377976	13	7	9	NA	7	NA	9	4	5	4	10	NA	4	5.4	0.6	-0.736966	0.0949673	0.177649
ENSRNOG00000029262	RGD1560017	similar_to_Ac2-210_[Source:RGD_Symbol;Acc:1560017]	3	94832876	94833406	4.26	210.49	NA	0	0	320.11	106.972	NA	NA	270.8	267.38	262.57	209.74	252.623	2.36158	1.23975	0.0946842	0.177649
ENSRNOG00000015460	Tm4sf20	transmembrane_4_L_six_family_member_20_[Source:RGD_Symbol;Acc:1588633]	9	88521193	88534710	1	0	0	1	2	NA	0.8	2	1	3	1	2	NA	1.8	2.25	1.16993	0.095452	0.177649
ENSRNOG00000054889	Wdr72	WD_repeat_domain_72_[Source:RGD_Symbol;Acc:1563550]	8	80965255	81039246	2	1	1	NA	3	2	1.8	1	2	0	1	0	NA	0.8	0.444444	-1.16993	0.095452	0.177649
ENSRNOG00000048726	Clec2d	C-type_lectin_domain_family_2,_member_D_[Source:RGD_Symbol;Acc:620070]	4	162292305	162302156	2	1.5	NA	1.7	1	NA	1.55	4.9	3	2	2	NA	2	2.78	1.79355	0.842817	0.0958966	0.178297
ENSRNOG00000018148	Cd99l2	CD99_molecule-like_2_[Source:RGD_Symbol;Acc:620896]	15	5715592	5894854	151.9	NA	332.33	NA	208.51	NA	230.913	0	NA	0	251.5	0	150.25	80.35	0.347966	-1.52298	0.0959871	0.178355
ENSRNOG00000033059	Galnt6	polypeptide_N-acetylgalactosaminyltransferase_6_[Source:RGD_Symbol;Acc:2319726]	7	142322172	142352382	72	74	41	NA	53	NA	60	61	NA	110	81	91	NA	85.75	1.42917	0.515174	0.0961574	0.178561
ENSRNOG00000042714	RGD1559459	similar_to_Expressed_sequence_AI788959_[Source:RGD_Symbol;Acc:1559459]	14	22937421	22952822	5	NA	3.66	4.8	7	NA	5.115	2.67	4	NA	NA	3.66	NA	3.44333	0.673183	-0.570928	0.0964992	0.178975
ENSRNOG00000055390	SNORD10	Small_nucleolar_RNA_SNORD10_[Source:RFAM;Acc:RF01290]	10	56273201	56273342	NA	NA	4	3	NA	2	3	3	6	5	NA	NA	5	4.75	1.58333	0.662965	0.096484	0.178975
ENSRNOG00000021670	Frem2	Fras1_related_extracellular_matrix_protein_2_[Source:RGD_Symbol;Acc:1566012]	2	142747501	142885604	84	112	115	NA	147	NA	114.5	54	93	118	52	83	NA	80	0.69869	-0.517276	0.0965744	0.179004
ENSRNOG00000059008	Socs7	suppressor_of_cytokine_signaling_7_[Source:RGD_Symbol;Acc:1307720]	10	85301875	85330397	282	237	404	NA	266	NA	297.25	107	340	149	146	216	NA	191.6	0.644575	-0.633579	0.0967605	0.179239
ENSRNOG00000046216	RGD1561778	similar_to_dendritic_cell-derived_immunoglobulin(Ig)-like_receptor_1,_DIgR1_-_mouse_[Source:RGD_Symbol;Acc:1561778]	10	104975877	105051965	0	1	1.45	0	NA	0	0.49	1.17	1.29	1	NA	1.16	NA	1.155	2.35714	1.23704	0.0968881	0.179365
ENSRNOG00000060181	AABR07050321.2		5	161035009	161035368	37	24	30	NA	39	NA	32.5	13	34	17	13	31	NA	21.6	0.664615	-0.589408	0.0973879	0.18018
ENSRNOG00000051560	AABR07016865.1		15	2547616	2550043	2.41	0	0	NA	2.46	2.32	1.438	NA	NA	NA	3.49	2.41	2.46	2.78667	1.93788	0.954477	0.0974801	0.180189
ENSRNOG00000010866	Tmem154	transmembrane_protein_154_[Source:RGD_Symbol;Acc:1563262]	2	183674522	183711812	3	NA	8	NA	5	3	4.75	1	2	1	3	3	NA	2	0.421053	-1.24793	0.0975127	0.180189
ENSRNOG00000056108	AABR07069473.1		8	23492466	23562299	10.17	NA	8.26	13.41	16.28	NA	12.03	10.59	4.38	3.11	NA	9.76	NA	6.96	0.578554	-0.789477	0.0976085	0.180256
ENSRNOG00000018700	Mobp	myelin-associated_oligodendrocyte_basic_protein_[Source:RGD_Symbol;Acc:3101]	8	128824508	128850358	NA	4221	2261	NA	3249	5341	3768	3496	NA	6626	6342	8456	NA	6230	1.6534	0.725433	0.0979728	0.18063
ENSRNOG00000013956	Rnf38	ring_finger_protein_38_[Source:RGD_Symbol;Acc:621856]	5	59607476	59647633	290	232	390	NA	283	184	275.8	127	256	164	169	255	NA	194.2	0.704133	-0.506079	0.0978837	0.18063
ENSRNOG00000045829	Thbs1	thrombospondin_1_[Source:RGD_Symbol;Acc:1588455]	3	109862117	109873466	67	60	55	NA	104	33	63.8	26	39	37	33	58	NA	38.6	0.605016	-0.724956	0.0979911	0.18063
ENSRNOG00000055078	Cyp4b1	cytochrome_P450,_family_4,_subfamily_b,_polypeptide_1_[Source:RGD_Symbol;Acc:2480]	5	134508730	134526089	1	2	1	2	NA	NA	1.5	3	2	2	2	NA	NA	2.25	1.5	0.584963	0.0981403	0.180684
ENSRNOG00000005268	Gnat3	G_protein_subunit_alpha_transducin_3_[Source:RGD_Symbol;Acc:727817]	4	13827756	13878126	0	1	NA	NA	1	1	0.75	2	1	NA	2	NA	1	1.5	2	1	0.0981403	0.180684
ENSRNOG00000059461	B4galt1	beta-1,4-galactosyltransferase_1_[Source:RGD_Symbol;Acc:620900]	5	57121769	57168610	44	NA	41	NA	55	34	43.5	NA	35	34	19	NA	NA	29.3333	0.67433	-0.568474	0.0985343	0.181298
ENSRNOG00000001627	Abi3bp	ABI_family_member_3_binding_protein_[Source:RGD_Symbol;Acc:1562717]	11	46208075	46369577	74	74	NA	NA	157	62	91.75	35	42	NA	31	NA	54	40.5	0.441417	-1.17979	0.0987674	0.181556
ENSRNOG00000000384	Atoh7	atonal_bHLH_transcription_factor_7_[Source:RGD_Symbol;Acc:1304957]	20	27082961	27083410	5	NA	1	3	2	NA	2.75	3	6	5	16	8	NA	7.6	2.76364	1.46657	0.0988551	0.181556
ENSRNOG00000018923	AABR07041089.1		X	118996333	118998300	6.06	4.34	NA	5.85	7.37	5.2	5.764	NA	5.15	2.89	NA	NA	4.07	4.03667	0.700324	-0.513906	0.0988064	0.181556
ENSRNOG00000051334	Rn50_1_1373.2		1	136285046	136285703	3	4	1	NA	NA	NA	2.66667	7	NA	4	NA	5	NA	5.33333	2	1	0.0993007	0.18182
ENSRNOG00000052912	AC111292.1		3	3955495	3958181	1	1	NA	1	NA	1	1	2	2	NA	1	3	1	1.8	1.8	0.847997	0.0993007	0.18182
ENSRNOG00000006224	Klhl31	kelch-like_family_member_31_[Source:RGD_Symbol;Acc:1560540]	8	84945444	84968811	1	1	1	1	NA	1	1	2	1	1	2	3	NA	1.8	1.8	0.847997	0.0993007	0.18182
ENSRNOG00000020873	Nphs1	NPHS1_nephrin_[Source:RGD_Symbol;Acc:620460]	1	88922433	88950559	25	15	19	NA	NA	28	21.75	15	12	12	NA	NA	20	14.75	0.678161	-0.5603	0.0991906	0.18182
ENSRNOG00000017944	Tbx10	T-box_10_[Source:RGD_Symbol;Acc:1584144]	1	219243447	219246262	6	5	7	5	3	NA	5.2	9	NA	7	NA	5	9	7.5	1.44231	0.528379	0.0991238	0.18182
ENSRNOG00000053592	AABR07050646.1		5	172043518	172043928	NA	6	5	10	NA	9	7.5	4	NA	5	6	4	NA	4.75	0.633333	-0.658963	0.0996331	0.182207
ENSRNOG00000024657	Mfsd4	major_facilitator_superfamily_domain_containing_4_[Source:RGD_Symbol;Acc:1566090]	13	48807720	48848997	426.33	270.56	536.94	NA	NA	340	393.457	278	NA	243.56	260.74	252.16	NA	258.615	0.657288	-0.605402	0.0996094	0.182207
ENSRNOG00000007759	Foxd2	forkhead_box_D2_[Source:RGD_Symbol;Acc:1304642]	5	133708228	133709712	NA	2	NA	3	3	NA	2.66667	1	NA	2	2	2	2	1.8	0.675	-0.567041	0.099853	0.182388
ENSRNOG00000058449	SNORA41	Small_nucleolar_RNA_SNORA41_[Source:RFAM;Acc:RF00403]	9	69955501	69955632	NA	3	NA	3	2	NA	2.66667	2	2	1	NA	2	2	1.8	0.675	-0.567041	0.099853	0.182388
ENSRNOG00000056620	AABR07006263.1		1	227287194	227290294	5	2	NA	5	NA	2	3.5	NA	NA	1	1	2	2	1.5	0.428571	-1.22239	0.0999397	0.182435
ENSRNOG00000049295	AABR07071891.1		1	84612448	84615181	0	0	0	2.05	1.77	NA	0.764	1.86	1.47	1.77	3	1.09	NA	1.838	2.40576	1.26649	0.100541	0.183003
ENSRNOG00000053035	AABR07073245.1		6	108930220	108932547	2	1	2	3	NA	NA	2	NA	0	2	1	1	1	1	0.5	-1	0.100554	0.183003
ENSRNOG00000030724	Adamdec1	ADAM-like,_decysin_1_[Source:RGD_Symbol;Acc:1309861]	15	49485611	49505553	7	5	NA	5	0	4	4.2	7	7	NA	6	NA	NA	6.66667	1.5873	0.666576	0.100466	0.183003
ENSRNOG00000048563	LOC100912538	centrin-3-like_[Source:RGD_Symbol;Acc:6486167]	2	12102487	12115009	577.18	NA	341.9	535	NA	230.68	421.19	197.35	342.78	160.32	229.32	NA	NA	232.442	0.551871	-0.857597	0.100351	0.183003
ENSRNOG00000057753	Nup62cl	nucleoporin_62_C-terminal_like_[Source:RGD_Symbol;Acc:1564353]	X	111334252	111365849	3	4	5	6	NA	2	4	NA	6	NA	5	NA	8	6.33333	1.58333	0.662965	0.100536	0.183003
ENSRNOG00000005679	Fap	fibroblast_activation_protein,_alpha_[Source:RGD_Symbol;Acc:621253]	3	48467781	48536235	105	51	69	59	29	NA	62.6	92	105	66	NA	140	NA	100.75	1.60942	0.686545	0.100773	0.183239
ENSRNOG00000030736	Hist2h2ac	histone_cluster_2_H2A_family_member_c_[Source:RGD_Symbol;Acc:1560965]	2	198360301	198360678	0	NA	0.71	0	0	0	0.142	3.03	1.98	0	0	NA	2.25	1.452	10.2254	3.35408	0.100806	0.183239
ENSRNOG00000013177	LOC100912399	mitogen-activated_protein_kinase_kinase_kinase_1-like_[Source:RGD_Symbol;Acc:6487511]	2	43329516	43393207	111.38	122.1	106.89	NA	200.18	78	123.71	64	63.55	71	90	110	NA	79.71	0.644329	-0.634129	0.100954	0.183286
ENSRNOG00000002468	Tnr	tenascin_R_[Source:RGD_Symbol;Acc:3886]	13	77485113	77678437	700.12	727.06	1367.04	NA	816.08	NA	902.575	229.04	745.8	553.11	341.02	775.07	NA	528.808	0.585888	-0.771303	0.100895	0.183286
ENSRNOG00000019128	St8sia4	ST8_alpha-N-acetyl-neuraminide_alpha-2,8-sialyltransferase_4_[Source:RGD_Symbol;Acc:621845]	9	103117506	103207190	81	79	131	NA	129	NA	105	59	86	56	62	95	NA	71.6	0.681905	-0.552358	0.101338	0.183874
ENSRNOG00000008225	AABR07064349.1		6	76661416	76661824	5	3	3	NA	7	3	4.2	2	2	NA	3	3	NA	2.5	0.595238	-0.748461	0.102129	0.184207
ENSRNOG00000052121	AC117065.1		12	16240203	16247647	2	3	NA	2	NA	1	2	0	2	0	2	0	NA	0.8	0.4	-1.32193	0.101964	0.184207
ENSRNOG00000052389	AABR07031489.1		18	15553975	15558178	NA	NA	4	5	NA	6	5	NA	7	6	NA	NA	9	7.33333	1.46667	0.552541	0.102068	0.184207
ENSRNOG00000020242	Art5	ADP-ribosyltransferase_5_[Source:RGD_Symbol;Acc:628834]	1	167192810	167202767	1	1	1	1	NA	NA	1	4	1	NA	2	NA	4	2.75	2.75	1.45943	0.101838	0.184207
ENSRNOG00000003991	Ankar	ankyrin_and_armadillo_repeat_containing_[Source:RGD_Symbol;Acc:1561071]	9	53013413	53084010	13	11	19	9	11	NA	12.6	NA	NA	21	NA	14	20	18.3333	1.45503	0.541045	0.101941	0.184207
ENSRNOG00000020888	Fgf3	fibroblast_growth_factor_3_[Source:RGD_Symbol;Acc:620126]	1	218003018	218006942	4	10	NA	NA	NA	8	7.33333	NA	1	3	3	NA	3	2.5	0.340909	-1.55254	0.1017	0.184207
ENSRNOG00000017190	Foxl2	forkhead_box_L2_[Source:RGD_Symbol;Acc:1310041]	8	107194551	107195675	2	2	NA	NA	2	2	2	2	NA	5	NA	5	3	3.75	1.875	0.906891	0.101838	0.184207
ENSRNOG00000047104	Hells	helicase,_lymphoid_specific_[Source:RGD_Symbol;Acc:1309820]	1	257766691	257949183	NA	15.07	3.81	10.93	NA	NA	9.93667	NA	3.74	0	0	0	NA	0.935	0.0940959	-3.40972	0.101838	0.184207
ENSRNOG00000014538	Nxnl2	nucleoredoxin-like_2_[Source:RGD_Symbol;Acc:1594820]	17	14053896	14058642	NA	16	19	17	22	NA	18.5	28	32	NA	NA	NA	21	27	1.45946	0.545434	0.102133	0.184207
ENSRNOG00000059010	Rnf212	ring_finger_protein_212_[Source:RGD_Symbol;Acc:1588767]	14	1959610	1998102	9	NA	10	9	7	NA	8.75	9	7	3	NA	8	3	6	0.685714	-0.544321	0.101588	0.184207
ENSRNOG00000054553	AABR07071210.2		8	104913267	104914748	NA	NA	NA	22	13	26	20.3333	NA	13	5	18	NA	3	9.75	0.479508	-1.06037	0.102399	0.184369
ENSRNOG00000054643	AABR07034183.1		11	56178339	56183860	5.7	4.5	4.44	2.5	NA	NA	4.285	3	NA	2.68	NA	3.33	2.08	2.7725	0.647025	-0.628108	0.102316	0.184369
ENSRNOG00000022244	Olr1462	olfactory_receptor_1462_[Source:RGD_Symbol;Acc:1333777]	10	45922873	45923829	2	3	3	1	2	NA	2.2	NA	NA	5	2	5	8	5	2.27273	1.18442	0.102407	0.184369
ENSRNOG00000002321	AABR07039541.1		X	79489410	79489877	0	8.58	0	NA	NA	11.13	4.9275	NA	14.59	7.59	NA	17.36	NA	13.18	2.67478	1.41942	0.102821	0.185005
ENSRNOG00000001251	Grifin	galectin-related_inter-fiber_protein_[Source:RGD_Symbol;Acc:71055]	12	16170162	16172129	0	0	0	1	2	NA	0.6	2	1	1	5	NA	2	2.2	3.66667	1.87447	0.102958	0.185029
ENSRNOG00000007964	Tp53inp1	tumor_protein_p53_inducible_nuclear_protein_1_[Source:RGD_Symbol;Acc:631423]	5	24410863	24416888	24	32	47	NA	36	29	33.6	12	35	12	23	30	NA	22.4	0.666667	-0.584963	0.102944	0.185029
ENSRNOG00000048322	LOC100911492	homeobox_protein_OTX2-like_[Source:RGD_Symbol;Acc:6492889]	15	25502019	25505691	NA	5	NA	3	9	14.5	7.875	NA	NA	6.5	20	19	17	15.625	1.98413	0.988504	0.103333	0.185482
ENSRNOG00000056186	Otx2	orthodenticle_homeobox_2_[Source:RGD_Symbol;Acc:1305705]	15	25517721	25521393	NA	5	NA	3	9	14.5	7.875	NA	NA	6.5	20	19	17	15.625	1.98413	0.988504	0.103333	0.185482
ENSRNOG00000014233	Krt19	keratin_19_[Source:RGD_Symbol;Acc:619936]	10	88055841	88060561	NA	17	18.5	44	20	32	26.3	38	NA	NA	66	49	28	45.25	1.72053	0.782855	0.103571	0.185577
ENSRNOG00000040109	Treml1	triggering_receptor_expressed_on_myeloid_cells-like_1_[Source:RGD_Symbol;Acc:1565175]	9	14597172	14599594	5	4	5	NA	5	4	4.6	NA	NA	9	NA	6	11	8.66667	1.88406	0.913843	0.10355	0.185577
ENSRNOG00000061899	LOC102547219	uncharacterized_LOC102547219_[Source:RGD_Symbol;Acc:7606925]	1	190666149	190671228	34	30	50	NA	43	32	37.8	19	44	20	19	30	NA	26.4	0.698413	-0.517848	0.103492	0.185577
ENSRNOG00000031974	Pcdh10	protocadherin_10_[Source:RGD_Symbol;Acc:1565811]	2	136993208	137014492	1650	1438	2589	NA	1652	NA	1832.25	928	1726	1243	1091	1237	NA	1245	0.679492	-0.557471	0.103656	0.185619
ENSRNOG00000002555	Serpinb7	serpin_family_B_member_7_[Source:RGD_Symbol;Acc:71063]	13	27312498	27354052	2	4	7	NA	3	2	3.6	NA	0	4	0	2	1	1.4	0.388889	-1.36257	0.103726	0.185635
ENSRNOG00000056847	Gsta3	glutathione_S-transferase_alpha_3_[Source:RGD_Symbol;Acc:1591980]	9	27402381	27417023	3.09	2.05	2.02	NA	4.05	5.35	3.312	3.08	5.18	NA	NA	6.05	6.07	5.095	1.53835	0.621379	0.104033	0.186074
ENSRNOG00000055715	AC094126.1		5	164874832	164883933	3	2	NA	3	NA	NA	2.66667	4	NA	2	5	4	4	3.8	1.425	0.510962	0.104386	0.186235
ENSRNOG00000049415	AABR07055413.1		7	2300434	2301082	0	0	1	1	NA	0	0.4	1	2	NA	NA	4	1	2	5	2.32193	0.104413	0.186235
ENSRNOG00000027719	Rn60_9_0863.1		9	86257081	86257779	6.79	8.43	NA	8.71	3.71	NA	6.91	3.59	5.14	NA	NA	4.17	NA	4.3	0.622287	-0.684349	0.104238	0.186235
ENSRNOG00000016621	Actl7b	actin-like_7b_[Source:RGD_Symbol;Acc:1305655]	5	73492644	73494030	NA	4	2	4	NA	NA	3.33333	6	3	7	NA	NA	6	5.5	1.65	0.722466	0.104432	0.186235
ENSRNOG00000047631	Mettl21b	methyltransferase_like_21B_[Source:RGD_Symbol;Acc:1590711]	7	70321077	70328148	1	NA	4	NA	2	1	2	1	1	0	0	NA	0	0.4	0.2	-2.32193	0.104413	0.186235
ENSRNOG00000004410	Pax6	paired_box_6_[Source:RGD_Symbol;Acc:3258]	3	95707386	95728624	159	120	161	NA	248	114	160.4	102	NA	132	84	120	NA	109.5	0.682668	-0.550743	0.1046	0.186424
ENSRNOG00000006860	Itk	IL2-inducible_T-cell_kinase_[Source:RGD_Symbol;Acc:1311618]	10	31431809	31493419	10	NA	18	10	19	NA	14.25	10	9	NA	NA	7	NA	8.66667	0.608187	-0.717413	0.104703	0.186497
ENSRNOG00000028025	Aknad1	AKNA_domain_containing_1_[Source:RGD_Symbol;Acc:1583957]	2	211546560	211585332	8	NA	NA	4	NA	4	5.33333	NA	8	11	8	8	NA	8.75	1.64062	0.714246	0.104806	0.18657
ENSRNOG00000004662	RGD1560687	similar_to_Ferritin_light_chain_(Ferritin_L_subunit)_[Source:RGD_Symbol;Acc:1560687]	7	15385868	15386419	0	0	2.3	0	0	NA	0.46	NA	0.83	2.47	NA	NA	2.07	1.79	3.8913	1.96025	0.105002	0.186808
ENSRNOG00000019134	Htr4	5-hydroxytryptamine_receptor_4_[Source:RGD_Symbol;Acc:2850]	18	57654290	57819698	7	2	3	2	NA	3	3.4	3	9	5	5	10	NA	6.4	1.88235	0.912537	0.105316	0.187256
ENSRNOG00000053072	AABR07003024.1		1	93397398	93454537	NA	0	2	0	0	3	1	2	4	NA	NA	2	2	2.5	2.5	1.32193	0.105464	0.187277
ENSRNOG00000049271	Rad51ap2	RAD51_associated_protein_2_[Source:RGD_Symbol;Acc:2322652]	6	37144787	37151468	5	3	6	NA	3	3	4	2	4	2	NA	NA	2	2.5	0.625	-0.678072	0.105464	0.187277
ENSRNOG00000045924	RT1-T24-3	RT1_class_I,_locus_T24,_gene_3_[Source:RGD_Symbol;Acc:1624211]	20	3226313	3233694	NA	33.72	46.65	32.76	38.61	38.4	38.028	51.67	NA	106.11	NA	98.89	NA	85.5567	2.24983	1.16982	0.105515	0.187277
ENSRNOG00000028592	AABR07035074.1		12	3922438	3924415	5.42	5.28	15.31	NA	5.36	12.79	8.832	NA	16.07	13.48	14.4	NA	10.26	13.5525	1.53448	0.617747	0.105578	0.18728
ENSRNOG00000017828	Egr3	early_growth_response_3_[Source:RGD_Symbol;Acc:2545]	15	51756736	51760722	577	632	1038	NA	510	NA	689.25	NA	NA	511	358	393	NA	420.667	0.610325	-0.71235	0.105836	0.187626
ENSRNOG00000039463	Pcdhga1	protocadherin_gamma_subfamily_A,_1_[Source:RGD_Symbol;Acc:1590761]	18	30808404	30810824	82.43	46.5	38.99	NA	59.03	NA	56.7375	25.12	55.7	36.39	27.4	30.52	NA	35.026	0.617334	-0.695876	0.105902	0.187633
ENSRNOG00000009061	Cfap206	cilia_and_flagella_associated_protein_206_[Source:RGD_Symbol;Acc:1310641]	5	50148658	50193571	NA	91	NA	55	53	67	66.5	40	NA	NA	NA	56	43	46.3333	0.696742	-0.521304	0.10629	0.187989
ENSRNOG00000042939	Nrip2	nuclear_receptor_interacting_protein_2_[Source:RGD_Symbol;Acc:1589959]	4	161720501	161729192	133	NA	NA	119	116	NA	122.667	61	74	51	92	NA	151	85.8	0.699457	-0.515694	0.10623	0.187989
ENSRNOG00000014871	Zic4	Zic_family_member_4_[Source:RGD_Symbol;Acc:1307298]	8	98745310	98761840	120	163	69	129	NA	NA	120.25	NA	78	89	61	78	NA	76.5	0.636175	-0.652505	0.106268	0.187989
ENSRNOG00000059974	AABR07053283.1		3	97133029	97134360	2.17	1.08	NA	NA	1.03	1.06	1.335	0	1.09	NA	1.07	0	NA	0.54	0.404494	-1.30581	0.106557	0.188202
ENSRNOG00000050237	AABR07043701.1		19	36152983	36157924	NA	5.51	5.92	NA	3.7	6.33	5.365	2.55	NA	4.86	4.79	2.78	NA	3.745	0.698043	-0.518612	0.106502	0.188202
ENSRNOG00000020618	Rpl13a	ribosomal_protein_L13A_[Source:RGD_Symbol;Acc:628697]	1	101120711	101131193	NA	17.54	0	0	8.51	0	5.21	NA	NA	7.74	NA	20.24	19.69	15.89	3.0499	1.60876	0.106598	0.188202
ENSRNOG00000042165	Colca2	colorectal_cancer_associated_2_[Source:RGD_Symbol;Acc:1563866]	8	55674840	55681930	2	3	NA	6	NA	7	4.5	2	0	1	2	4	NA	1.8	0.4	-1.32193	0.106691	0.188231
ENSRNOG00000030698	Cyp26c1	cytochrome_P450,_family_26,_subfamily_C,_polypeptide_1_[Source:RGD_Symbol;Acc:1308843]	1	256370850	256378335	2	1	1	1	NA	NA	1.25	1	0	NA	1	0	1	0.6	0.48	-1.05889	0.106802	0.188231
ENSRNOG00000027852	RGD1311343	similar_to_RIKEN_cDNA_4930524B15_[Source:RGD_Symbol;Acc:1311343]	10	15947253	15960673	NA	1	0	0	1	1	0.6	1	NA	1	1	NA	2	1.25	2.08333	1.05889	0.106802	0.188231
ENSRNOG00000004563	Sec24a	SEC24_homolog_A,_COPII_coat_complex_component_[Source:RGD_Symbol;Acc:1309451]	10	37139806	37215899	323.54	236.81	346.66	NA	331.44	264.7	300.63	109.24	298.4	161.57	162.55	323.58	NA	211.068	0.702086	-0.510281	0.106922	0.188333
ENSRNOG00000011585	Fat3	FAT_atypical_cadherin_3_[Source:RGD_Symbol;Acc:620657]	8	14417584	14880644	427	311	598	NA	496	217	409.8	124	412	212	194	332	NA	254.8	0.621767	-0.685555	0.106988	0.18834
ENSRNOG00000060990	AABR07000382.1		1	11766992	11772215	43.57	40.62	118.61	53.49	50.93	NA	61.444	102.94	NA	87.52	NA	84.93	NA	91.7967	1.49399	0.57917	0.107395	0.188455
ENSRNOG00000026493	Cdnf	cerebral_dopamine_neurotrophic_factor_[Source:RGD_Symbol;Acc:1307600]	17	78719111	78735324	13	13	NA	11	17	11	13	26	14	29	NA	16	NA	21.25	1.63462	0.708951	0.107333	0.188455
ENSRNOG00000033984	Ifnlr1	interferon,_lambda_receptor_1_[Source:RGD_Symbol;Acc:1562689]	5	154037202	154058880	NA	NA	18	33	58	58	41.75	47	69	NA	62	91	NA	67.25	1.61078	0.687758	0.107223	0.188455
ENSRNOG00000008235	Mylk2	myosin_light_chain_kinase_2_[Source:RGD_Symbol;Acc:620934]	3	148386189	148399501	3	NA	6	5	7	NA	5.25	3	4	NA	NA	NA	3	3.33333	0.634921	-0.655352	0.107429	0.188455
ENSRNOG00000046655	LOC102546892	proline-rich_protein_HaeIII_subfamily_1-like_[Source:RGD_Symbol;Acc:7582623]	3	8315641	8315910	NA	3	4	NA	3	NA	3.33333	1	1	3	NA	3	NA	2	0.6	-0.736966	0.107272	0.188455
ENSRNOG00000014358	Zic5	Zic_family_member_5_[Source:RGD_Symbol;Acc:1310160]	15	108891992	108898703	28	39	32	NA	50	NA	37.25	16	27	33	NA	27	NA	25.75	0.691275	-0.532668	0.107244	0.188455
ENSRNOG00000038328	Gjc2	gap_junction_protein,_gamma_2_[Source:RGD_Symbol;Acc:1562712]	10	45526745	45534570	NA	475	259	NA	345	559	409.5	432	NA	836	595	589	NA	613	1.49695	0.582024	0.107663	0.188756
ENSRNOG00000025736	Tcf23	transcription_factor_23_[Source:RGD_Symbol;Acc:1586500]	6	26762761	26771164	3	2	NA	3	NA	NA	2.66667	5	4	3	8	3	NA	4.6	1.725	0.786596	0.107779	0.188848
ENSRNOG00000014819	Hap1	huntingtin-associated_protein_1_[Source:RGD_Symbol;Acc:68327]	10	88257976	88266210	5902	NA	NA	3660	NA	5664	5075.33	2410	3415	NA	3926	NA	NA	3250.33	0.640418	-0.642915	0.108205	0.189484
ENSRNOG00000013369	Gbx1	gastrulation_brain_homeobox_1_[Source:RGD_Symbol;Acc:621864]	4	7173961	7200752	0	0	1	0	NA	0	0.2	1	4	2	0	1	NA	1.6	8	3	0.108362	0.189649
ENSRNOG00000022181	LOC103693984	uncharacterized_LOC103693984_[Source:RGD_Symbol;Acc:9163343]	16	68586235	68597186	1	3	NA	0	2	1.38	1.476	NA	3	4	NA	2	2	2.75	1.86314	0.897739	0.108865	0.190418
ENSRNOG00000006278	Tspyl5	TSPY-like_5_[Source:RGD_Symbol;Acc:1311262]	7	72326896	72328128	276	205	364	NA	294	NA	284.75	110	324	143	146	234	NA	191.4	0.672169	-0.573105	0.109206	0.190904
ENSRNOG00000060492	LOC103690190	histone_H2A_type_1-E_[Source:RGD_Symbol;Acc:9087157]	17	44747796	44748188	1	0	NA	1	1	0	0.6	1	1	NA	NA	1.36	NA	1.12	1.86667	0.900464	0.109496	0.191301
ENSRNOG00000062275	Rn60_6_0642.1		6	64193073	64193796	6.56	19.43	18.76	10.32	17.99	NA	14.612	NA	13.12	11.16	NA	4.36	4.78	8.355	0.57179	-0.806442	0.110036	0.191866
ENSRNOG00000053112	AABR07031767.1		18	33444107	33444510	7	3	7	NA	7	NA	6	6	3	2	2	5	NA	3.6	0.6	-0.736966	0.109979	0.191866
ENSRNOG00000060831	Clca1	chloride_channel_accessory_1_[Source:RGD_Symbol;Acc:1306258]	2	250897969	250923744	25	27	NA	NA	14	24	22.5	21	NA	49	32	43	NA	36.25	1.61111	0.688056	0.110075	0.191866
ENSRNOG00000002072	Eva1c	eva-1_homolog_C_[Source:RGD_Symbol;Acc:1307569]	11	31002451	31075809	15	16	8	NA	12	NA	12.75	12	6	8	NA	11	6	8.6	0.67451	-0.568089	0.110035	0.191866
ENSRNOG00000037839	P2ry10	purinergic_receptor_P2Y10_[Source:RGD_Symbol;Acc:1561912]	X	78196300	78210403	NA	NA	1.03	2	1.09	NA	1.37333	4	1.05	NA	3	3	NA	2.7625	2.01153	1.00829	0.110221	0.192011
ENSRNOG00000048578	AABR07017901.1		15	32386816	32387346	3	NA	NA	2.17	2	2.15	2.33	7	3.58	2	NA	4.91	3	4.098	1.7588	0.81459	0.110675	0.192481
ENSRNOG00000039048	Cd200r1	CD200_receptor_1_[Source:RGD_Symbol;Acc:61837]	11	60848131	60882379	42	NA	86	57	32	NA	54.25	NA	37	NA	24	17	35	28.25	0.520737	-0.941372	0.11058	0.192481
ENSRNOG00000017842	Scnn1g	sodium_channel_epithelial_1_gamma_subunit_[Source:RGD_Symbol;Acc:3641]	1	191704311	191738268	17	NA	10	NA	21	24	18	12	12	NA	NA	10	11	11.25	0.625	-0.678072	0.110683	0.192481
ENSRNOG00000033199	AABR07068955.1		8	3271956	3272306	NA	4.91	0	0	0	0	0.982	3.33	3.59	NA	NA	2.61	2.43	2.99	3.04481	1.60635	0.110888	0.192616
ENSRNOG00000011716	Degs2	delta(4)-desaturase,_sphingolipid_2_[Source:RGD_Symbol;Acc:1305023]	6	132591969	132608600	NA	14	14	16	22	NA	16.5	39	16	NA	23	NA	34	28	1.69697	0.762961	0.110855	0.192616
ENSRNOG00000010312	Bhlhe23	basic_helix-loop-helix_family,_member_e23_[Source:RGD_Symbol;Acc:1559760]	3	176279997	176282211	10	NA	4	5	NA	6	6.25	NA	NA	9	11	8	NA	9.33333	1.49333	0.578536	0.110966	0.19264
ENSRNOG00000042732	AABR07061755.1		4	142453013	142453531	74	41	92	NA	64	NA	67.75	NA	NA	31	43	55	NA	43	0.634686	-0.655884	0.111132	0.192817
ENSRNOG00000019075	Stat5b	signal_transducer_and_activator_of_transcription_5B_[Source:RGD_Symbol;Acc:3774]	10	88686207	88754829	270.27	229.34	368.27	NA	427.84	210.81	301.306	135.43	255.25	145.49	196.27	300.71	NA	206.63	0.685781	-0.54418	0.111204	0.192831
ENSRNOG00000053331	AABR07000451.1		1	13351242	13354315	3	NA	2	2	2	2	2.2	NA	4	NA	3	2	4	3.25	1.47727	0.562936	0.112198	0.193075
ENSRNOG00000062165	Rn60_3_0143.1		3	14192061	14202271	NA	29.74	NA	27	30.97	NA	29.2367	9.97	40.07	11.14	17.31	5.65	NA	16.828	0.575579	-0.796915	0.111762	0.193075
ENSRNOG00000056448	AABR07062033.1		4	157752103	157755858	1	2	1	2	NA	NA	1.5	1	0	0	0	2	NA	0.6	0.4	-1.32193	0.11212	0.193075
ENSRNOG00000033953	Rn50_5_0437.1		5	38981183	38982041	3	1	1	NA	NA	1	1.5	0	1	0	0	1	NA	0.4	0.266667	-1.90689	0.112626	0.193075
ENSRNOG00000059270	AC119015.2		10	76363797	76364091	3	3	NA	2	NA	NA	2.66667	3	1	1	1	NA	NA	1.5	0.5625	-0.830075	0.111909	0.193075
ENSRNOG00000031681	AABR07026539.1		16	82438682	82439441	12	12	14	NA	26	9	14.6	NA	NA	6	7	11	10	8.5	0.582192	-0.780434	0.111666	0.193075
ENSRNOG00000047776	AABR07027753.2		17	43808673	43809053	NA	2.92	1.86	3.46	1.09	NA	2.3325	NA	NA	5.61	2.9	6.41	NA	4.97333	2.13219	1.09234	0.112627	0.193075
ENSRNOG00000018377	AC123471.1		19	29800855	29802083	5.84	2.34	4.8	4.7	NA	NA	4.42	3.55	NA	2.38	3.56	NA	1.16	2.6625	0.602376	-0.731265	0.112349	0.193075
ENSRNOG00000008591	Colec10	collectin_subfamily_member_10_[Source:RGD_Symbol;Acc:1307149]	7	93975451	94035999	2	2	4	2	NA	NA	2.5	1	2	1	1	NA	2	1.4	0.56	-0.836501	0.112626	0.193075
ENSRNOG00000030253	Fam19a3	family_with_sequence_similarity_19_member_A3,_C-C_motif_chemokine_like_[Source:RGD_Symbol;Acc:1587462]	2	207252196	207255824	4	2	1	NA	5	2	2.8	4	4	NA	NA	NA	5	4.33333	1.54762	0.63005	0.111915	0.193075
ENSRNOG00000022309	Frem1	Fras1_related_extracellular_matrix_1_[Source:RGD_Symbol;Acc:1306981]	5	101020448	101166651	33	47	63	NA	56	16	43	24	24	11	21	44	NA	24.8	0.576744	-0.793997	0.11204	0.193075
ENSRNOG00000060769	Hist1h2bd	histone_cluster_1,_H2bd_[Source:RGD_Symbol;Acc:1307126]	17	44833924	44834305	NA	0	1.12	1.74	1	1.33	1.038	1.25	2	NA	1.38	2.47	NA	1.775	1.71002	0.774013	0.111935	0.193075
ENSRNOG00000010994	Has1	hyaluronan_synthase_1_[Source:RGD_Symbol;Acc:708528]	1	59720612	59732409	21	NA	27	NA	17	29	23.5	NA	22	10	12	NA	20	16	0.680851	-0.554589	0.11236	0.193075
ENSRNOG00000003949	Phka2	phosphorylase_kinase,_alpha_2_[Source:RGD_Symbol;Acc:1596945]	X	36857650	36884748	14	9	19	NA	22	11	15	5	16	2	12	9	NA	8.8	0.586667	-0.769387	0.111797	0.193075
ENSRNOG00000026462	RGD1559962	similar_to_High_mobility_group_protein_2_(HMG-2)_[Source:RGD_Symbol;Acc:1559962]	1	20417008	20417637	2.32	2.67	NA	4.91	2.47	NA	3.0925	5.12	6.65	5.28	NA	NA	2.83	4.97	1.60711	0.684472	0.112542	0.193075
ENSRNOG00000061657	SNORA19	Small_nucleolar_RNA_SNORA19_[Source:RFAM;Acc:RF00413]	1	282154248	282154379	NA	1	2	2	NA	1	1.5	NA	3	1	2	3	3	2.4	1.6	0.678072	0.11212	0.193075
ENSRNOG00000053757	SNORA51	Small_nucleolar_RNA_SNORA51_[Source:RFAM;Acc:RF00432]	3	122805461	122805592	6	NA	6	4	7	3	5.2	2	NA	NA	4	4	NA	3.33333	0.641026	-0.641546	0.112011	0.193075
ENSRNOG00000031662	Slc6a5	solute_carrier_family_6_member_5_[Source:RGD_Symbol;Acc:621824]	1	105284753	105336363	NA	27	41	40	56	NA	41	89	119	NA	NA	NA	211	139.667	3.4065	1.76829	0.111425	0.193075
ENSRNOG00000002346	Tbx22	T-box_22_[Source:RGD_Symbol;Acc:1589764]	X	78769419	78782542	NA	NA	1	3	1	2	1.75	2	3	3	NA	3	3	2.8	1.6	0.678072	0.112198	0.193075
ENSRNOG00000001159	Tff3	trefoil_factor_3_[Source:RGD_Symbol;Acc:3847]	20	9850803	9855481	NA	6	7	6	16	11	9.2	NA	3	NA	5	7	NA	5	0.543478	-0.879706	0.112594	0.193075
ENSRNOG00000022610	Agbl1	ATP/GTP_binding_protein-like_1_[Source:RGD_Symbol;Acc:1560280]	1	137799185	138711126	NA	3	3	2	2	4	2.8	5	2	4	4	5	NA	4	1.42857	0.514573	0.112974	0.193084
ENSRNOG00000012912	Fgf17	fibroblast_growth_factor_17_[Source:RGD_Symbol;Acc:2607]	15	52326778	52332097	NA	4	NA	NA	4	2	3.33333	NA	2	1	NA	NA	2	1.66667	0.5	-1	0.113145	0.193084
ENSRNOG00000050240	LOC100909856	metal_regulatory_transcription_factor_1-like_[Source:RGD_Symbol;Acc:6501193]	5	142332607	142376370	0	48.73	6.25	0	NA	16.53	14.302	52.82	39.39	NA	11.34	48.5	NA	38.0125	2.65785	1.41026	0.113062	0.193084
ENSRNOG00000002784	Pou3f4	POU_class_3_homeobox_4_[Source:RGD_Symbol;Acc:61947]	X	82143789	82145066	42	66	90	NA	110	NA	77	NA	35	66	22	51	NA	43.5	0.564935	-0.823843	0.113096	0.193084
ENSRNOG00000048264	LOC684828	similar_to_Histone_H1.2_(H1_VAR.1)_(H1c)_[Source:RGD_Symbol;Acc:1585568]	17	43797721	43798383	NA	2	2	2	2	3.44	2.288	2	0	2	2	1	NA	1.4	0.611888	-0.70866	0.113041	0.193084
ENSRNOG00000045622	Spaca5	sperm_acrosome_associated_5_[Source:RGD_Symbol;Acc:1584964]	X	912770	915953	4	1	3	4	NA	3	3	1	2	3	2	1	NA	1.8	0.6	-0.736966	0.112974	0.193084
ENSRNOG00000026271	Tmem245	transmembrane_protein_245_[Source:RGD_Symbol;Acc:1308958]	5	73918747	73986373	95	85	151	NA	120	70	104.2	60	105	52	49	92	NA	71.6	0.68714	-0.541324	0.112939	0.193084
ENSRNOG00000011697	Zfp827	zinc_finger_protein_827_[Source:RGD_Symbol;Acc:1560620]	19	32401661	32528965	171	143	300	NA	220	113	189.4	65	178	127	76	146	NA	118.4	0.625132	-0.677767	0.112922	0.193084
ENSRNOG00000033209	Bmp8b	bone_morphogenetic_protein_8b_[Source:RGD_Symbol;Acc:1591873]	5	140803638	140820628	5.69	NA	NA	11.56	5.16	11.21	8.405	13.13	NA	NA	10.55	15	10.53	12.3025	1.46371	0.549632	0.11354	0.193648
ENSRNOG00000054414	AABR07043276.1		19	26979211	26983505	23.68	NA	17.62	24.54	20.92	NA	21.69	42.2	NA	NA	66.73	NA	34.2	47.71	2.19963	1.13726	0.11365	0.193726
ENSRNOG00000052768	U1	U1_spliceosomal_RNA_[Source:RFAM;Acc:RF00003]	11	83854745	83854899	3	NA	NA	1	2	NA	2	NA	0	0	2	NA	0	0.5	0.25	-2	0.113751	0.193788
ENSRNOG00000028427	AABR07030524.1		10	91752934	91753305	NA	2.86	NA	2.14	1.14	1.13	1.8175	0	0	1.14	0	2.31	NA	0.69	0.379642	-1.39729	0.113942	0.194005
ENSRNOG00000012742	Irx2	iroquois_homeobox_2_[Source:RGD_Symbol;Acc:1309834]	1	33271977	33275540	NA	2	2	2	6	NA	3	16	35	0	61	NA	11	24.6	8.2	3.03562	0.114025	0.194036
ENSRNOG00000001792	Slc12a8	solute_carrier_family_12,_member_8_[Source:RGD_Symbol;Acc:628730]	11	70344797	70499200	16	17	43	NA	31	18	25	17	12	17	NA	12	14	14.4	0.576	-0.795859	0.114299	0.194392
ENSRNOG00000004208	Crim1	cysteine_rich_transmembrane_BMP_regulator_1_[Source:RGD_Symbol;Acc:1308710]	6	788548	960703	541	NA	824	NA	510	427	575.5	246	494	206	311	586	NA	368.6	0.640487	-0.64276	0.114444	0.19453
ENSRNOG00000017531	Akr1c3	aldo-keto_reductase_family_1,_member_C3_[Source:RGD_Symbol;Acc:708428]	17	69761118	69778021	1	NA	0	0	0	0	0.2	4	0	4	2	0	NA	2	10	3.32193	0.114559	0.194615
ENSRNOG00000015502	Mfsd14a	major_facilitator_superfamily_domain_containing_14A_[Source:RGD_Symbol;Acc:1305281]	2	219662064	219693629	80.51	86.64	174.02	NA	174.24	NA	128.852	29.96	132.25	53.27	36.92	91.77	NA	68.834	0.534208	-0.904527	0.115108	0.195436
ENSRNOG00000009145	Klf12	Kruppel-like_factor_12_[Source:RGD_Symbol;Acc:1309204]	15	84324470	84748525	69	35	78	NA	74	42	59.6	14	53	21	36	62	NA	37.2	0.624161	-0.68001	0.115356	0.195748
ENSRNOG00000020212	Prr35	proline_rich_35_[Source:RGD_Symbol;Acc:1598335]	10	15308828	15311189	NA	9	4	5	11	NA	7.25	4	3	3	1	NA	7	3.6	0.496552	-1.00998	0.115627	0.195877
ENSRNOG00000048181	Zfp697	zinc_finger_protein_697_[Source:RGD_Symbol;Acc:1308711]	2	200572502	200576694	35.5	29	65.5	NA	30	24.5	36.9	17	NA	21.5	25	25	NA	22.125	0.599593	-0.737943	0.115617	0.195877
ENSRNOG00000049090	LOC102550892	zinc_finger_protein_697-like_[Source:RGD_Symbol;Acc:7595982]	2	200603426	200607618	35.5	29	65.5	NA	30	24.5	36.9	17	NA	21.5	25	25	NA	22.125	0.599593	-0.737943	0.115617	0.195877
ENSRNOG00000051285	Rn50_8_0651.1		8	65119746	65402275	5	5	9	NA	4	1	4.8	0	6	2	0	1	NA	1.8	0.375	-1.41504	0.115801	0.196062
ENSRNOG00000027299	Pcdhga5	protocadherin_gamma_subfamily_A,_5_[Source:RGD_Symbol;Acc:1311949]	18	30840868	30843291	36.21	28	60.23	NA	54	NA	44.61	NA	33	14.17	35	29	NA	27.7925	0.623011	-0.682672	0.116097	0.196451
ENSRNOG00000062172	Rn60_Y_0007.1		Y	602419	603067	NA	3.8	NA	3.79	6.34	2.48	4.1025	1.23	1.29	3.69	NA	3.75	1.29	2.25	0.548446	-0.866578	0.116215	0.196541
ENSRNOG00000042156	AABR07017874.1		15	32136645	32137490	5	5	3	3	NA	NA	4	3	3	NA	2	NA	3	2.75	0.6875	-0.540568	0.11638	0.1967
ENSRNOG00000048239	Cxcr1	C-X-C_motif_chemokine_receptor_1_[Source:RGD_Symbol;Acc:2905]	9	81466332	81469274	NA	2	4	0	0	3	1.8	0	0	1	0	0	NA	0.2	0.111111	-3.16993	0.11644	0.1967
ENSRNOG00000054053	LOC102554799	uncharacterized_LOC102554799_[Source:RGD_Symbol;Acc:7545280]	14	1499711	1505085	2	3	NA	7	NA	9	5.25	5	12	9	NA	15	NA	10.25	1.95238	0.965235	0.116626	0.196904
ENSRNOG00000054776	AABR07002898.1		1	88611956	88614236	16	NA	10	NA	10	5	10.25	5	3	4	7	8	NA	5.4	0.526829	-0.924593	0.116729	0.196967
ENSRNOG00000061976	Rn60_10_0620.1		10	61969656	61971299	2.13	NA	4.04	4.06	NA	4.13	3.59	1.01	NA	3.03	2.25	NA	NA	2.09667	0.58403	-0.775886	0.116799	0.196976
ENSRNOG00000049277	Syne4l1	spectrin_repeat_containing,_nuclear_envelope_family_member_4-like_1_[Source:RGD_Symbol;Acc:1304580]	1	88772904	88776999	NA	14.3	7.19	1.65	15.79	NA	9.7325	17.79	23.1	NA	9.38	NA	21.59	17.965	1.84588	0.884307	0.117043	0.197277
ENSRNOG00000062100	AABR07062915.1		6	14598247	14606197	NA	1	2	1	2	0	1.2	0	1	NA	0	1	0	0.4	0.333333	-1.58496	0.117412	0.197382
ENSRNOG00000010997	Ednrb	endothelin_receptor_type_B_[Source:RGD_Symbol;Acc:2536]	15	88006977	88036354	611	373	NA	NA	581	473	509.5	166	323	274	356	610	NA	345.8	0.678705	-0.559144	0.117199	0.197382
ENSRNOG00000023177	Esrp2	epithelial_splicing_regulatory_protein_2_[Source:RGD_Symbol;Acc:1310855]	19	38113412	38120578	7.65	8.46	4.54	NA	NA	3.32	5.9925	13.24	7.73	NA	NA	6.3	12.13	9.85	1.64372	0.716966	0.117433	0.197382
ENSRNOG00000042232	RGD1559600	RGD1559600_[Source:RGD_Symbol;Acc:1559600]	1	189347736	189359730	2	1	NA	0	1	0	0.8	2	NA	2	2	1	1	1.6	2	1	0.117412	0.197382
ENSRNOG00000051053	Rn50_X_0748.3		X	73903480	73919350	0	0	NA	1	1	2	0.8	2	1	2	1	NA	2	1.6	2	1	0.117412	0.197382
ENSRNOG00000058241	AABR07056200.1		7	21202252	21204733	3	2	3	3	3	NA	2.8	3	0	3	1	NA	1	1.6	0.571429	-0.807355	0.117703	0.197726
ENSRNOG00000011715	AABR07053669.1		3	119498796	119499805	0	NA	0	4.24	0	1.84	1.216	NA	NA	2.59	NA	2.58	3.53	2.9	2.38487	1.25391	0.117876	0.197796
ENSRNOG00000049370	LOC100360750	Sm_protein_F-like_[Source:RGD_Symbol;Acc:2321508]	19	32770655	32785215	NA	84.42	57.11	47.64	101.33	NA	72.625	NA	NA	67.75	30.25	39.23	42.83	45.015	0.619828	-0.69006	0.117875	0.197796
ENSRNOG00000051686	AABR07052502.1		3	58269193	58271552	1	0	0	0	2	NA	0.6	1	NA	NA	3	2	NA	2	3.33333	1.73697	0.118306	0.198185
ENSRNOG00000049425	Fam167b	family_with_sequence_similarity_167,_member_B_[Source:RGD_Symbol;Acc:1584589]	5	147782694	147784311	2	NA	0	0	1	0	0.6	1	NA	3	NA	NA	2	2	3.33333	1.73697	0.118306	0.198185
ENSRNOG00000009177	Fcer1a	Fc_fragment_of_IgE_receptor_Ia_[Source:RGD_Symbol;Acc:2597]	13	91730925	91737053	2	NA	3	NA	1	NA	2	1	0	0	0	NA	2	0.6	0.3	-1.73697	0.118306	0.198185
ENSRNOG00000033609	Irx1	iroquois_homeobox_1_[Source:RGD_Symbol;Acc:1309060]	1	33910912	33916741	NA	15	3	15	47	NA	20	28	64	12	137	NA	80	64.2	3.21	1.68257	0.118798	0.198899
ENSRNOG00000056298	AABR07044959.1		20	28354726	28355285	53	48	107	NA	70	NA	69.5	35	NA	45	42	41	NA	40.75	0.586331	-0.770213	0.119186	0.199318
ENSRNOG00000016112	Cd274	CD274_molecule_[Source:RGD_Symbol;Acc:1566211]	1	247519939	247537943	29	NA	20	NA	22	13	21	9	13	5	15	23	NA	13	0.619048	-0.691878	0.119216	0.199318
ENSRNOG00000051180	Chchd2	coiled-coil-helix-coiled-coil-helix_domain_containing_2_[Source:RGD_Symbol;Acc:1309819]	9	101388151	101388833	0.27	NA	349.84	0.16	0	350.72	140.198	343.85	126.54	550.7	NA	807.42	NA	457.127	3.26059	1.70513	0.119247	0.199318
ENSRNOG00000025164	Bhlha15	basic_helix-loop-helix_family,_member_a15_[Source:RGD_Symbol;Acc:3091]	12	12403385	12407561	NA	21	10	9	16	29	17	15	35	NA	27	NA	33	27.5	1.61765	0.693897	0.119424	0.199494
ENSRNOG00000012557	Lgals5	lectin,_galactose_binding,_soluble_5_[Source:RGD_Symbol;Acc:3004]	10	66225995	66229311	29.02	27.93	NA	19.42	NA	34.76	27.7825	NA	19.32	18.57	7.26	33.27	12.54	18.192	0.654801	-0.610872	0.119485	0.199494
ENSRNOG00000061917	AABR07042840.1		19	11671129	11786778	3	4	NA	4	4	NA	3.75	1	2	2	5	2	NA	2.4	0.64	-0.643856	0.120356	0.200837
ENSRNOG00000009466	Unc45b	unc-45_myosin_chaperone_B_[Source:RGD_Symbol;Acc:1305666]	10	70262361	70290445	NA	25	13	NA	NA	9	15.6667	NA	1	NA	3	2	10	4	0.255319	-1.96963	0.120478	0.20093
ENSRNOG00000013793	C1qtnf9	C1q_and_tumor_necrosis_factor_related_protein_9_[Source:RGD_Symbol;Acc:1560876]	15	41069507	41081159	NA	29	11	8	14	15	15.4	37	NA	61	23	20	NA	35.25	2.28896	1.19469	0.120577	0.200984
ENSRNOG00000049853	Rgag1	retrotransposon_gag_domain_containing_1_[Source:RGD_Symbol;Acc:6486824]	X	114373907	114378622	36	NA	48	64	NA	59	51.75	25	42	NA	28	50	NA	36.25	0.700483	-0.513578	0.120676	0.201026
ENSRNOG00000023151	Scgb2a1	secretoglobin,_family_2A,_member_1_[Source:RGD_Symbol;Acc:735031]	1	225899313	225902676	11	NA	14	6	6	6	8.6	8	3	8	NA	2	3.65	4.93	0.573256	-0.802749	0.120736	0.201026
ENSRNOG00000007668	Mafa	MAF_bZIP_transcription_factor_A_[Source:RGD_Symbol;Acc:1562627]	7	116780681	116781766	NA	4	6	8	7	12	7.4	4	NA	6	NA	6	2	4.5	0.608108	-0.7176	0.12088	0.201059
ENSRNOG00000032765	RGD1559955	similar_to_40S_ribosomal_protein_S17_[Source:RGD_Symbol;Acc:1559955]	9	106913923	106914330	6.64	NA	0	0	0.84	NA	1.87	6.1	4.28	NA	NA	5.45	NA	5.27667	2.82175	1.49659	0.120889	0.201059
ENSRNOG00000030877	Htr2c	5-hydroxytryptamine_receptor_2C_[Source:RGD_Symbol;Acc:2848]	X	118084890	118318039	2534	1520	NA	1085	NA	2219	1839.5	1016	1068	945	1534	NA	NA	1140.75	0.620141	-0.689331	0.121003	0.201137
ENSRNOG00000029029	LOC103690070	coxsackievirus_and_adenovirus_receptor-like_[Source:RGD_Symbol;Acc:9262300]	8	106832988	106858543	26.17	6.21	NA	NA	NA	19.53	17.3033	6.39	0	0	0	7.17	NA	2.712	0.156733	-2.67362	0.121391	0.201672
ENSRNOG00000001519	Dlx2	distal-less_homeobox_2_[Source:RGD_Symbol;Acc:1304853]	3	58180088	58181971	44	105	119	NA	181	36	97	40	43	NA	39	31	71	44.8	0.461856	-1.11449	0.121648	0.201944
ENSRNOG00000051171	G6pc	glucose-6-phosphatase,_catalytic_subunit_[Source:RGD_Symbol;Acc:2644]	10	89285855	89296213	NA	1	0	0	0	1.26	0.452	1	1	NA	1	1	NA	1	2.21239	1.14561	0.121786	0.201944
ENSRNOG00000019440	Kcnn4	potassium_calcium-activated_channel_subfamily_N_member_4_[Source:RGD_Symbol;Acc:621476]	1	81230612	81245996	8	13	7	NA	17	14	11.8	6	NA	7	10	NA	9	8	0.677966	-0.560715	0.121823	0.201944
ENSRNOG00000017157	Trim69	tripartite_motif-containing_69_[Source:RGD_Symbol;Acc:1305074]	3	114102875	114126523	5	9	6	NA	7	4	6.2	1	2	4	NA	3	8	3.6	0.580645	-0.784271	0.121729	0.201944
ENSRNOG00000011205	Ccl3	C-C_motif_chemokine_ligand_3_[Source:RGD_Symbol;Acc:3647]	10	70869513	70871066	1.45	NA	3	NA	1	4	2.3625	NA	4.14	3	4	4	4	3.828	1.62032	0.696276	0.122122	0.202327
ENSRNOG00000017900	rnf141	ring_finger_protein_141_[Source:RGD_Symbol;Acc:1303154]	1	175634551	175657485	465	425	705	NA	393	NA	497	NA	NA	322	335	384	NA	347	0.698189	-0.51831	0.122255	0.202436
ENSRNOG00000002417	Serpinb10	serpin_family_B_member_10_[Source:RGD_Symbol;Acc:628853]	13	27465930	27483799	NA	NA	7	9	9	3	7	NA	5	4	NA	NA	3	4	0.571429	-0.807355	0.122448	0.202645
ENSRNOG00000026379	AABR07041963.1		X	144318825	144319090	20	14	9	NA	12	9	12.8	8	5	NA	11	10	NA	8.5	0.664062	-0.590609	0.122731	0.203001
ENSRNOG00000005776	Bcl11b	B-cell_CLL/lymphoma_11B_[Source:RGD_Symbol;Acc:1311128]	6	131834097	131926272	1030	1954	1546	2264	NA	NA	1698.5	1065	867	1760	776	1115	NA	1116.6	0.657404	-0.605149	0.123001	0.203114
ENSRNOG00000061185	Hist2h3c2	histone_cluster_2,_H3c2_[Source:RGD_Symbol;Acc:1306445]	17	43776050	43776460	NA	3.23	3	2	1.13	1.3	2.132	NA	3.62	3	3.53	NA	2.18	3.0825	1.44583	0.531893	0.122975	0.203114
ENSRNOG00000017686	Pi15	peptidase_inhibitor_15_[Source:RGD_Symbol;Acc:1309577]	5	790833	819326	6	NA	7	7	6	6	6.4	1	NA	1	2	8	6	3.6	0.5625	-0.830075	0.122904	0.203114
ENSRNOG00000014896	Adgrg3	adhesion_G_protein-coupled_receptor_G3_[Source:RGD_Symbol;Acc:1305674]	19	10392004	10421010	12	6	7	NA	10	NA	8.75	6	4	NA	8	5	NA	5.75	0.657143	-0.605721	0.123169	0.203162
ENSRNOG00000006410	Akap5	A-kinase_anchoring_protein_5_[Source:RGD_Symbol;Acc:620829]	6	99356509	99361909	426	495	799	NA	803	NA	630.75	243	518	506	287	524	NA	415.6	0.658898	-0.601873	0.123189	0.203162
ENSRNOG00000032208	Eda	ectodysplasin-A_[Source:RGD_Symbol;Acc:1563178]	X	69730242	70220329	NA	41	45	NA	46	38	42.5	35	69	NA	75	67	NA	61.5	1.44706	0.533124	0.123269	0.203162
ENSRNOG00000007000	Grhl2	grainyhead-like_transcription_factor_2_[Source:RGD_Symbol;Acc:1561191]	7	76059386	76197856	10	15	9	8	5	NA	9.4	21	9	13	NA	NA	17	15	1.59574	0.67423	0.123435	0.203162
ENSRNOG00000004269	Myt1l	myelin_transcription_factor_1-like_[Source:RGD_Symbol;Acc:620550]	6	48452369	48857936	1872	1535	2695	NA	1841	NA	1985.75	736	2282	1148	1110	1493	NA	1353.8	0.681758	-0.552669	0.123351	0.203162
ENSRNOG00000001337	Setd1b	SET_domain_containing_1B_[Source:MGI_Symbol;Acc:MGI:2652820]	12	38845621	38869346	315	221	365	NA	303	171	275	102	307	180	145	217	NA	190.2	0.691636	-0.531914	0.123375	0.203162
ENSRNOG00000056632	AABR07030568.6		10	93266214	93282734	12	NA	12	NA	5	7	9	NA	NA	4	4	7	6	5.25	0.583333	-0.777608	0.123523	0.203195
ENSRNOG00000015690	Adad2	adenosine_deaminase_domain_containing_2_[Source:RGD_Symbol;Acc:1586236]	19	52258947	52262959	2	NA	NA	NA	1	2	1.66667	NA	2	2	NA	4	3	2.75	1.65	0.722466	0.123728	0.203311
ENSRNOG00000014940	Sfrp5	secreted_frizzled-related_protein_5_[Source:RGD_Symbol;Acc:1310369]	1	261442108	261446570	1	6	0	NA	9	4	4	1	0	0	2	NA	1	0.8	0.2	-2.32193	0.123701	0.203311
ENSRNOG00000053332	Cdh26	cadherin_26_[Source:RGD_Symbol;Acc:1311632]	3	173969273	174019766	NA	1	NA	NA	1	2	1.33333	0	0	1	NA	1	NA	0.5	0.375	-1.41504	0.124464	0.20428
ENSRNOG00000020400	Mef2b	myocyte_enhancer_factor_2B_[Source:RGD_Symbol;Acc:1561733]	16	21001206	21017163	3	2	2	NA	3	NA	2.5	NA	1	2	NA	2	NA	1.66667	0.666667	-0.584963	0.124464	0.20428
ENSRNOG00000014861	Rnf183	ring_finger_protein_183_[Source:RGD_Symbol;Acc:1564412]	5	78284879	78285451	0	2	0	0	0	NA	0.4	1	NA	2	NA	1	NA	1.33333	3.33333	1.73697	0.124521	0.20428
ENSRNOG00000005043	Cpeb2	cytoplasmic_polyadenylation_element_binding_protein_2_[Source:RGD_Symbol;Acc:1307485]	14	72331705	72380330	364	NA	343	NA	285	258	312.5	111	328	141	182	330	NA	218.4	0.69888	-0.516883	0.124782	0.204573
ENSRNOG00000013615	Dntt	DNA_nucleotidylexotransferase_[Source:RGD_Symbol;Acc:1305054]	1	260289589	260321320	1	1	1	NA	0	1	0.8	1	3	1	1	2	NA	1.6	2	1	0.124836	0.204573
ENSRNOG00000010240	Fam46a	family_with_sequence_similarity_46,_member_A_[Source:RGD_Symbol;Acc:1311381]	8	92937739	92942076	NA	28	40	42	NA	NA	36.6667	15	34	15	25	37	NA	25.2	0.687273	-0.541045	0.125442	0.205455
ENSRNOG00000052445	Kdm7a	lysine_(K)-specific_demethylase_7A_[Source:MGI_Symbol;Acc:MGI:2443388]	4	66922013	66955732	51	38	72	NA	57	46	52.8	24	64	31	20	41	NA	36	0.681818	-0.552541	0.125652	0.205686
ENSRNOG00000038427	AABR07015812.1		14	78359682	78377825	65	NA	70	NA	56	NA	63.6667	29	77	26	57	32	NA	44.2	0.694241	-0.526492	0.126183	0.206332
ENSRNOG00000023536	Adgrd1	adhesion_G_protein-coupled_receptor_D1_[Source:RGD_Symbol;Acc:1594795]	12	31136741	31249118	NA	21	23	NA	9	13	16.5	14	12	9	6	7	NA	9.6	0.581818	-0.78136	0.126153	0.206332
ENSRNOG00000007243	Havcr1	hepatitis_A_virus_cellular_receptor_1_[Source:RGD_Symbol;Acc:708425]	10	31813814	31848379	1	0	3	1.04	2	NA	1.408	1	NA	0	0	1	0	0.4	0.284091	-1.81558	0.12634	0.206476
ENSRNOG00000042535	LOC691033	similar_to_GTPase_activating_protein_testicular_GAP1_[Source:RGD_Symbol;Acc:1588660]	2	155076464	155116842	14	4	17	NA	7	NA	10.5	NA	1	8	NA	2	NA	3.66667	0.349206	-1.51785	0.126632	0.206841
ENSRNOG00000022476	Satl1	spermidine/spermine_N1-acetyl_transferase-like_1_[Source:RGD_Symbol;Acc:1565932]	X	83772495	83788325	4	6	4	NA	5	4	4.6	1	3	1	6	NA	3	2.8	0.608696	-0.716207	0.126712	0.20686
ENSRNOG00000001520	Dlx1	distal-less_homeobox_1_[Source:RGD_Symbol;Acc:1309593]	3	58164931	58169521	577	857	1060	NA	1728	555	955.4	613	534	NA	481	NA	NA	542.667	0.567999	-0.816039	0.127029	0.207265
ENSRNOG00000061980	Rn60_20_0053.6		20	5293618	5297302	NA	4	3	1	NA	NA	2.66667	2	0	NA	0	1	0	0.6	0.225	-2.152	0.127364	0.207586
ENSRNOG00000034241	Set	SET_nuclear_proto-oncogene_[Source:RGD_Symbol;Acc:1307467]	19	58419961	58421504	22.28	19.74	NA	NA	24.09	19.47	21.395	NA	39.34	NA	17.58	35.48	32.77	31.2925	1.46261	0.548543	0.127344	0.207586
ENSRNOG00000023561	Ano2	anoctamin_2_[Source:RGD_Symbol;Acc:1591606]	4	158224000	158576978	14	39	22	26	NA	21	24.4	56	19	40	NA	52	NA	41.75	1.71107	0.774895	0.127479	0.207644
ENSRNOG00000005049	Tbr1	T-box,_brain,_1_[Source:RGD_Symbol;Acc:1591773]	3	47677720	47685902	538	350	701	NA	325	313	445.4	259	NA	316	329	295	NA	299.75	0.672991	-0.571342	0.127537	0.207644
ENSRNOG00000061297	Metazoa_SRP	Metazoan_signal_recognition_particle_RNA_[Source:RFAM;Acc:RF00017]	19	22476964	22477262	1.3	NA	NA	1.9	1.52	1.67	1.5975	0	0	1.33	1.39	1.71	NA	0.886	0.554617	-0.850437	0.127633	0.207688
ENSRNOG00000057744	AC112355.1		X	53040978	53046498	3.13	1.5	NA	2.5	2.2	NA	2.3325	NA	0.25	1.62	NA	1.67	2.08	1.405	0.602358	-0.731307	0.127744	0.207757
ENSRNOG00000054984	AABR07026483.1		16	78236947	78404678	18	9	20	NA	10	7	12.8	6	NA	4	9	11	NA	7.5	0.585938	-0.771181	0.128045	0.208021
ENSRNOG00000058626	Kcnh8	potassium_voltage-gated_channel_subfamily_H_member_8_[Source:RGD_Symbol;Acc:2549]	9	3127618	3697736	29	12	10	NA	39	14	20.8	6	11	6	16	NA	NA	9.75	0.46875	-1.09311	0.128011	0.208021
ENSRNOG00000015445	Mal	mal,_T-cell_differentiation_protein_[Source:RGD_Symbol;Acc:3037]	3	120209647	120233655	1907	NA	932	NA	1184	1438	1365.25	1962	NA	3554	1769	1777	NA	2265.5	1.6594	0.730664	0.128224	0.208199
ENSRNOG00000023497	Foxe1	forkhead_box_E1_[Source:RGD_Symbol;Acc:621723]	5	61954549	61957357	10	3	8	NA	3	3	5.4	10	10	NA	8	6	NA	8.5	1.57407	0.654503	0.128954	0.209273
ENSRNOG00000053864	AABR07028917.1		10	193351	197050	0	2.26	2.11	NA	3.93	0	1.66	1.08	NA	4.91	3.89	NA	6.4	4.07	2.45181	1.29385	0.129178	0.209523
ENSRNOG00000008088	Btbd3	BTB_domain_containing_3_[Source:RGD_Symbol;Acc:1311623]	3	131351587	131357929	775	501	594	NA	922	NA	698	319	600	455	367	708	NA	489.8	0.701719	-0.511034	0.12946	0.209754
ENSRNOG00000028085	Tmem255a	transmembrane_protein_255A_[Source:RGD_Symbol;Acc:727788]	X	124328735	124465110	247	NA	152	NA	281	244	231	83	122	112	135	298	NA	150	0.649351	-0.62293	0.129454	0.209754
ENSRNOG00000054093	AABR07005837.2		1	202707512	202714441	1	NA	1	1	1	NA	1	NA	2	NA	4	NA	2	2.66667	2.66667	1.41504	0.129612	0.209887
ENSRNOG00000056410	AABR07033184.1		11	9372624	9416742	3	3	4	NA	2	1	2.6	3	4	NA	5	NA	NA	4	1.53846	0.621488	0.130516	0.211239
ENSRNOG00000009805	Wasf2	WAS_protein_family,_member_2_[Source:RGD_Symbol;Acc:1307299]	5	151343493	151381238	54	50	95	NA	88	42	65.8	23	61	31	37	63	NA	43	0.653495	-0.613751	0.130767	0.211531
ENSRNOG00000009528	Sdcbp2	syndecan_binding_protein_2_[Source:RGD_Symbol;Acc:1307709]	3	147073160	147101911	10	15	11	NA	12	NA	12	23	NA	NA	20	14	12	17.25	1.4375	0.523562	0.131393	0.21243
ENSRNOG00000000653	Nr5a2	nuclear_receptor_subfamily_5,_group_A,_member_2_[Source:RGD_Symbol;Acc:68353]	13	53750473	53870428	NA	0	1	2	1	0	0.8	NA	9	1	7	NA	2	4.75	5.9375	2.56986	0.131798	0.21297
ENSRNOG00000017130	Rhd	Rh_blood_group,_D_antigen_[Source:RGD_Symbol;Acc:620451]	5	153197459	153232687	NA	19	32	18	25	NA	23.5	9	23	17	11	NA	21	16.2	0.689362	-0.536667	0.131889	0.213003
ENSRNOG00000007528	Kcnh7	potassium_voltage-gated_channel_subfamily_H_member_7_[Source:RGD_Symbol;Acc:621112]	3	48671079	48831467	153	144	270	NA	115	96	155.6	97	NA	92	110	94	NA	98.25	0.631427	-0.663313	0.131962	0.213006
ENSRNOG00000055124	AABR07001942.1		1	62507149	62538222	6.99	5	4	NA	3	NA	4.7475	NA	3	NA	NA	3	3	3	0.631912	-0.662206	0.132543	0.213372
ENSRNOG00000043465	Arc	activity-regulated_cytoskeleton-associated_protein_[Source:RGD_Symbol;Acc:62037]	7	115907097	115910541	1648	2179	2686	NA	1597	NA	2027.5	2355	1272	NA	1112	1080	1335	1430.8	0.705697	-0.50288	0.132386	0.213372
ENSRNOG00000005879	Maml2	mastermind-like_transcriptional_coactivator_2_[Source:RGD_Symbol;Acc:1587536]	8	11931767	12251099	66	53	74	NA	86	51	66	28	52	42	31	80	NA	46.6	0.706061	-0.502136	0.132535	0.213372
ENSRNOG00000009514	Mme	membrane_metallo-endopeptidase_[Source:RGD_Symbol;Acc:3098]	2	153803349	153880738	NA	198	111	163	NA	NA	157.333	NA	109	116	77	91	NA	98.25	0.62447	-0.679295	0.13245	0.213372
ENSRNOG00000028913	RGD1561231	similar_to_MAP/microtubule_affinity-regulating_kinase_4_(MAP/microtubule_affinity-regulating_kinase_like_1)_[Source:RGD_Symbol;Acc:1561231]	17	89452814	89454038	5	3	1	NA	2	1	2.4	0	0	1	0	3	NA	0.8	0.333333	-1.58496	0.132428	0.213372
ENSRNOG00000059266	AABR07002674.1		1	80190219	80191618	10	NA	8	6	10	NA	8.5	NA	5	11	3	5	4	5.6	0.658824	-0.602036	0.133153	0.213669
ENSRNOG00000061194	AABR07003751.1		1	118050404	118089083	NA	NA	NA	11	6	14	10.3333	NA	5	NA	5	4	NA	4.66667	0.451613	-1.14684	0.133147	0.213669
ENSRNOG00000031275	AABR07054361.1		3	149942858	149943958	NA	11.94	3.11	6.52	9.18	11.47	8.444	NA	5.65	5.06	5.34	NA	NA	5.35	0.633586	-0.658388	0.13308	0.213669
ENSRNOG00000052209	AABR07053134.1		3	93435740	93437204	NA	2	4	NA	1	NA	2.33333	0	0	0	NA	NA	1	0.25	0.107143	-3.22239	0.133087	0.213669
ENSRNOG00000061442	AABR07068214.1		9	91001828	91004983	NA	1.55	1.81	NA	3.34	1.4	2.025	2.95	5.24	2.05	NA	NA	7.03	4.3175	2.1321	1.09227	0.13285	0.213669
ENSRNOG00000016044	Mab21l3	mab-21_like_3_[Source:RGD_Symbol;Acc:1308694]	2	204231685	204254699	2	6	2	5	NA	2	3.4	2	NA	NA	2	1	2	1.75	0.514706	-0.95818	0.132995	0.213669
ENSRNOG00000007771	Dbil5	diazepam_binding_inhibitor-like_5_[Source:RGD_Symbol;Acc:68360]	10	64375924	64376938	6	10	6	5	NA	9	7.2	NA	10	14	NA	10	7	10.25	1.42361	0.509555	0.133338	0.213851
ENSRNOG00000018915	Tagap	T-cell_activation_RhoGTPase_activating_protein_[Source:RGD_Symbol;Acc:1308618]	1	47493994	47502952	15	15	NA	NA	NA	10	13.3333	10	9	NA	9	NA	NA	9.33333	0.7	-0.514573	0.133505	0.214006
ENSRNOG00000010841	Col8a2	collagen_type_VIII_alpha_2_chain_[Source:RGD_Symbol;Acc:1305182]	5	144308611	144335172	116	82	NA	NA	73	NA	90.3333	65	NA	62	46	67	NA	60	0.664207	-0.590296	0.133965	0.214629
ENSRNOG00000059515	AABR07048966.1		5	98688989	98812227	3.98	2.81	4.88	NA	NA	1.6	3.3175	2.23	NA	NA	1.47	1.93	NA	1.87667	0.565687	-0.821924	0.134348	0.215015
ENSRNOG00000056162	Mrfap1	Morf4_family_associated_protein_1_[Source:RGD_Symbol;Acc:628631]	14	78939961	78973883	NA	7.3	21.35	19.22	NA	14.83	15.675	10.64	NA	6.83	9.24	8.79	11.5	9.4	0.599681	-0.737733	0.134296	0.215015
ENSRNOG00000062146	Rn60_2_1879.4		2	187884486	187885618	3	NA	5	NA	8	6	5.5	4	1	NA	NA	4	4	3.25	0.590909	-0.758992	0.134937	0.215058
ENSRNOG00000052732	AABR07062694.1		6	3411518	3417039	1	0	1	NA	1	1	0.8	0	0	0	NA	1	NA	0.25	0.3125	-1.67807	0.135232	0.215058
ENSRNOG00000052902	AABR07030598.1		10	95240517	95242746	2	1	NA	NA	1	1	1.25	2	2	2	1	NA	2	1.8	1.44	0.526069	0.135232	0.215058
ENSRNOG00000062263	Rn60_18_0172.2		18	17179664	17180681	1	1	0	1	1	NA	0.8	0	NA	0	0	NA	1	0.25	0.3125	-1.67807	0.135232	0.215058
ENSRNOG00000043952	5S_rRNA	5S_ribosomal_RNA_[Source:RFAM;Acc:RF00001]	9	50874736	50874855	NA	0	1	NA	1	1	0.75	0	1	0	0	NA	0	0.2	0.266667	-1.90689	0.135232	0.215058
ENSRNOG00000001333	Azgp1	alpha-2-glycoprotein_1,_zinc-binding_[Source:RGD_Symbol;Acc:2187]	12	19196611	19202647	NA	NA	2	2	1	2	1.75	2	1	1	1	1	NA	1.2	0.685714	-0.544321	0.135232	0.215058
ENSRNOG00000053932	Ddx6	DEAD-box_helicase_6_[Source:RGD_Symbol;Acc:1564560]	8	48925604	48958026	561	458	719	NA	728	335	560.2	234	589	322	326	499	NA	394	0.70332	-0.507746	0.135098	0.215058
ENSRNOG00000010531	Oprd1	opioid_receptor,_delta_1_[Source:RGD_Symbol;Acc:3233]	5	150288126	150323063	23	20	20	NA	27	NA	22.5	16	11	25	NA	9	NA	15.25	0.677778	-0.561116	0.135118	0.215058
ENSRNOG00000040284	Rnf224	ring_finger_protein_224_[Source:RGD_Symbol;Acc:1564535]	3	2455571	2456041	NA	3	1	2	4	NA	2.5	0	2	2	0	NA	NA	1	0.4	-1.32193	0.134586	0.215058
ENSRNOG00000054973	SNORA65	Small_nucleolar_RNA_SNORA65_[Source:RFAM;Acc:RF00302]	3	12011110	12011239	1	1	1	2	1	NA	1.2	NA	2	2	1	NA	2	1.75	1.45833	0.544321	0.135232	0.215058
ENSRNOG00000058944	SNORA71	Small_nucleolar_RNA_SNORA71_[Source:RFAM;Acc:RF00056]	3	154849408	154849539	2	2	2	NA	NA	1	1.75	2	1	1	NA	1	1	1.2	0.685714	-0.544321	0.135232	0.215058
ENSRNOG00000002085	Thegl	theg_spermatid_protein-like_[Source:RGD_Symbol;Acc:1562571]	14	33389513	33430956	NA	4	1	NA	6	3	3.5	3	1	1	1	1	NA	1.4	0.4	-1.32193	0.134824	0.215058
ENSRNOG00000030447	LOC100364191	hCG1994130-like_[Source:RGD_Symbol;Acc:2321567]	5	173148884	173149276	0	2.58	1.64	1.8	0	NA	1.204	3.22	NA	NA	2.42	2.44	1.21	2.3225	1.92899	0.947843	0.135514	0.215391
ENSRNOG00000005491	Best3	bestrophin_3_[Source:RGD_Symbol;Acc:1305439]	7	60015998	60057152	11	4	3	2	2	NA	4.4	6	22	NA	20	NA	NA	16	3.63636	1.8625	0.136268	0.21641
ENSRNOG00000059710	AABR07039236.1		X	72854945	72863197	1.05	NA	1.05	NA	2.09	3.1	1.8225	0	1.05	1.04	NA	1.03	1.05	0.834	0.457613	-1.1278	0.136298	0.21641
ENSRNOG00000039063	LOC681355	similar_to_potassium_channel_tetramerisation_domain_containing_12b_[Source:RGD_Symbol;Acc:1596735]	X	18489597	18490475	6	5	11	NA	17	16	11	NA	7	3	8	NA	NA	6	0.545455	-0.874469	0.13661	0.216677
ENSRNOG00000016417	Zfp136	zinc_finger_protein_136_[Source:RGD_Symbol;Acc:1565635]	18	750776	752616	60	29	70	NA	44	35	47.6	18	49	22	26	42	NA	31.4	0.659664	-0.600197	0.136565	0.216677
ENSRNOG00000061005	AABR07016572.1		14	104708648	104715786	38	79	49	44	NA	NA	52.5	37	32	NA	28	40	NA	34.25	0.652381	-0.616213	0.136912	0.217042
ENSRNOG00000048115	AABR07017773.1		15	30926938	30927370	6.27	2.6	NA	NA	4.42	11.29	6.145	NA	NA	NA	20.47	17.61	7.33	15.1367	2.46325	1.30056	0.13766	0.217085
ENSRNOG00000048328	AABR07017849.1		15	31852416	31852848	6.27	2.6	NA	NA	4.42	11.29	6.145	NA	NA	NA	20.47	17.61	7.33	15.1367	2.46325	1.30056	0.13766	0.217085
ENSRNOG00000049553	AABR07017647.1		15	29623165	29623597	6.27	2.6	NA	NA	4.42	11.29	6.145	NA	NA	NA	20.47	17.61	7.33	15.1367	2.46325	1.30056	0.13766	0.217085
ENSRNOG00000049761	Htr6	5-hydroxytryptamine_receptor_6_[Source:RGD_Symbol;Acc:62044]	5	157503040	157518631	52	130	116	49	NA	NA	86.75	58	39	NA	32	49	NA	44.5	0.512968	-0.963058	0.137399	0.217085
ENSRNOG00000042446	Ankrd63	ankyrin_repeat_domain_63_[Source:RGD_Symbol;Acc:1595953]	3	110491226	110492398	94	129	110	195	NA	NA	132	64	88	147	50	72	NA	84.2	0.637879	-0.648646	0.137313	0.217085
ENSRNOG00000019215	LOC100911730	CD151_antigen-like_[Source:RGD_Symbol;Acc:6491394]	1	214009784	214013765	254.37	322.37	669.51	NA	343.72	NA	397.493	NA	513.75	NA	708.09	460.98	687.84	592.665	1.49101	0.576289	0.137601	0.217085
ENSRNOG00000014862	Gabrg3	gamma-aminobutyric_acid_type_A_receptor_gamma_3_subunit_[Source:RGD_Symbol;Acc:621735]	1	112158519	112811936	80	78	134	NA	113	66	94.2	32	114	40	56	70	NA	62.4	0.66242	-0.594181	0.137201	0.217085
ENSRNOG00000019445	Msln	mesothelin_[Source:RGD_Symbol;Acc:69333]	10	15119663	15125408	NA	40	43	50	49	NA	45.5	56	NA	42	99	76	50	64.6	1.41978	0.505668	0.137495	0.217085
ENSRNOG00000018525	Slc4a9	solute_carrier_family_4_member_9_[Source:RGD_Symbol;Acc:628811]	18	29352749	29365595	NA	2	0	1	1	0	0.8	NA	1	NA	NA	2	2	1.66667	2.08333	1.05889	0.137098	0.217085
ENSRNOG00000060269	Vwce	von_Willebrand_factor_C_and_EGF_domains_[Source:RGD_Symbol;Acc:1309910]	1	226687258	226710897	7	4	13	NA	14	4	8.4	4	5	4	5	4	NA	4.4	0.52381	-0.932886	0.137614	0.217085
ENSRNOG00000052017	Dio3	iodothyronine_deiodinase_3_[Source:RGD_Symbol;Acc:68420]	6	134627278	134629138	22	NA	22	18	NA	NA	20.6667	39	NA	24	21	45	NA	32.25	1.56048	0.641993	0.137779	0.217158
ENSRNOG00000034007	Nr3c2	nuclear_receptor_subfamily_3,_group_C,_member_2_[Source:RGD_Symbol;Acc:3094]	19	34448289	34752695	91	99	170	NA	126	NA	121.5	53	132	72	44	103	NA	80.8	0.665021	-0.588529	0.13817	0.217662
ENSRNOG00000049069	AABR07024441.1		16	68353	70786	NA	1.13	1.04	7.48	10.12	0	3.954	0	0	0	0	1.01	NA	0.202	0.0510875	-4.29089	0.138581	0.218195
ENSRNOG00000019035	Trpm8	transient_receptor_potential_cation_channel,_subfamily_M,_member_8_[Source:RGD_Symbol;Acc:620762]	9	95398237	95482890	50	34	NA	67	NA	35	46.5	NA	NA	37	27	29	NA	31	0.666667	-0.584963	0.138844	0.218494
ENSRNOG00000029079	Hspb7	heat_shock_protein_family_B_(small)_member_7_[Source:RGD_Symbol;Acc:62021]	5	159967839	159971562	3	NA	3	NA	8	7	5.25	2	2	NA	1	NA	5	2.5	0.47619	-1.07039	0.138997	0.218555
ENSRNOG00000042679	Lcor	ligand_dependent_nuclear_receptor_corepressor_[Source:RGD_Symbol;Acc:1311704]	1	260732485	260830854	123	81	154	NA	137	73	113.6	45	111	45	52	123	NA	75.2	0.661972	-0.595158	0.139028	0.218555
ENSRNOG00000024837	Tpte2	transmembrane_phosphoinositide_3-phosphatase_and_tensin_homolog_2_[Source:RGD_Symbol;Acc:1305825]	16	74558529	74662194	NA	33	35.95	22	NA	17.06	27.0025	NA	55	30	63.1	NA	NA	49.3667	1.82823	0.870444	0.139104	0.218562
ENSRNOG00000010698	Car1	carbonic_anhydrase_I_[Source:RGD_Symbol;Acc:1309780]	2	88217188	88227479	4	4	2	1	NA	4	3	6	6	7	NA	NA	2	5.25	1.75	0.807355	0.139635	0.219029
ENSRNOG00000052368	Clcnka	chloride_voltage-gated_channel_Ka_[Source:RGD_Symbol;Acc:68435]	5	159931511	159946446	6	6	NA	5	5	NA	5.5	13	6	13	NA	3	11	9.2	1.67273	0.742202	0.139693	0.219029
ENSRNOG00000018054	F2rl2	coagulation_factor_II_(thrombin)_receptor-like_2_[Source:RGD_Symbol;Acc:620871]	2	26240385	26245533	8	14	NA	NA	9	7	9.5	16	8	16	NA	15	NA	13.75	1.44737	0.533432	0.139548	0.219029
ENSRNOG00000016057	Kcnj13	potassium_voltage-gated_channel_subfamily_J_member_13_[Source:RGD_Symbol;Acc:621661]	9	94487224	94495333	23.26	NA	18.27	42.78	39.19	NA	30.875	20.26	26.44	22.22	5.85	18.91	NA	18.736	0.606834	-0.720626	0.139672	0.219029
ENSRNOG00000017899	Akr7a3	aldo-keto_reductase_family_7_member_A3_[Source:RGD_Symbol;Acc:628635]	5	157801163	157813756	52	20	12	NA	38	NA	30.5	33	NA	40	67	72	NA	53	1.7377	0.797183	0.139913	0.219191
ENSRNOG00000015101	Mak	male_germ_cell-associated_kinase_[Source:RGD_Symbol;Acc:3036]	17	21521505	21568440	16	17	NA	17	NA	NA	16.6667	5	15	8	7	21	NA	11.2	0.672	-0.573467	0.139942	0.219191
ENSRNOG00000011016	Slc7a2	solute_carrier_family_7_member_2_[Source:RGD_Symbol;Acc:68387]	16	54460067	54513349	51	34	69	NA	69	39	52.4	21	65	27	26	35	NA	34.8	0.664122	-0.59048	0.140482	0.219922
ENSRNOG00000033087	Cdh23	cadherin-related_23_[Source:RGD_Symbol;Acc:619760]	20	29857637	29990111	53	23	NA	NA	54	41	42.75	18	44	17	27	NA	NA	26.5	0.619883	-0.689932	0.140638	0.220053
ENSRNOG00000046863	C1ql2	complement_C1q_like_2_[Source:RGD_Symbol;Acc:1594583]	13	36378356	36380302	NA	60	NA	81	201	NA	114	297	109	NA	188	NA	337	232.75	2.04167	1.02975	0.141185	0.220795
ENSRNOG00000054723	AABR07058174.1		7	103621708	103670386	NA	3	4	2	4	NA	3.25	6	14	3	7	NA	4	6.8	2.09231	1.0651	0.141592	0.221079
ENSRNOG00000061389	AABR07058233.1		7	105809660	105815181	NA	1	1	1	1	0.98	0.996	1	0	NA	1.33	0	0	0.466	0.467871	-1.09582	0.141725	0.221079
ENSRNOG00000019472	Ackr2	atypical_chemokine_receptor_2_[Source:RGD_Symbol;Acc:620323]	8	130538651	130542227	9	15	NA	NA	NA	8	10.6667	14	21	NA	13	NA	15	15.75	1.47656	0.562242	0.141734	0.221079
ENSRNOG00000056793	Hsf5	heat_shock_transcription_factor_5_[Source:RGD_Symbol;Acc:1592448]	10	74910713	74951065	NA	NA	2	1	2	1	1.5	1	3	NA	3	4	NA	2.75	1.83333	0.874469	0.141681	0.221079
ENSRNOG00000041492	Mir1249	microRNA_1249_[Source:RGD_Symbol;Acc:4888573]	7	125861192	125861311	4	5	2	NA	4	NA	3.75	2	NA	3	3	NA	2	2.5	0.666667	-0.584963	0.141681	0.221079
ENSRNOG00000053373	AC140765.1		2	243777858	243799235	NA	1	1	0	3	0	1	NA	2	NA	2	2	2	2	2	1	0.141927	0.221151
ENSRNOG00000009736	A4galt	alpha_1,4-galactosyltransferase_[Source:RGD_Symbol;Acc:621583]	7	124085834	124089385	3	3	2	2	NA	5	3	2	2	NA	2	NA	NA	2	0.666667	-0.584963	0.141927	0.221151
ENSRNOG00000002881	Ddr2	discoidin_domain_receptor_tyrosine_kinase_2_[Source:RGD_Symbol;Acc:619855]	13	88317145	88436789	87	63	138	NA	63	56	81.4	38	57	43	43	82	NA	52.6	0.646192	-0.629966	0.142159	0.221374
ENSRNOG00000054049	Prelid2	PRELI_domain_containing_2_[Source:RGD_Symbol;Acc:1584707]	18	36194778	36285444	13	15	NA	NA	17	16	15.25	NA	22	NA	18	30	NA	23.3333	1.53005	0.613583	0.142291	0.221374
ENSRNOG00000050134	LOC108348293	uncharacterized_LOC108348293_[Source:RGD_Symbol;Acc:11360501]	19	209926	214130	44.01	20.68	19.61	34.84	21.18	NA	28.064	50.42	NA	22.18	NA	93.4	62.05	57.0125	2.03152	1.02256	0.14224	0.221374
ENSRNOG00000037085	Xirp1	xin_actin-binding_repeat_containing_1_[Source:RGD_Symbol;Acc:1304776]	8	128702133	128711221	16	15	9	11	NA	13	12.8	18	NA	28	11	33	NA	22.5	1.75781	0.813781	0.14256	0.221678
ENSRNOG00000008046	Tmem30b	transmembrane_protein_30B_[Source:RGD_Symbol;Acc:1308732]	6	96439607	96442682	NA	4	7	3	NA	6	5	NA	8	6	4	9	9	7.2	1.44	0.526069	0.142801	0.221939
ENSRNOG00000003349	Col23a1	collagen_type_XXIII_alpha_1_chain_[Source:RGD_Symbol;Acc:727898]	10	36741434	37028367	NA	346	374.49	465.94	260.02	NA	361.613	407.2	NA	NA	NA	651	498.44	518.88	1.43491	0.520956	0.143088	0.222269
ENSRNOG00000062138	Rn60_1_0254.1		1	25355309	25357433	1	1	NA	2	NA	2	1.5	3	NA	3	1	NA	4.11	2.7775	1.85167	0.888824	0.143436	0.222442
ENSRNOG00000014953	Fbxo39	F-box_protein_39_[Source:RGD_Symbol;Acc:1311464]	10	58875826	58878445	NA	8	12	10	12	6	9.6	10	5	NA	2	5	10	6.4	0.666667	-0.584963	0.143337	0.222442
ENSRNOG00000008369	Gimap4	GTPase,_IMAP_family_member_4_[Source:RGD_Symbol;Acc:628765]	4	78320190	78327144	8	NA	NA	6	5	10	7.25	NA	3	4	3	6	8	4.8	0.662069	-0.594947	0.143494	0.222442
ENSRNOG00000052365	3082ex4-5	RT1_class_pseudogene_3082ex4-5_[Source:RGD_Symbol;Acc:1597082]	20	2493695	2494007	13	NA	11	19	14	NA	14.25	7	NA	NA	NA	13	10	10	0.701754	-0.510962	0.143351	0.222442
ENSRNOG00000010556	Intu	inturned_planar_cell_polarity_protein_[Source:RGD_Symbol;Acc:1309446]	2	127459012	127525437	81	NA	38	84	NA	46	62.25	24	49	29	42	51	NA	39	0.626506	-0.6746	0.143912	0.222975
ENSRNOG00000056947	AABR07025272.1		16	31252480	31301880	1.41	1	NA	1	1.55	0	0.992	0	0	NA	1	0	1	0.4	0.403226	-1.31034	0.144243	0.223259
ENSRNOG00000015149	Nrg4	neuregulin_4_[Source:RGD_Symbol;Acc:1589860]	8	59782974	59849490	3	1	2	1	NA	4	2.2	4	NA	NA	NA	3	3	3.33333	1.51515	0.599462	0.144184	0.223259
ENSRNOG00000014907	Aldh8a1	aldehyde_dehydrogenase_8_family,_member_A1_[Source:RGD_Symbol;Acc:1590218]	1	16910069	16930481	2	1	3	NA	4	3	2.6	NA	3	NA	5	4	3	3.75	1.44231	0.528379	0.144401	0.223388
ENSRNOG00000030934	AABR07006688.1		1	248213480	248213740	0	0	0	0	1.47	NA	0.294	0.43	NA	1.01	NA	0.68	1.63	0.9375	3.18878	1.673	0.144877	0.22391
ENSRNOG00000047046	Plin4	perilipin_4_[Source:RGD_Symbol;Acc:1590867]	9	10963723	10971277	NA	NA	2	3	4	2	2.75	NA	4	7	3	11	NA	6.25	2.27273	1.18442	0.144887	0.22391
ENSRNOG00000025728	Adam32	ADAM_metallopeptidase_domain_32_[Source:RGD_Symbol;Acc:735114]	16	71889235	71999148	14	7	4	NA	NA	13	9.5	16	NA	15	14	10	16	14.2	1.49474	0.579892	0.145316	0.224239
ENSRNOG00000061346	B3glct	beta_3-glucosyltransferase_[Source:RGD_Symbol;Acc:1588723]	12	6403940	6473321	188	200	357	NA	194	168	221.4	118	225	122	144	170	NA	155.8	0.703704	-0.50696	0.145324	0.224239
ENSRNOG00000049700	Cda	cytidine_deaminase_[Source:RGD_Symbol;Acc:1311101]	5	156757044	156781291	2.24	2.56	NA	0.29	NA	1.54	1.6575	1.62	0	1.19	0	0.36	NA	0.634	0.382504	-1.38645	0.145201	0.224239
ENSRNOG00000011631	Fst	follistatin_[Source:RGD_Symbol;Acc:2633]	2	46538700	46544457	12	14	3	NA	4	16	9.8	11	12	20	14	NA	18	15	1.53061	0.614109	0.145495	0.224388
ENSRNOG00000020621	Dcst1	DC-STAMP_domain_containing_1_[Source:RGD_Symbol;Acc:1307756]	2	188672405	188689392	NA	NA	6.11	6	NA	6	6.03667	2	3	5	1	8	NA	3.8	0.629486	-0.667753	0.145846	0.2247
ENSRNOG00000046487	Pou5f1	POU_class_5_homeobox_1_[Source:RGD_Symbol;Acc:1359491]	20	3747221	3751994	7	0	2	0	1	NA	2	5	13	NA	NA	16	1	8.75	4.375	2.12928	0.145784	0.2247
ENSRNOG00000055986	Ttc23l		2	60492256	60538088	NA	3	NA	1	3	NA	2.33333	1	0	0	0	3	NA	0.8	0.342857	-1.54432	0.146147	0.225049
ENSRNOG00000056933	AABR07058420.1		7	115577579	115588005	NA	3	NA	2	2	1	2	1	1	NA	1	1	2	1.2	0.6	-0.736966	0.146385	0.225185
ENSRNOG00000056400	Hhipl2	hedgehog_interacting_protein-like_2_[Source:RGD_Symbol;Acc:1311317]	13	101814574	101834584	1	1	NA	2	1	1	1.2	2	3	2	NA	1	NA	2	1.66667	0.736966	0.146385	0.225185
ENSRNOG00000042265	LOC689968	similar_to_kidney_injury_molecule_1_[Source:RGD_Symbol;Acc:1586332]	10	31647898	31661344	4	2	NA	5	NA	1	3	1	NA	1	3	0	1	1.2	0.4	-1.32193	0.146743	0.225621
ENSRNOG00000048317	Hist2h2ab	histone_cluster_2_H2A_family_member_b_[Source:RGD_Symbol;Acc:1584064]	2	198359754	198360146	4.12	2.07	NA	2.67	2.53	NA	2.8475	NA	NA	1.3	1.97	NA	2.43	1.9	0.667252	-0.583696	0.14685	0.22567
ENSRNOG00000042971	LOC363337	similar_to_RIKEN_cDNA_1700081O22_[Source:RGD_Symbol;Acc:1359598]	19	27858879	27862827	105.52	90.68	NA	87.9	75.46	NA	89.89	132.3	NA	74.52	190.77	NA	147.84	136.357	1.51694	0.601162	0.147095	0.22593
ENSRNOG00000045992	Tlr8	toll-like_receptor_8_[Source:RGD_Symbol;Acc:1590327]	X	28539158	28562803	NA	1	2	NA	4	1	2	2	0	0	0	NA	1	0.6	0.3	-1.73697	0.147202	0.225979
ENSRNOG00000036837	Nfe2	nuclear_factor,_erythroid_2_[Source:RGD_Symbol;Acc:1306888]	7	144872747	144880092	NA	6	8	NA	7	13	8.5	3	NA	3	5	9	NA	5	0.588235	-0.765535	0.147325	0.226039
ENSRNOG00000028394	Vpreb3	pre-B_lymphocyte_3_[Source:RGD_Symbol;Acc:1306807]	20	13656825	13657943	1	4	3	NA	NA	2	2.5	1	2	1	NA	1	NA	1.25	0.5	-1	0.147466	0.226039
ENSRNOG00000022601	LOC100360821	rCG55159-like_[Source:RGD_Symbol;Acc:2321337]	5	58416432	58420342	3	NA	NA	4	1	2	2.5	1	NA	1	NA	2	1	1.25	0.5	-1	0.147466	0.226039
ENSRNOG00000033923	Aox2	aldehyde_oxidase_2_[Source:RGD_Symbol;Acc:1359668]	9	65177511	65265149	2	NA	3	NA	2	5	3	3	0	0	NA	3	1	1.4	0.466667	-1.09954	0.147976	0.226542
ENSRNOG00000033010	Akr1c12	aldo-keto_reductase_family_1,_member_C12_[Source:RGD_Symbol;Acc:1359406]	17	69695550	69711689	NA	4.36	2.5	3.43	2.58	NA	3.2175	6	NA	5.33	3	3.99	NA	4.58	1.42347	0.509407	0.148019	0.226542
ENSRNOG00000002314	LOC103689943	meiosis_arrest_female_protein_1-like_[Source:RGD_Symbol;Acc:9219913]	10	28243	72912	5.23	7.56	9.15	18.92	18.2	NA	11.812	4.97	7.49	NA	6.83	7.65	NA	6.735	0.570183	-0.810503	0.147953	0.226542
ENSRNOG00000051926	7SK	7SK_RNA_[Source:RFAM;Acc:RF00100]	14	43500149	43500463	2	NA	1	NA	1	NA	1.33333	1	1	0	1	0	NA	0.6	0.45	-1.152	0.148522	0.226551
ENSRNOG00000018978	Cd163l1	CD163_molecule-like_1_[Source:RGD_Symbol;Acc:1307378]	1	212695735	212706790	2	NA	NA	4	2	NA	2.66667	NA	1	1	0	1	3	1.2	0.45	-1.152	0.148522	0.226551
ENSRNOG00000021472	Ermn	ermin_[Source:RGD_Symbol;Acc:1308367]	3	44068057	44086022	NA	178	125	NA	131	NA	144.667	132	94	300	328	397	NA	250.2	1.72949	0.790349	0.148211	0.226551
ENSRNOG00000007484	Ehf	ets_homologous_factor_[Source:RGD_Symbol;Acc:1310282]	3	93178163	93216495	NA	NA	NA	2	2	3	2.33333	1	2	NA	1	2	2	1.6	0.685714	-0.544321	0.148522	0.226551
ENSRNOG00000020421	Fndc7	fibronectin_type_III_domain_containing_7_[Source:RGD_Symbol;Acc:1309189]	2	211655482	211690716	18	19	43	NA	14	28	24.4	7	18.33	NA	17.27	NA	16.33	14.7325	0.603791	-0.727879	0.148552	0.226551
ENSRNOG00000052665	Onecut2	one_cut_domain,_family_member_2_[Source:MGI_Symbol;Acc:MGI:1891408]	18	59830363	59875127	2	1	NA	NA	NA	1	1.33333	1	0	1	1	0	NA	0.6	0.45	-1.152	0.148522	0.226551
ENSRNOG00000005368	Ppp3r2	protein_phosphatase_3,_regulatory_subunit_B,_beta_[Source:RGD_Symbol;Acc:69232]	5	64945583	64946580	1	1	2	NA	2	2	1.6	NA	2	NA	3	2	NA	2.33333	1.45833	0.544321	0.148522	0.226551
ENSRNOG00000029131	AABR07024637.1		16	9772688	9847444	NA	6	6	NA	NA	10	7.33333	2	4	4	2	9	NA	4.2	0.572727	-0.80408	0.148773	0.226773
ENSRNOG00000015468	Bpifb1	BPI_fold_containing_family_B,_member_1_[Source:RGD_Symbol;Acc:1563047]	3	149668102	149702399	NA	4	4	NA	3	NA	3.66667	1	1	4	2	4	NA	2.4	0.654545	-0.611435	0.149012	0.227023
ENSRNOG00000013140	Pdzd2	PDZ_domain_containing_2_[Source:RGD_Symbol;Acc:619958]	2	62399748	62634785	1010	806	1475	NA	845	504	928	NA	NA	624	569	731	NA	641.333	0.691092	-0.53305	0.149355	0.22743
ENSRNOG00000020009	Npas4	neuronal_PAS_domain_protein_4_[Source:RGD_Symbol;Acc:628866]	1	220261008	220265772	202	250	521	NA	442	NA	353.75	232	247	NA	166	186	NA	207.75	0.587279	-0.767882	0.149483	0.22751
ENSRNOG00000037149	Bcl2l15	BCL2-like_15_[Source:RGD_Symbol;Acc:1562344]	2	206314213	206319332	3	4	7	2	10	NA	5.2	NA	6	9	NA	11	NA	8.66667	1.66667	0.736966	0.149604	0.227579
ENSRNOG00000057750	AABR07018058.1		15	37710848	37711222	1.37	1.4	1.24	NA	1.3	2.57	1.576	1.19	0	0	0	NA	2.33	0.704	0.446701	-1.16262	0.150047	0.228139
ENSRNOG00000062269	Rn60_7_1074.1		7	107326953	107338324	NA	1.99	2.36	0.94	0.34	NA	1.4075	1	0.93	0	0	NA	NA	0.4825	0.342806	-1.54453	0.150333	0.228227
ENSRNOG00000053402	Gabrq	gamma-aminobutyric_acid_type_A_receptor_theta_subunit_[Source:RGD_Symbol;Acc:68331]	X	152852506	152864975	30	17	NA	27	NA	24	24.5	5	12	6	14	35	NA	14.4	0.587755	-0.766713	0.150189	0.228227
ENSRNOG00000002014	Stap1	signal_transducing_adaptor_family_member_1_[Source:RGD_Symbol;Acc:1311584]	14	23576085	23604834	NA	NA	10	9	6	5	7.5	2	NA	9	2	2	7	4.4	0.586667	-0.769387	0.150299	0.228227
ENSRNOG00000054142	Slc30a2	solute_carrier_family_30_member_2_[Source:RGD_Symbol;Acc:3707]	5	152559577	152571799	8	NA	6	8	6	5	6.6	8	15	10	NA	NA	7	10	1.51515	0.599462	0.150558	0.228251
ENSRNOG00000028097	Slc7a14	solute_carrier_family_7,_member_14_[Source:RGD_Symbol;Acc:1594375]	2	115678344	115788687	166	85	223	NA	224	NA	174.5	45	158	90	72	170	NA	107	0.613181	-0.705616	0.150576	0.228251
ENSRNOG00000008312	Stra6	stimulated_by_retinoic_acid_6_[Source:RGD_Symbol;Acc:1307551]	8	62925357	62944437	78	100	71	NA	165	45	91.8	56	NA	53	60	NA	54	55.75	0.607298	-0.719522	0.150432	0.228251
ENSRNOG00000043061	Siah3	siah_E3_ubiquitin_protein_ligase_family_member_3_[Source:RGD_Symbol;Acc:1592168]	15	57505449	57568743	30	NA	24	33	32	28	29.4	NA	27	11	20	NA	NA	19.3333	0.657596	-0.604726	0.150678	0.22829
ENSRNOG00000018752	Clcf1	cardiotrophin-like_cytokine_factor_1_[Source:RGD_Symbol;Acc:1303171]	1	219468675	219472654	12	NA	18	20	NA	24	18.5	44	NA	NA	20	NA	40	34.6667	1.87387	0.906024	0.150813	0.22838
ENSRNOG00000046022	LOC100911453	methylosome_protein_50-like_[Source:RGD_Symbol;Acc:6492663]	2	208420206	208586356	0.11	NA	0.44	0.23	0	2.74	0.704	0.05	1.98	377.49	439.79	NA	44.88	172.838	245.509	7.93963	0.150954	0.22848
ENSRNOG00000056964	AABR07033570.2		11	28056131	28057737	11.48	19.68	13.41	NA	26.53	13.62	16.944	14.49	8.37	9.29	14.59	NA	NA	11.685	0.689625	-0.536117	0.151487	0.229115
ENSRNOG00000015368	Pdilt	protein_disulfide_isomerase-like,_testis_expressed_[Source:RGD_Symbol;Acc:1307822]	1	189207165	189238776	1	1	2	1	2	NA	1.4	NA	2	3	NA	5	NA	3.33333	2.38095	1.25154	0.151526	0.229115
ENSRNOG00000057662	AABR07058192.1		7	104192167	104197688	0	1.4	NA	0	2.2	3.5	1.42	0	0	0	1.11	0	NA	0.222	0.156338	-2.67726	0.151809	0.229192
ENSRNOG00000030224	AABR07030729.1		10	102288836	102289837	7.34	14.66	NA	9.8	NA	9.68	10.37	NA	9.9	7.48	4.76	6.85	NA	7.2475	0.698891	-0.516861	0.151733	0.229192
ENSRNOG00000016837	Ckm	creatine_kinase,_M-type_[Source:RGD_Symbol;Acc:2358]	1	80321585	80331841	2	0	0	1	4.02	NA	1.404	4	3	NA	NA	5	1	3.25	2.31481	1.2109	0.151881	0.229192
ENSRNOG00000028187	Sp9	Sp9_transcription_factor_[Source:RGD_Symbol;Acc:1559457]	3	59981959	59984489	33.82	100	75	NA	177	39	84.964	36	34	NA	39.91	46	NA	38.9775	0.458753	-1.12421	0.151881	0.229192
ENSRNOG00000014678	Fzd5	frizzled_class_receptor_5_[Source:RGD_Symbol;Acc:631406]	9	71443588	71445739	16	16	7	NA	15	7	12.2	7	9	6	11	NA	NA	8.25	0.67623	-0.564415	0.152145	0.229475
ENSRNOG00000051970	Aqp5	aquaporin_5_[Source:RGD_Symbol;Acc:2144]	7	141249044	141252578	2	3	NA	NA	3	3	2.75	3	8	3	7	NA	NA	5.25	1.90909	0.932886	0.152385	0.229721
ENSRNOG00000014452	Zfhx3	zinc_finger_homeobox_3_[Source:RGD_Symbol;Acc:1560268]	19	42758127	42920344	90	52	NA	96	NA	62	75	10	44	25	33	105	NA	43.4	0.578667	-0.789196	0.152715	0.230104
[truncated: 1,022 more rows]

## Sheet: SAL v IUO
Ensemble Gene ID	Gene Name	Gene Description	Chromosome	Gene Start	Gene End	A1	A2	A3	A4	A5	A6	Average_A	C1	C2	C3	C4	C5	C6	Average_C	FoldChange	Log2FoldChange	pvalue	Adj_pvalue
ENSRNOG00000024237	Scel	sciellin_[Source:RGD_Symbol;Acc:1305102]	15	87704340	87820779	75	NA	85	79	NA	83	80.5	32	NA	36	30	25	NA	30.75	0.381988	-1.3884	4.4e-06	0.0129486
ENSRNOG00000053134	AABR07012012.1		2	182113419	182113942	0.5	0	0.5	NA	0	1	0.4	NA	3	NA	2.46	3.5	3.25	3.0525	7.63125	2.93192	6.92e-05	0.0158571
ENSRNOG00000031342	AABR07063082.1		6	17758765	17760327	10.7	0	NA	18.08	6.83	3.48	7.818	NA	NA	NA	49.81	45.05	48.46	47.7733	6.11068	2.61133	5.15e-05	0.0158571
ENSRNOG00000043819	AC120949.1		11	81376575	81376680	NA	2.16	0	0.84	1.29	0	0.858	5.36	5.66	NA	NA	5.9	NA	5.64	6.57343	2.71665	0.000107725	0.0158571
ENSRNOG00000014312	Trbc2		4	70828894	70830344	36.34	36.74	NA	31	NA	36.76	35.21	9	13	NA	10	8	10	10	0.28401	-1.81599	2.01e-05	0.0158571
ENSRNOG00000037744	Oas1i	2_'_-5_'_oligoadenylate_synthetase_1I_[Source:RGD_Symbol;Acc:1359379]	12	42343123	42355131	0	0	9.48	0	NA	0	1.896	NA	26.38	21.55	17.99	23.23	NA	22.2875	11.755	3.5552	0.000100146	0.0158571
ENSRNOG00000014555	Aox4	aldehyde_oxidase_4_[Source:RGD_Symbol;Acc:1311975]	9	65110325	65167192	5.55	6	NA	8	NA	9	7.1375	18	19	NA	NA	16	19	18	2.52189	1.33451	6.41e-05	0.0158571
ENSRNOG00000033529	Amy1a	amylase,_alpha_1A_[Source:RGD_Symbol;Acc:2113]	2	216428709	216443518	51	34	43	32	49	NA	41.8	1	7	0	2	12	NA	4.4	0.105263	-3.24793	0.000104102	0.0158571
ENSRNOG00000046915	Ceacam9	carcinoembryonic_antigen-related_cell_adhesion_molecule_9_[Source:RGD_Symbol;Acc:70954]	1	78659435	78663970	NA	NA	1	1	NA	1	1	NA	4	5	4	4	4	4.2	4.2	2.07039	8.92e-05	0.0158571
ENSRNOG00000000522	Cpne5	copine_5_[Source:RGD_Symbol;Acc:1308021]	20	6419033	6500523	2287	2218	NA	2363	NA	2311	2294.75	NA	3098	3453	3372	3112	3330	3273	1.4263	0.512277	3.6e-05	0.0158571
ENSRNOG00000031739	Fam71e1	family_with_sequence_similarity_71,_member_E1_[Source:RGD_Symbol;Acc:1311142]	1	100501676	100506022	80	NA	88	83	76	NA	81.75	NA	143	142	163	131	135	142.8	1.74679	0.804705	9.21e-05	0.0158571
ENSRNOG00000027658	Gpr101	G_protein-coupled_receptor_101_[Source:RGD_Symbol;Acc:1564196]	X	140299770	140303686	40	35	14	45	NA	36	34	NA	100	101	NA	110	110	105.25	3.09559	1.63021	2.44e-05	0.0158571
ENSRNOG00000014672	Hs3st6	heparan_sulfate-glucosamine_3-sulfotransferase_6_[Source:RGD_Symbol;Acc:1584381]	10	14122878	14128983	8	NA	NA	9	11	7	8.75	21	21	20	NA	25	20	21.4	2.44571	1.29026	2.14e-05	0.0158571
ENSRNOG00000050874	LOC102552549	migration_and_invasion_enhancer_1-like_[Source:RGD_Symbol;Acc:7553401]	10	84846522	84847857	NA	11.3	9.63	11.53	11.68	NA	11.035	NA	6.48	4.55	5.93	4.75	6.04	5.55	0.502945	-0.991527	8.83e-05	0.0158571
ENSRNOG00000027797	Nit2	nitrilase_family,_member_2_[Source:RGD_Symbol;Acc:1310494]	11	45462345	45473104	570	NA	498	602	552	NA	555.5	229	270	270	NA	NA	319	272	0.489649	-1.03018	7.08e-05	0.0158571
ENSRNOG00000008048	Plscr1	phospholipid_scramblase_1_[Source:RGD_Symbol;Acc:620521]	8	99625545	99725217	88	81	78	NA	77	80	80.8	NA	54	59	57	NA	NA	56.6667	0.70132	-0.511855	5.99e-05	0.0158571
ENSRNOG00000032327	Pdia5	protein_disulfide_isomerase_family_A,_member_5_[Source:RGD_Symbol;Acc:1359236]	11	68493035	68578995	80	NA	92	88	NA	89	87.25	56	50	44	NA	NA	55	51.25	0.587393	-0.767603	7.62e-05	0.0158571
ENSRNOG00000002473	RGD1307830	similar_to_cDNA_sequence_BC003331_[Source:RGD_Symbol;Acc:1307830]	13	67583621	67609469	110	117	127	NA	129	NA	120.75	NA	NA	181	189	181	167	179.5	1.48654	0.571961	9.26e-05	0.0158571
ENSRNOG00000045868	RGD1559588	similar_to_cell_surface_receptor_FDFACT_[Source:RGD_Symbol;Acc:1559588]	12	19890749	19894166	NA	0.71	0	0	0	0	0.142	NA	2.48	NA	NA	2.94	2.84	2.75333	19.3897	4.27722	2.7e-05	0.0158571
ENSRNOG00000042137	Tmem173	transmembrane_protein_173_[Source:RGD_Symbol;Acc:1562552]	18	28529576	28535828	57	NA	NA	55	60	NA	57.3333	NA	85	NA	94	92	89	90	1.56977	0.650551	4.39e-05	0.0158571
ENSRNOG00000007041	Abcg2	ATP-binding_cassette,_subfamily_G_(WHITE),_member_2_[Source:RGD_Symbol;Acc:631345]	4	88832178	88890621	102	NA	NA	97	102	140	110.25	NA	216	NA	224	244	243	231.75	2.10204	1.07179	0.00011533	0.0161682
ENSRNOG00000031401	AC107280.1		8	117478508	117478889	1	1	1	0	0	NA	0.6	2	3	3	NA	3	3	2.8	4.66667	2.22239	0.000141685	0.0168804
ENSRNOG00000060087	Adra1b	adrenoceptor_alpha_1B_[Source:RGD_Symbol;Acc:2054]	10	29392762	29450644	230	206	NA	203	191	225	211	NA	NA	322	363	355	320	340	1.61137	0.688292	0.000130659	0.0168804
ENSRNOG00000017286	Ephx2	epoxide_hydrolase_2_[Source:RGD_Symbol;Acc:620732]	15	42757235	42794279	NA	NA	487	527	498	591	525.75	230	NA	230	214	291	230	239	0.454589	-1.13737	0.000141925	0.0168804
ENSRNOG00000004112	RGD1308775	similar_to_RIKEN_cDNA_4921536K21_[Source:RGD_Symbol;Acc:1308775]	14	84141964	84150607	8	9	9	NA	10	10	9.2	15	NA	13	15	15	NA	14.5	1.57609	0.656347	0.000158593	0.0168804
ENSRNOG00000052908	SNORA2	Small_nucleolar_RNA_SNORA2/SNORA34_family_[Source:RFAM;Acc:RF00410]	7	140132805	140132940	3.5	3.5	4	NA	NA	4	3.75	2.5	NA	NA	2	2	2	2.125	0.566667	-0.819428	0.000160547	0.0168804
ENSRNOG00000055609	SNORA2	Small_nucleolar_RNA_SNORA2/SNORA34_family_[Source:RFAM;Acc:RF00410]	7	140197866	140198001	3.5	3.5	4	NA	NA	4	3.75	2.5	NA	NA	2	2	2	2.125	0.566667	-0.819428	0.000160547	0.0168804
ENSRNOG00000017180	Slc17a2	solute_carrier_family_17,_member_2_[Source:RGD_Symbol;Acc:1308821]	17	43567528	43584152	2	NA	3	2	2	NA	2.25	5	NA	5	6	NA	6	5.5	2.44444	1.28951	0.000160547	0.0168804
ENSRNOG00000060341	AABR07031399.1		18	12224514	12284188	8	10	12	NA	13	3	9.2	25	NA	27	NA	27	22	25.25	2.74457	1.45658	0.00017771	0.0180406
ENSRNOG00000055318	AABR07068030.1		9	78295246	78295547	NA	1.23	1.26	NA	1.45	NA	1.31333	0.58	0.35	0	0	NA	0	0.186	0.141624	-2.81986	0.000212582	0.020614
ENSRNOG00000047368	Acer1	alkaline_ceramidase_1_[Source:RGD_Symbol;Acc:1588582]	9	10061978	10093588	NA	NA	2	3	NA	3	2.66667	8	8	NA	7	7	NA	7.5	2.8125	1.49185	0.000217063	0.020614
ENSRNOG00000010463	Cpa4	carboxypeptidase_A4_[Source:RGD_Symbol;Acc:1563619]	4	57883849	57907826	5	6	5	5	7	NA	5.6	NA	NA	14	12	11	13	12.5	2.23214	1.15843	0.000225554	0.020751
ENSRNOG00000061644	AABR07042623.1		19	359271	360840	NA	4.76	4.2	5.51	NA	4.71	4.795	1.95	2.54	1.22	NA	2.24	2.74	2.138	0.445881	-1.16527	0.000234351	0.020907
ENSRNOG00000054990	AABR07060133.1		4	58408730	58485447	0	0	1	NA	1	0	0.4	3	2	3	3	NA	NA	2.75	6.875	2.78136	0.000307969	0.0222729
ENSRNOG00000043019	Btnl10	butyrophilin_like_10_[Source:RGD_Symbol;Acc:1559732]	10	45258887	45263765	2	3	3	NA	NA	2	2.5	NA	NA	6	5	6	5	5.5	2.2	1.1375	0.000324975	0.0222729
ENSRNOG00000048982	LOC100912282	calcium-binding_and_coiled-coil_domain-containing_protein_1-like_[Source:RGD_Symbol;Acc:6488185]	7	144307509	144322240	77.95	51.84	68.25	90.82	NA	89.09	75.59	0	0	8.83	NA	NA	0	2.2075	0.0292036	-5.09771	0.000262255	0.0222729
ENSRNOG00000009278	Ift88	intraflagellar_transport_88_[Source:RGD_Symbol;Acc:1309717]	15	37691345	37784924	NA	444	454	451	431	NA	445	NA	750	744	825	739	NA	764.5	1.71798	0.780711	0.00030908	0.0222729
ENSRNOG00000014263	Olr854	olfactory_receptor_854_[Source:RGD_Symbol;Acc:1332920]	5	75909464	75910805	3	2	NA	2	NA	3	2.5	NA	6	5	6	5	NA	5.5	2.2	1.1375	0.000324975	0.0222729
ENSRNOG00000004713	Kcnj16	potassium_voltage-gated_channel_subfamily_J_member_16_[Source:RGD_Symbol;Acc:61824]	10	99388130	99389898	380	NA	NA	337	295	347	339.75	133	207	209	106	NA	158	162.6	0.478587	-1.06315	0.000301371	0.0222729
ENSRNOG00000055777	LOC100359616	ribosomal_protein_L36-like_[Source:RGD_Symbol;Acc:2325111]	6	103186958	103187275	NA	23.56	21.45	22.79	26.6	NA	23.6	10.33	NA	12.86	10.9	15.05	16.43	13.114	0.555678	-0.847679	0.000326018	0.0222729
ENSRNOG00000061690	Sycp2	synaptonemal_complex_protein_2_[Source:RGD_Symbol;Acc:69429]	3	173884287	173947018	24	NA	21	21	NA	23	22.25	14	NA	13	NA	12	16	13.75	0.617978	-0.694374	0.000318844	0.0222729
ENSRNOG00000007918	Tbxas1	thromboxane_A_synthase_1_[Source:RGD_Symbol;Acc:3826]	4	66670618	66846805	26	28	19	19	NA	19	22.2	NA	42	41	NA	52	46	45.25	2.03829	1.02736	0.000317797	0.0222729
ENSRNOG00000052973	LOC100910304	uncharacterized_LOC100910304_[Source:RGD_Symbol;Acc:6499281]	9	47937020	47938398	6	6	NA	5	NA	5	5.5	3	3	NA	NA	2	2	2.5	0.454545	-1.1375	0.000324975	0.0222729
ENSRNOG00000048295	Dmrtc1a		X	72650313	72654262	NA	120	124	119	127	NA	122.5	NA	163	179	192	166	188	177.6	1.4498	0.53585	0.000332883	0.0222729
ENSRNOG00000023148	Col11a1	collagen_type_XI_alpha_1_chain_[Source:RGD_Symbol;Acc:2372]	2	216863428	217056523	1204	NA	NA	1218	NA	1275	1232.33	NA	819	633	NA	640	756	712	0.577766	-0.791443	0.000386431	0.0242054
ENSRNOG00000019965	Tgfb1i1	transforming_growth_factor_beta_1_induced_transcript_1_[Source:RGD_Symbol;Acc:620173]	1	199664173	199670961	640	709	NA	752	550	776	685.4	891	NA	1056	1102	1043	965	1011.4	1.47563	0.561336	0.000381773	0.0242054
ENSRNOG00000042826	Zfp52	zinc_finger_protein_52_[Source:RGD_Symbol;Acc:1359149]	1	61382118	61426320	66.02	56.9	57.37	NA	NA	60.46	60.1875	107.73	93.09	92.21	102.14	NA	NA	98.7925	1.64141	0.714938	0.000373028	0.0242054
ENSRNOG00000017083	Fam50b	family_with_sequence_similarity_50,_member_B_[Source:RGD_Symbol;Acc:1563458]	17	30864167	30865419	1	0	0	0	NA	NA	0.25	2	3	NA	3	3	NA	2.75	11	3.45943	0.000400878	0.0245872
ENSRNOG00000055024	AABR07016674.1		14	110102635	110234277	6	5	4	5	NA	5	5	3	NA	3	2	2	3	2.6	0.52	-0.943416	0.000409721	0.0246167
ENSRNOG00000023077	Cpne9	copine_family_member_9_[Source:RGD_Symbol;Acc:1309212]	4	145238947	145262442	367	310	339	263	NA	357	327.2	220	92	175	112	NA	164	152.6	0.466381	-1.10042	0.000419575	0.0247046
ENSRNOG00000049829	AABR07060872.1		4	98337367	98523473	NA	4	8	NA	7	5	6	15	NA	15	12	NA	15	14.25	2.375	1.24793	0.000503804	0.0252121
ENSRNOG00000053658	AABR07044569.1		20	10680622	10684291	4	5	NA	NA	5	6	5	1	NA	1	1	2	NA	1.25	0.25	-2	0.000557733	0.0252121
ENSRNOG00000013474	Casz1	castor_zinc_finger_1_[Source:RGD_Symbol;Acc:1563533]	5	165724027	165774616	43	34	29	29	NA	32	33.4	NA	56	NA	64	55	51	56.5	1.69162	0.758403	0.000540508	0.0252121
ENSRNOG00000042352	Dnase1l2	deoxyribonuclease_1_like_2_[Source:RGD_Symbol;Acc:1583566]	10	13812707	13814304	26	NA	25	26	21	NA	24.5	NA	12	NA	12	14	15	13.25	0.540816	-0.886789	0.000467996	0.0252121
ENSRNOG00000019187	Dnajb7	DnaJ_heat_shock_protein_family_(Hsp40)_member_B7_[Source:RGD_Symbol;Acc:1589047]	7	122642740	122644054	0	0	1	0	NA	0	0.2	NA	2	1	2	2	2	1.8	9	3.16993	0.000477614	0.0252121
ENSRNOG00000055512	Hist1h2bk	histone_cluster_1_H2B_family_member_k_[Source:RGD_Symbol;Acc:1593016]	17	44527421	44527801	11.62	9.44	NA	NA	13.35	10.71	11.28	NA	3.11	5.6	2.93	5.98	4.38	4.4	0.390071	-1.35819	0.00056505	0.0252121
ENSRNOG00000020957	Igflr1	IGF-like_family_receptor_1_[Source:RGD_Symbol;Acc:1563574]	1	89020341	89022219	28	NA	28	24	26	NA	26.5	NA	18	NA	17	16	NA	17	0.641509	-0.640458	0.000524642	0.0252121
ENSRNOG00000047450	Lmo3	LIM_domain_only_3_[Source:RGD_Symbol;Acc:1561357]	4	172942020	173005634	2074	2355	2538	2135	NA	1950	2210.4	3179	3315	2891	3426	NA	NA	3202.75	1.44895	0.535004	0.00048155	0.0252121
ENSRNOG00000019718	Galnt15	polypeptide_N-acetylgalactosaminyltransferase_15_[Source:RGD_Symbol;Acc:2322081]	16	8128689	8177841	3	3	2	NA	NA	2	2.5	9	NA	9	11	NA	8	9.25	3.7	1.88753	0.00048016	0.0252121
ENSRNOG00000047752	Pfn3	profilin_3_[Source:RGD_Symbol;Acc:1587838]	17	9746485	9747012	NA	15	17	14	17	NA	15.75	24	30	24	25	30	NA	26.6	1.68889	0.756074	0.000493705	0.0252121
ENSRNOG00000019220	Rhod	ras_homolog_family_member_D_[Source:RGD_Symbol;Acc:1310985]	1	219668352	219682287	NA	NA	11	NA	12	12	11.6667	16	NA	16	18	16	NA	16.5	1.41429	0.500074	0.000565217	0.0252121
ENSRNOG00000002555	Serpinb7	serpin_family_B_member_7_[Source:RGD_Symbol;Acc:71063]	13	27312498	27354052	2	4	7	NA	3	2	3.6	NA	NA	11	NA	10	12	11	3.05556	1.61143	0.000534263	0.0252121
ENSRNOG00000001103	Sdk1	sidekick_cell_adhesion_molecule_1_[Source:RGD_Symbol;Acc:1560686]	12	14449010	15098786	210	170	239	NA	231	163	202.6	NA	NA	311	NA	348	326	328.333	1.6206	0.696527	0.000554553	0.0252121
ENSRNOG00000057749	SNORA40	Small_nucleolar_RNA_SNORA40_[Source:RFAM;Acc:RF00561]	6	105228700	105228827	0	0	NA	0.48	NA	0	0.12	1.95	NA	1.88	1.27	NA	1.46	1.64	13.6667	3.77259	0.00044326	0.0252121
ENSRNOG00000043324	Upk2	uroplakin_2_[Source:RGD_Symbol;Acc:1597393]	8	48772906	48774898	15	NA	17	17	NA	17	16.5	24	NA	26	31	25	28	26.8	1.62424	0.699767	0.000484949	0.0252121
ENSRNOG00000058436	LOC108348215	zinc_finger_protein_420-like_[Source:RGD_Symbol;Acc:11371780]	1	61445672	61509765	12	NA	11	11	NA	14	12	20	19	NA	20.27	NA	20	19.8175	1.65146	0.723741	0.000561719	0.0252121
ENSRNOG00000005268	Gnat3	G_protein_subunit_alpha_transducin_3_[Source:RGD_Symbol;Acc:727817]	4	13827756	13878126	0	1	NA	NA	1	1	0.75	3	3	3	2	NA	3	2.8	3.73333	1.90046	0.000610981	0.0266927
ENSRNOG00000008816	Gpnmb	glycoprotein_nmb_[Source:RGD_Symbol;Acc:71008]	4	78694447	78715683	92	100	98	NA	108	NA	99.5	NA	131	145	173	155	156	152	1.52764	0.611303	0.000616543	0.0266927
ENSRNOG00000050884	AABR07058745.1		7	136037230	136076482	3.5	2.07	0	3.96	NA	2.92	2.49	15.53	NA	13.66	NA	13.81	19.62	15.655	6.28715	2.65241	0.000627403	0.0267692
ENSRNOG00000010312	Bhlhe23	basic_helix-loop-helix_family,_member_e23_[Source:RGD_Symbol;Acc:1559760]	3	176279997	176282211	10	NA	4	5	NA	6	6.25	20	NA	22	NA	15	20	19.25	3.08	1.62293	0.000654351	0.0268698
ENSRNOG00000024569	Gimap9	GTPase,_IMAP_family_member_9_[Source:RGD_Symbol;Acc:1549762]	4	78310379	78313206	36.01	NA	42	40.01	NA	44	40.505	NA	NA	20.01	20.01	NA	14	18.0067	0.444554	-1.16957	0.000661122	0.0268698
ENSRNOG00000008514	Plcz1	phospholipase_C,_zeta_1_[Source:RGD_Symbol;Acc:1359567]	4	174125178	174180729	0	3	4	0	NA	2	1.8	8	NA	8	9	6	6	7.4	4.11111	2.03953	0.000666269	0.0268698
ENSRNOG00000053796	U3	Small_nucleolar_RNA_U3_[Source:RFAM;Acc:RF00012]	10	57319293	57319507	NA	1	NA	1	1	1	1	NA	0.25	0	0	0	NA	0.0625	0.0625	-4	0.000643119	0.0268698
ENSRNOG00000001151	Sirt4	sirtuin_4_[Source:RGD_Symbol;Acc:1310413]	12	46868416	46876592	90	72	79	73	89	NA	80.6	NA	NA	116	117	115	116	116	1.43921	0.525273	0.000699227	0.0278179
ENSRNOG00000058004	AABR07004269.3		1	135083659	135084385	NA	20.9	16.22	27.65	15.79	15.46	19.204	NA	31.15	NA	39.42	40.52	41.27	38.09	1.98344	0.988005	0.000786415	0.0279214
ENSRNOG00000046756	AABR07051241.1		3	2512492	2513491	17.48	16.74	NA	NA	17.38	NA	17.2	NA	9.39	10.61	NA	7.47	10.36	9.4575	0.549855	-0.862878	0.000829791	0.0279214
ENSRNOG00000052433	AABR07054341.1		3	148973068	148974347	1	0	0	0	NA	0	0.2	2	2	2	NA	NA	NA	2	10	3.32193	0.000843833	0.0279214
ENSRNOG00000061652	AABR07070801.2		8	84878388	84878898	NA	1	NA	NA	1	1	1	NA	3	3	3	2	3	2.8	2.8	1.48543	0.000843833	0.0279214
ENSRNOG00000055889	AABR07030901.1		10	108387789	108393442	45	49	NA	NA	NA	51	48.3333	27	NA	26	NA	NA	23	25.3333	0.524138	-0.931982	0.000798793	0.0279214
ENSRNOG00000007837	Acot11	acyl-CoA_thioesterase_11_[Source:RGD_Symbol;Acc:2324815]	5	126347435	126395668	25.65	NA	NA	23.78	25.56	22.92	24.4775	20.31	17.56	14.52	14.11	NA	15.81	16.462	0.672536	-0.572317	0.000762711	0.0279214
ENSRNOG00000015554	Ankdd1a	ankyrin_repeat_and_death_domain_containing_1A_[Source:RGD_Symbol;Acc:1586052]	8	71035309	71055969	117	92	120	NA	NA	132	115.25	NA	NA	198	183	170	207	189.5	1.64425	0.717431	0.000725281	0.0279214
ENSRNOG00000023122	Apol11a	apolipoprotein_L_11a_[Source:RGD_Symbol;Acc:1309798]	7	118836547	118840634	NA	2	2	NA	NA	2	2	1	0	0	NA	0	0	0.2	0.1	-3.32193	0.000843833	0.0279214
ENSRNOG00000009260	Cnr2	cannabinoid_receptor_2_[Source:RGD_Symbol;Acc:619713]	5	154260062	154268126	23	NA	18	24	NA	20	21.25	NA	41	32	38	NA	40	37.75	1.77647	0.829014	0.000853576	0.0279214
ENSRNOG00000029478	Cyp4f39	cytochrome_P450,_family_4,_subfamily_f,_polypeptide_39_[Source:RGD_Symbol;Acc:1308796]	7	14441476	14515212	9	8	6	6	7	NA	7.2	NA	11	11	11	NA	13	11.5	1.59722	0.675565	0.000817827	0.0279214
ENSRNOG00000002327	Gabrb1	gamma-aminobutyric_acid_type_A_receptor_beta_1_subunit_[Source:RGD_Symbol;Acc:2649]	14	38643385	39112600	83	90	122	NA	88	78	92.2	NA	NA	144	NA	147	158	149.667	1.62328	0.698914	0.000750013	0.0279214
ENSRNOG00000010875	LOC691931	hypothetical_protein_LOC691931_[Source:RGD_Symbol;Acc:1593351]	2	232214331	232245319	NA	NA	35	25	29	32	30.25	NA	NA	43	52	48	51	48.5	1.60331	0.68105	0.000816398	0.0279214
ENSRNOG00000017223	Plg	plasminogen_[Source:RGD_Symbol;Acc:619893]	1	48521772	48563776	10	NA	NA	11	8	NA	9.66667	18	20	16	NA	18	20	18.4	1.90345	0.928615	0.000846102	0.0279214
ENSRNOG00000029670	RGD1564606	similar_to_60S_ribosomal_protein_L23a_[Source:RGD_Symbol;Acc:1564606]	2	38230757	38231227	NA	88.83	114.04	NA	110.59	104.67	104.532	153.03	183.03	178.78	148.83	200.4	NA	172.814	1.65321	0.725269	0.000771522	0.0279214
ENSRNOG00000016348	Tat	tyrosine_aminotransferase_[Source:RGD_Symbol;Acc:3820]	19	41675355	41686229	NA	NA	2	NA	2	2	2	0	1	0	NA	0	0	0.2	0.1	-3.32193	0.000843833	0.0279214
ENSRNOG00000061754	LOC102555924	uncharacterized_LOC102555924_[Source:RGD_Symbol;Acc:7629665]	5	24220336	24226331	NA	13	5	13	14	7	10.4	NA	29	23	NA	24	32	27	2.59615	1.37638	0.000793134	0.0279214
ENSRNOG00000023140	Pnldc1	PARN_like,_ribonuclease_domain_containing_1_[Source:RGD_Symbol;Acc:1308678]	1	48039909	48058400	37	NA	NA	35	NA	39	37	29	NA	28	24	22	27	26	0.702703	-0.509014	0.000890818	0.0288194
ENSRNOG00000061358	AC129365.1		2	147477431	147480010	1.37	16.38	5.36	1.39	NA	8.23	6.546	NA	NA	45.75	43.29	44.06	27.28	40.095	6.12511	2.61474	0.000971792	0.0291144
ENSRNOG00000060718	AABR07064253.1		6	71446542	71452063	2	2	1.15	2	NA	NA	1.7875	0	0	0	1	0	NA	0.2	0.111888	-3.15987	0.00110838	0.0291144
ENSRNOG00000058517	AABR07043279.1		19	26985450	26986935	NA	4.76	4.2	5.51	NA	4.71	4.795	1.95	NA	1.22	NA	2.24	NA	1.80333	0.376086	-1.41086	0.00110075	0.0291144
ENSRNOG00000013668	Capg	capping_actin_protein,_gelsolin_like_[Source:RGD_Symbol;Acc:1311724]	4	100407658	100419446	128	151	159	NA	NA	109	136.75	NA	237	219	205	NA	252	228.25	1.6691	0.739074	0.00101888	0.0291144
ENSRNOG00000047052	Clpp	caseinolytic_mitochondrial_matrix_peptidase_proteolytic_subunit_[Source:RGD_Symbol;Acc:1588583]	9	10048886	10054359	NA	620	509	589	NA	564	570.5	929	946	NA	NA	1044	NA	973	1.70552	0.770213	0.00111229	0.0291144
ENSRNOG00000042522	Fam109b	family_with_sequence_similarity_109,_member_B_[Source:RGD_Symbol;Acc:1586415]	7	123573930	123578551	NA	10	9	10	12	NA	10.25	NA	18	15	NA	15	17	16.25	1.58537	0.664816	0.000964009	0.0291144
ENSRNOG00000019467	Fer1l4	fer-1-like_family_member_4_[Source:RGD_Symbol;Acc:1308250]	3	151564604	151600140	3	5	4	4	NA	5	4.2	1	NA	1	1	1	NA	1	0.238095	-2.07039	0.00102618	0.0291144
ENSRNOG00000050983	Hpcal4	hippocalcin-like_4_[Source:RGD_Symbol;Acc:708491]	5	140870140	140882244	8497	7112	NA	NA	7702	7522	7708.25	NA	NA	11158	NA	11031	10926	11038.3	1.43202	0.518047	0.000961056	0.0291144
ENSRNOG00000058444	RGD1562378	histone_H4_variant_H4-v.1_[Source:RGD_Symbol;Acc:1562378]	17	44744591	44744902	8.27	9.58	12.49	NA	7.36	11.05	9.75	5.86	4.28	1.64	0	NA	0.8	2.516	0.258051	-1.95427	0.0011175	0.0291144
ENSRNOG00000025757	Myh6	myosin_heavy_chain_6_[Source:RGD_Symbol;Acc:62029]	15	33605654	33629699	180.29	NA	NA	208.11	NA	199.39	195.93	109.49	NA	86.99	NA	90.44	95.73	95.6625	0.488248	-1.03431	0.00103605	0.0291144
ENSRNOG00000041411	AC097745.1	predicted_gene,_22953_[Source:MGI_Symbol;Acc:MGI:5452730]	3	113417087	113417187	5	NA	3	5	NA	5	4.5	NA	9	11	8	NA	10	9.5	2.11111	1.078	0.00108534	0.0291144
ENSRNOG00000038960	RGD1309362	similar_to_interferon-inducible_GTPase_[Source:RGD_Symbol;Acc:1309362]	18	55505993	55508704	42.46	NA	64.42	NA	61.29	40.7	52.2175	28.9	0	0	0	0	NA	5.78	0.110691	-3.17539	0.00106798	0.0291144
ENSRNOG00000053569	SNORA44	Small_nucleolar_RNA_SNORA44_[Source:RFAM;Acc:RF00405]	10	47586410	47586538	24.02	21.81	NA	NA	27.98	27.04	25.2125	15.46	14.66	NA	11.03	13.25	15.31	13.942	0.55298	-0.854702	0.0010211	0.0291144
ENSRNOG00000055418	SNORA44	Small_nucleolar_RNA_SNORA44_[Source:RFAM;Acc:RF00405]	7	123162776	123162904	24.02	21.81	NA	NA	27.98	27.04	25.2125	15.46	14.66	NA	11.03	13.25	15.31	13.942	0.55298	-0.854702	0.0010211	0.0291144
ENSRNOG00000057108	SNORA44	Small_nucleolar_RNA_SNORA44_[Source:RFAM;Acc:RF00405]	9	2678443	2678571	24.02	21.81	NA	NA	27.98	27.04	25.2125	15.46	14.66	NA	11.03	13.25	15.31	13.942	0.55298	-0.854702	0.0010211	0.0291144
ENSRNOG00000059083	SNORA44	Small_nucleolar_RNA_SNORA44_[Source:RFAM;Acc:RF00405]	1	238986016	238986144	24.02	21.81	NA	NA	27.98	27.04	25.2125	15.46	14.66	NA	11.03	13.25	15.31	13.942	0.55298	-0.854702	0.0010211	0.0291144
ENSRNOG00000060983	SNORA44	Small_nucleolar_RNA_SNORA44_[Source:RFAM;Acc:RF00405]	2	164442466	164442594	24.02	21.81	NA	NA	27.98	27.04	25.2125	15.46	14.66	NA	11.03	13.25	15.31	13.942	0.55298	-0.854702	0.0010211	0.0291144
ENSRNOG00000061841	SNORA44	Small_nucleolar_RNA_SNORA44_[Source:RFAM;Acc:RF00405]	2	71271541	71271669	24.02	21.81	NA	NA	27.98	27.04	25.2125	15.46	14.66	NA	11.03	13.25	15.31	13.942	0.55298	-0.854702	0.0010211	0.0291144
ENSRNOG00000026797	Slc9c2	solute_carrier_family_9,_member_C2_(putative)_[Source:RGD_Symbol;Acc:1565820]	13	79000037	79079429	9.07	9	NA	9	9.05	6.02	8.428	3.02	4.02	NA	3.02	6.05	5.03	4.228	0.501661	-0.995215	0.00106963	0.0291144
ENSRNOG00000050110	Stfa2	stefin_A2_[Source:RGD_Symbol;Acc:1562186]	11	67465236	67470941	1	NA	0	1.69	0	0	0.538	3	NA	NA	3.74	NA	2.82	3.18667	5.92317	2.56637	0.0010969	0.0291144
ENSRNOG00000014797	Tmbim1	transmembrane_BAX_inhibitor_motif_containing_1_[Source:RGD_Symbol;Acc:1359409]	9	81569289	81586553	200	163	NA	190	174	191	183.6	NA	132	NA	128	129	129	129.5	0.705338	-0.503614	0.00110451	0.0291144
ENSRNOG00000008738	Tp53i11	tumor_protein_p53_inducible_protein_11_[Source:RGD_Symbol;Acc:1308395]	3	82081906	82097056	2173	1857	NA	NA	1750	1766	1886.5	2440	NA	2797	NA	2931	2848	2754	1.45985	0.545816	0.00105875	0.0291144
ENSRNOG00000031469	Glb1l3	galactosidase,_beta_1-like_3_[Source:RGD_Symbol;Acc:1561462]	8	27865350	27907911	2	NA	NA	2	3	3	2.5	0	0	NA	0	1	NA	0.25	0.1	-3.32193	0.00114013	0.0294434
ENSRNOG00000029179	Cyp2d1	cytochrome_P450,_family_2,_subfamily_d,_polypeptide_1_[Source:RGD_Symbol;Acc:708427]	7	123625590	123638765	NA	NA	28.43	33.38	28.97	33.85	31.1575	17.26	21	NA	17.26	NA	NA	18.5067	0.593971	-0.751534	0.00115786	0.0296413
ENSRNOG00000022751	Fam205c	family_with_sequence_similarity_205,_member_C_[Source:RGD_Symbol;Acc:1561387]	5	58303768	58309644	NA	1	0	1	0	0	0.4	NA	NA	3	2	2	3	2.5	6.25	2.64386	0.00117522	0.0297675
ENSRNOG00000012556	Isl1	ISL_LIM_homeobox_1_[Source:RGD_Symbol;Acc:61957]	2	48487736	48501436	1	84	13	2	NA	2	20.4	100	NA	141	96	183	169	137.8	6.7549	2.75593	0.00118302	0.0297675
ENSRNOG00000020300	Lsp1	lymphocyte-specific_protein_1_[Source:RGD_Symbol;Acc:1306133]	1	215628785	215662504	NA	14	21	21	11	19	17.2	NA	31	36	27	34	NA	32	1.86047	0.895663	0.00120676	0.0301076
ENSRNOG00000059866	Rn60_1_0436.1		1	43563457	43563998	NA	NA	202	NA	181	170	184.333	325	259	294	298	NA	NA	294	1.59494	0.673499	0.00126627	0.0304305
ENSRNOG00000021903	Atad5	ATPase_family,_AAA_domain_containing_5_[Source:RGD_Symbol;Acc:1561464]	10	67427066	67473649	133	142	175	NA	179	126	151	NA	222	231	234	NA	NA	229	1.51656	0.600799	0.00124502	0.0304305
ENSRNOG00000009572	Hgfac	HGF_activator_[Source:RGD_Symbol;Acc:70909]	14	80966903	80973456	0	0	1	0	1	NA	0.4	2	NA	NA	3	2	2	2.25	5.625	2.49185	0.00124298	0.0304305
ENSRNOG00000015858	Hyal1	hyaluronoglucosaminidase_1_[Source:RGD_Symbol;Acc:1303060]	8	116332796	116335435	33	37	46	NA	45	28	37.8	NA	NA	69	76	78	58	70.25	1.85847	0.894112	0.00125366	0.0304305
ENSRNOG00000006052	Sulf2	sulfatase_2_[Source:RGD_Symbol;Acc:1305078]	3	162791355	162872831	4846	4671	NA	5846	4471	4286	4824	NA	NA	7632	NA	6699	7284	7205	1.49357	0.578769	0.00127532	0.0304305
ENSRNOG00000061056	AABR07042514.3		X	158581631	158582269	16	NA	11	16	12	14	13.8	6	6	NA	7	8	7	6.8	0.492754	-1.02106	0.00128172	0.0304305
ENSRNOG00000059373	M6pr	mannose-6-phosphate_receptor,_cation_dependent_[Source:RGD_Symbol;Acc:1359355]	4	155088317	155092827	80.64	NA	101.09	96.94	NA	NA	92.89	0	54.91	32.12	NA	0	27.69	22.944	0.247002	-2.01741	0.00130033	0.0306149
ENSRNOG00000008552	P2rx3	purinergic_receptor_P2X_3_[Source:RGD_Symbol;Acc:620253]	3	72403993	72447801	9	8	8	NA	13	9	9.4	NA	NA	22	16	22	22	20.5	2.18085	1.12489	0.00132068	0.0306149
ENSRNOG00000061656	SNORD14	Small_nucleolar_RNA_SNORD14_[Source:RFAM;Acc:RF00016]	8	44992058	44992143	NA	NA	4	3	4	4	3.75	NA	NA	2	2	2	1	1.75	0.466667	-1.09954	0.00131073	0.0306149
ENSRNOG00000052395	AABR07071395.1		8	114037763	114039980	76	64	109	NA	66	44	71.8	NA	NA	144	151	145	156	149	2.07521	1.05326	0.00133866	0.0307892
ENSRNOG00000013577	Kdelr3	KDEL_endoplasmic_reticulum_protein_retention_receptor_3_[Source:RGD_Symbol;Acc:1311536]	7	120749752	120760160	134	NA	122	144	NA	120	130	82	78	NA	87	79	91	83.4	0.641538	-0.640392	0.00136282	0.0311019
ENSRNOG00000001187	Oasl	2'-5'-oligoadenylate_synthetase-like_[Source:RGD_Symbol;Acc:1308586]	12	47444104	47456894	9	4	4	8	NA	4	5.8	NA	12	13	16	10	14	13	2.24138	1.16439	0.0013807	0.0312676
ENSRNOG00000046763	Adssl1	adenylosuccinate_synthase_like_1_[Source:RGD_Symbol;Acc:1590342]	6	137184820	137206693	57	NA	48	NA	51	53	52.25	NA	79	71	71	66	86	74.6	1.42775	0.513745	0.00143017	0.0321407
ENSRNOG00000060973	AABR07013843.1		2	259149018	259150479	32	26	33	28	NA	NA	29.75	NA	NA	46	NA	41	45	44	1.47899	0.564614	0.00153121	0.0321512
ENSRNOG00000052261	7SK	7SK_RNA_[Source:RFAM;Acc:RF00100]	7	36004945	36005197	NA	2	2	NA	NA	2	2	5	4	NA	NA	5	5	4.75	2.375	1.24793	0.00160887	0.0321512
ENSRNOG00000012843	Aspg	asparaginase_[Source:RGD_Symbol;Acc:708388]	6	136682126	136701628	34	NA	NA	29	35	NA	32.6667	16	19	14	23	13	NA	17	0.520408	-0.942285	0.00151233	0.0321512
ENSRNOG00000017762	Cdhr5	cadherin-related_family_member_5_[Source:RGD_Symbol;Acc:620504]	1	214255110	214263581	5	NA	7	7	5	7	6.2	2	NA	NA	3	3	4	3	0.483871	-1.04731	0.00154042	0.0321512
ENSRNOG00000010348	Cacna1f	calcium_voltage-gated_channel_subunit_alpha1_F_[Source:RGD_Symbol;Acc:621535]	X	15712713	15741103	8	7	6	6	NA	8	7	4	4	4	NA	NA	5	4.25	0.607143	-0.719892	0.00163093	0.0321512
ENSRNOG00000025710	Ces5a	carboxylesterase_5A_[Source:RGD_Symbol;Acc:1549717]	19	12097632	12136240	37	31	38	30	NA	NA	34	45	50	NA	54	NA	48	49.25	1.44853	0.534589	0.00156654	0.0321512
ENSRNOG00000060806	Drd3	dopamine_receptor_D3_[Source:RGD_Symbol;Acc:2521]	11	61822077	61874327	0	4	2	3	NA	0	1.8	NA	NA	9	8	6	6	7.25	4.02778	2.00998	0.00164906	0.0321512
ENSRNOG00000022822	Fam169b	family_with_sequence_similarity_169,_member_B_[Source:RGD_Symbol;Acc:1585883]	1	129255396	129334292	38	40	52	NA	51	36	43.4	NA	63	61	72	62	NA	64.5	1.48618	0.571604	0.00164466	0.0321512
ENSRNOG00000032639	Foxo6	forkhead_box_O6_[Source:RGD_Symbol;Acc:1595858]	5	139208046	139227196	NA	200	NA	200	220	218	209.5	NA	312	338	366	303	NA	329.75	1.57399	0.654422	0.0015652	0.0321512
ENSRNOG00000050193	LOC100912262	general_transcription_factor_II-I_repeat_domain-containing_protein_1-like_[Source:RGD_Symbol;Acc:6488068]	12	29012695	29080011	297.27	224.3	234.7	NA	NA	264.55	255.205	NA	425.27	350	366.7	335.89	367.67	369.106	1.44631	0.532379	0.00163457	0.0321512
ENSRNOG00000024082	Gldn	gliomedin_[Source:RGD_Symbol;Acc:727879]	8	58870516	58914603	NA	61	73	NA	68	NA	67.3333	NA	NA	109	103	NA	117	109.667	1.62871	0.703732	0.0015099	0.0321512
ENSRNOG00000009331	Hck	HCK_proto-oncogene,_Src_family_tyrosine_kinase_[Source:RGD_Symbol;Acc:2785]	3	148579920	148623033	71	73	81	NA	NA	78	75.75	NA	NA	116	119	107	NA	114	1.50495	0.589716	0.00146412	0.0321512
ENSRNOG00000030187	Mmp12	matrix_metallopeptidase_12_[Source:RGD_Symbol;Acc:620195]	8	5606592	5616493	1	NA	NA	2	1	1	1.25	4	NA	NA	4	4	NA	4	3.2	1.67807	0.00160887	0.0321512
ENSRNOG00000019823	Romo1	reactive_oxygen_species_modulator_1_[Source:RGD_Symbol;Acc:1587111]	3	151688454	151689711	175.52	155.84	NA	NA	155.02	174.01	165.097	NA	107.01	111.67	NA	97.45	70.49	96.655	0.585442	-0.772402	0.001485	0.0321512
ENSRNOG00000051521	SNORA32	Small_nucleolar_RNA_SNORA32_[Source:RFAM;Acc:RF00421]	8	13870770	13870891	1	2	2	NA	1.5	0.33	1.366	NA	7	4	4	6	7	5.6	4.09956	2.03547	0.00158308	0.0321512
ENSRNOG00000052439	SNORA73	Small_nucleolar_RNA_SNORA73_family_[Source:RFAM;Acc:RF00045]	8	128807666	128807868	NA	NA	NA	4	4	4	4	1	NA	NA	1	2	1	1.25	0.3125	-1.67807	0.00160887	0.0321512
ENSRNOG00000031662	Slc6a5	solute_carrier_family_6_member_5_[Source:RGD_Symbol;Acc:621824]	1	105284753	105336363	NA	27	41	40	56	NA	41	NA	84	77	NA	93	89	85.75	2.09146	1.06451	0.00145239	0.0321512
ENSRNOG00000007258	Sbspon	somatomedin_B_and_thrombospondin,_type_1_domain_containing_[Source:RGD_Symbol;Acc:1559717]	5	2813131	2843483	47	NA	46	50	NA	51	48.5	40	24	23	24	NA	26	27.4	0.564948	-0.823809	0.00152266	0.0321512
ENSRNOG00000014039	Sucnr1	succinate_receptor_1_[Source:RGD_Symbol;Acc:1303193]	2	150211898	150212848	5	14	2	4	NA	1	5.2	17	NA	21	19	22	NA	19.75	3.79808	1.92527	0.00157375	0.0321512
ENSRNOG00000018764	B3gnt3	UDP-GlcNAc:betaGal_beta-1,3-N-acetylglucosaminyltransferase_3_[Source:RGD_Symbol;Acc:1305151]	16	20123948	20133322	5	NA	4	3	NA	NA	4	9	11	8	NA	NA	10	9.5	2.375	1.24793	0.0014733	0.0321512
ENSRNOG00000021198	Hist1h2bcl1	histone_cluster_1,_H2bc-like_1_[Source:RGD_Symbol;Acc:1591796]	17	43679925	43689311	NA	410.38	434.55	NA	338.81	359.7	385.86	NA	202.56	264.89	197.54	229.72	247.85	228.512	0.592215	-0.755808	0.00170739	0.0328533
ENSRNOG00000027831	Map7d3	MAP7_domain_containing_3_[Source:RGD_Symbol;Acc:1565514]	X	159176680	159244879	23	NA	NA	18	22	24	21.75	NA	14	9	14	10	NA	11.75	0.54023	-0.888355	0.00169995	0.0328533
ENSRNOG00000008444	Cbl	Cbl_proto-oncogene_[Source:RGD_Symbol;Acc:1561386]	8	48489036	48564722	93	74	124	NA	88	46	85	NA	NA	155	NA	164	175	164.667	1.93725	0.954014	0.00183578	0.0342059
ENSRNOG00000038616	Cox6b2	cytochrome_c_oxidase_subunit_VIb_polypeptide_2_[Source:RGD_Symbol;Acc:1591896]	1	72661211	72662434	NA	118	134	NA	139	150	135.25	89	85	NA	109	87	83	90.6	0.669871	-0.578046	0.00183458	0.0342059
ENSRNOG00000050509	Ebi3	Epstein-Barr_virus_induced_3_[Source:RGD_Symbol;Acc:1589467]	9	11110874	11114843	NA	70	80	NA	92	83	81.25	NA	NA	120	112	119	119	117.5	1.44615	0.532221	0.00182911	0.0342059
ENSRNOG00000010308	Nr2f2	nuclear_receptor_subfamily_2,_group_F,_member_2_[Source:RGD_Symbol;Acc:69305]	1	131448447	131460473	588	NA	NA	519	416	564	521.75	273	176	243	324	305	NA	264.2	0.506373	-0.981728	0.00180413	0.0342059
ENSRNOG00000046204	Tspan15	tetraspanin_15_[Source:RGD_Symbol;Acc:1588304]	20	31813192	31857097	160	118	NA	140	160	156	146.8	97	88	96	NA	121	94	99.2	0.675749	-0.56544	0.00180301	0.0342059
ENSRNOG00000009308	Bcl2l10	BCL2_like_10_[Source:RGD_Symbol;Acc:621015]	8	82288705	82294744	6	4	5	NA	5	6	5.2	3	NA	3	1	0	2	1.8	0.346154	-1.53051	0.00187536	0.0347237
ENSRNOG00000015441	Il4r	interleukin_4_receptor_[Source:RGD_Symbol;Acc:2899]	1	196942364	196967220	272	NA	229	228	279	NA	252	NA	NA	317	361	381	382	360.25	1.42956	0.515575	0.00189971	0.0349499
ENSRNOG00000015829	Trpm1	transient_receptor_potential_cation_channel,_subfamily_M,_member_1_[Source:RGD_Symbol;Acc:1597140]	1	124983452	125099573	8	9	8	NA	7	NA	8	NA	14	13	12	11	NA	12.5	1.5625	0.643856	0.00191132	0.0349499
ENSRNOG00000030016	Robo3	roundabout_guidance_receptor_3_[Source:RGD_Symbol;Acc:1311018]	8	39892792	39907478	380	402	NA	NA	NA	485	422.333	NA	104	215	110	NA	139	142	0.336227	-1.57249	0.00195091	0.0354536
ENSRNOG00000051284	Rn50_1_0913.2		1	90131017	90131376	NA	1.34	0	0	1.35	0	0.538	2.59	2.68	NA	3.97	2.6	1.76	2.72	5.05576	2.33793	0.00201118	0.0358844
ENSRNOG00000015366	Neurl3	neuralized_E3_ubiquitin_protein_ligase_3_[Source:RGD_Symbol;Acc:1359633]	9	42831742	42839837	2	3	3	NA	NA	2	2.5	0	NA	1	1	1	0	0.6	0.24	-2.05889	0.00200423	0.0358844
[truncated: 2,791 more rows]

## Sheet: PNO v IUO
GeneID	Gene Name	Gene Descrption	Chromosome	Gene Start	Gene End	B2	B5	B3	B4	B6	B1	Average B	C1	C2	C4	C5	C6	C3	Average_C	FoldChange	log2FC	pvalue	padjFDR
[truncated: 4,804 more rows]
