# Supplementary material for: A Holistic Systems Approach to Characterize the Impact of Pre- and Post-natal Oxycodone Exposure on Neurodevelopment and Behavior
Source: Front Cell Dev Biol. 2021 Jan 7;8:619199. doi: 10.3389/fcell.2020.619199 (PMC7817773; doi:10.3389/fcell.2020.619199)
Supplement: Supplementary file 3 [file Table_3.XLSX]

## Sheet: SAL v PNO
GOID	GOTerm	Ontology Source	Term PValue	Term PValue Corrected with Benjamini-Hochberg	GOLevels	% Associated Genes	Nr. Genes	Associated Genes Found
GO:0030198	extracellular matrix organization	GO_BiologicalProcess-GOA_08.04.2016_08h58	0.022	0.031	[4]	1.70455	3	[Adamts20, Nr2e1, Serpinf2]
GO:0044801	single-organism membrane fusion	GO_BiologicalProcess-GOA_08.04.2016_08h58	0.026	0.035	[4, 5]	1.60428	3	[Adrb2, Spesp1, Sytl2]
GO:0051094	positive regulation of developmental process	GO_BiologicalProcess-GOA_08.04.2016_08h58	0.00048	0.0074	[2, 3, 4]	1.03896	12	[Adamts20, Adrb2, Bnip2, Cbln2, Epb4.1l5, Il1rl2, Kdr, Mesp1, Nr2e1, Serpinf2, Tnfsf9, Vegfb]
GO:0001817	regulation of cytokine production	GO_BiologicalProcess-GOA_08.04.2016_08h58	0.0047	0.014	[3, 4]	1.30719	6	[Flt4, Il1rl1, Il1rl2, Serpinf2, Socs1, Tnfsf9]
GO:0002696	positive regulation of leukocyte activation	GO_BiologicalProcess-GOA_08.04.2016_08h58	0.042	0.049	[3, 4, 5, 6]	1.32159	3	[Il1rl1, Il1rl2, Tnfsf9]
GO:0022407	regulation of cell-cell adhesion	GO_BiologicalProcess-GOA_08.04.2016_08h58	0.019	0.031	[4, 5]	1.33333	4	[Adrb2, Epb4.1l5, Il1rl2, Tnfsf9]
GO:0004015	Rap1 signaling pathway	KEGG_14.06.2016	0.037	0.047	[-1]	1.38889	3	[Flt4, Kdr, Vegfb]
GO:0004060	Cytokine-cytokine receptor interaction	KEGG_14.06.2016	0.0069	0.016	[-1]	1.80995	4	[Flt4, Kdr, Tnfsf9, Vegfb]
GO:0004510	Focal adhesion	KEGG_14.06.2016	0.033	0.043	[-1]	1.45631	3	[Flt4, Kdr, Vegfb]
GO:0114608	Platelet degranulation	REACTOME_14.06.2016	0.005	0.014	[-1]	2.9703	3	[Itih4, Serpinf2, Vegfb]
GO:0194313	VEGF ligand-receptor interactions	REACTOME_14.06.2016	2.1e-06	6.5e-05	[-1]	37.5	3	[Flt4, Kdr, Vegfb]
GO:0195399	VEGF binds to VEGFR leading to receptor dimerization	REACTOME_14.06.2016	2.1e-06	6.5e-05	[-1]	37.5	3	[Flt4, Kdr, Vegfb]
GO:0076002	Platelet activation, signaling and aggregation	REACTOME_14.06.2016	0.04	0.047	[-1]	1.35747	3	[Itih4, Serpinf2, Vegfb]
GO:0076005	Response to elevated platelet cytosolic Ca2+	REACTOME_14.06.2016	0.0057	0.014	[-1]	2.83019	3	[Itih4, Serpinf2, Vegfb]
GO:0008015	blood circulation	GO_BiologicalProcess-GOA_08.04.2016_08h58	0.014	0.028	[4]	1.18483	5	[Adrb2, Ephx2, Kdr, Serpinf2, Vegfb]
GO:0008217	regulation of blood pressure	GO_BiologicalProcess-GOA_08.04.2016_08h58	0.02	0.03	[3, 5]	1.76471	3	[Adrb2, Ephx2, Serpinf2]
GO:1903034	regulation of response to wounding	GO_BiologicalProcess-GOA_08.04.2016_08h58	0.0088	0.018	[4, 5]	1.34409	5	[Adrb2, Il1rl1, Il1rl2, Serpinf2, Vegfb]
GO:1903036	positive regulation of response to wounding	GO_BiologicalProcess-GOA_08.04.2016_08h58	0.015	0.027	[3, 4, 5, 6]	1.97368	3	[Il1rl1, Serpinf2, Vegfb]
GO:0001667	ameboidal-type cell migration	GO_BiologicalProcess-GOA_08.04.2016_08h58	0.0037	0.013	[4, 5, 6]	1.65016	5	[Epb4.1l5, Flt4, Kdr, Mesp1, Nr2e1]
GO:0007044	cell-substrate junction assembly	GO_BiologicalProcess-GOA_08.04.2016_08h58	0.0017	0.013	[5]	4.28571	3	[Col17a1, Epb4.1l5, Kdr]
GO:0050880	regulation of blood vessel size	GO_BiologicalProcess-GOA_08.04.2016_08h58	0.018	0.031	[5]	1.84049	3	[Adrb2, Kdr, Serpinf2]
GO:0010632	regulation of epithelial cell migration	GO_BiologicalProcess-GOA_08.04.2016_08h58	0.0019	0.011	[3, 4, 5, 6, 7, 8]	2.5974	4	[Epb4.1l5, Flt4, Kdr, Nr2e1]
GO:0061041	regulation of wound healing	GO_BiologicalProcess-GOA_08.04.2016_08h58	0.0075	0.016	[5, 6]	2.5641	3	[Adrb2, Serpinf2, Vegfb]
GO:0001568	blood vessel development	GO_BiologicalProcess-GOA_08.04.2016_08h58	0.0023	0.01	[3, 5, 6, 7, 8]	1.30597	7	[Adrb2, Flt4, Kdr, Mesp1, Nr2e1, Serpinf2, Vegfb]
GO:0001938	positive regulation of endothelial cell proliferation	GO_BiologicalProcess-GOA_08.04.2016_08h58	0.0014	0.014	[5, 6, 7]	4.61538	3	[Flt4, Kdr, Vegfb]
GO:0018108	peptidyl-tyrosine phosphorylation	GO_BiologicalProcess-GOA_08.04.2016_08h58	0.019	0.03	[7, 8, 9]	1.3245	4	[Flt4, Kdr, Socs1, Vegfb]
GO:0043410	positive regulation of MAPK cascade	GO_BiologicalProcess-GOA_08.04.2016_08h58	0.0032	0.012	[5, 6, 7, 8, 9, 10, 11]	1.41176	6	[Adrb2, Bnip2, Flt4, Kdr, Serpinf2, Vegfb]
GO:0070374	positive regulation of ERK1 and ERK2 cascade	GO_BiologicalProcess-GOA_08.04.2016_08h58	0.002	0.01	[6, 7, 8, 9, 10, 11, 12]	2.5641	4	[Flt4, Kdr, Serpinf2, Vegfb]

## Sheet: SAL v IUO
GOID	GOTerm	Ontology Source	Term PValue	Term PValue Corrected with Benjamini-Hochberg	GOLevels	% Associated Genes	Number of Genes	Associated Genes Found
GO:0033003	regulation of mast cell activation	GO_BiologicalProcess-GOA_08.04.2016_08h58	0.0085	0.014	[4, 5, 6, 7]	7.5	3	[Cnr2, Il4r, Plscr1]
GO:0042632	cholesterol homeostasis	GO_BiologicalProcess-GOA_08.04.2016_08h58	0.024	0.024	[7]	5.08475	3	[Ephx2, G6pc, Rora]
GO:8848021	Signaling by PTK6	REACTOME_14.06.2016	0.024	0.024	[-1]	5.08475	3	[Cbl, Gpnmb, Rasal1]
GO:0977443	GABA receptor activation	REACTOME_14.06.2016	0.015	0.019	[-1]	6	3	[Gabrb1, Gnat3, Kcnj16]
GO:0004879	RNA polymerase II transcription factor activity, ligand-activated sequence-specific DNA binding	GO_MolecularFunction-GOA_08.04.2016_08h58	0.01	0.014	[2, 4]	6.97674	3	[Hnf4g, Nr2f2, Rora]
GO:0030817	regulation of cAMP biosynthetic process	GO_BiologicalProcess-GOA_08.04.2016_08h58	0.018	0.02	[7, 8, 9, 10, 11, 12]	4.16667	4	[Drd3, Mc4r, Ntrk1, Sct]
GO:0032642	regulation of chemokine production	GO_BiologicalProcess-GOA_08.04.2016_08h58	0.022	0.023	[4, 5]	5.26316	3	[Chia, Il4r, Snai2]
GO:0051017	actin filament bundle assembly	GO_BiologicalProcess-GOA_08.04.2016_08h58	0.0092	0.014	[4, 7, 8]	4.13223	5	[Baiap2l2, Myo1b, Pfn3, Rhod, Wnt11]
GO:0000350	Tyrosine metabolism	KEGG_14.06.2016	0.00073	0.0049	[-1]	10.2564	4	[Aoc3, Aox4, Tat, Tyr]
GO:0004553	hydrolase activity, hydrolyzing O-glycosyl compounds	GO_MolecularFunction-GOA_08.04.2016_08h58	0.0041	0.0075	[4]	5	5	[Acer1, Amy1a, Chia, Glb1l3, Hyal1]
GO:0004973	Carbohydrate digestion and absorption	KEGG_14.06.2016	0.0011	0.0046	[-1]	9.09091	4	[Amy1a, G6pc, Gnat3, Pik3r5]
GO:3214847	HATs acetylate histones	REACTOME_14.06.2016	0.024	0.024	[-1]	5.08475	3	[Hist1h2bcl1, Hist1h2bk, RGD1562378]
GO:0009064	glutamine family amino acid metabolic process	GO_BiologicalProcess-GOA_08.04.2016_08h58	0.00086	0.0043	[5, 6, 8, 9]	7.14286	5	[Adssl1, Nit2, Otc, Sirt4, Tat]
GO:0006541	glutamine metabolic process	GO_BiologicalProcess-GOA_08.04.2016_08h58	0.0031	0.0069	[6, 7, 9, 10]	10.7143	3	[Adssl1, Nit2, Sirt4]
GO:0045598	regulation of fat cell differentiation	GO_BiologicalProcess-GOA_08.04.2016_08h58	0.0039	0.0079	[4, 5, 6]	5.05051	5	[Cmklr1, Lmo3, Rora, Snai2, Tgfb1i1]
GO:0045600	positive regulation of fat cell differentiation	GO_BiologicalProcess-GOA_08.04.2016_08h58	0.014	0.019	[4, 5, 6, 7]	6.12245	3	[Cmklr1, Lmo3, Snai2]
GO:0003231	cardiac ventricle development	GO_BiologicalProcess-GOA_08.04.2016_08h58	0.0007	0.007	[4, 5, 6, 7, 8, 9]	5.94059	6	[Col11a1, Dsp, Isl1, Lmo4, Myh6, Wnt11]
GO:0055010	ventricular cardiac muscle tissue morphogenesis	GO_BiologicalProcess-GOA_08.04.2016_08h58	0.00066	0.013	[5, 6, 7, 8, 9, 10, 11]	10.5263	4	[Col11a1, Dsp, Isl1, Myh6]
GO:0010575	positive regulation of vascular endothelial growth factor production	GO_BiologicalProcess-GOA_08.04.2016_08h58	0.0017	0.0058	[4, 5, 6]	13.0435	3	[Isl1, Rora, Sulf2]
GO:0060384	innervation	GO_BiologicalProcess-GOA_08.04.2016_08h58	0.0017	0.0058	[3, 4, 6, 7]	13.0435	3	[Isl1, Ntrk1, Sulf2]
GO:0051216	cartilage development	GO_BiologicalProcess-GOA_08.04.2016_08h58	0.0019	0.0055	[4, 5, 6]	4.21687	7	[Bmp3, Col11a1, Gdf5, Gdf6, Hyal1, Snai2, Sulf2]
GO:0002062	chondrocyte differentiation	GO_BiologicalProcess-GOA_08.04.2016_08h58	0.0029	0.0072	[5, 6, 7]	5.43478	5	[Col11a1, Gdf5, Gdf6, Snai2, Sulf2]
GO:0032330	regulation of chondrocyte differentiation	GO_BiologicalProcess-GOA_08.04.2016_08h58	0.01	0.014	[4, 5, 6, 7, 8]	6.97674	3	[Gdf5, Gdf6, Snai2]
GO:0090100	positive regulation of transmembrane receptor protein serine/threonine kinase signaling pathway	GO_BiologicalProcess-GOA_08.04.2016_08h58	0.016	0.019	[4, 5, 6, 7, 8, 9]	4.30108	4	[Bmp3, Gdf5, Gdf6, Tgfb1i1]

## Sheet: PNO v IUO
GOID	GOTerm	Ontology Source	Term PValue	Term PValue Corrected with Benjamini-Hochberg	GOLevels	% Associated Genes	Nr. Genes	Associated Genes Found
GO:0010524	positive regulation of calcium ion transport into cytosol	GO_BiologicalProcess-GOA_08.04.2016_08h58	0.0048	0.036	[3, 4, 5, 6, 7, 8, 9, 10, 11, 12, 13, 14]	25	5	[Akap5, Cd4, Ednra, Myh9, Tex101]
GO:0021549	cerebellum development	GO_BiologicalProcess-GOA_08.04.2016_08h58	0.0017	0.03	[3, 4, 5, 6, 7, 8, 9, 10]	20	8	[Acvr1c, Ak3, Atic, Ccr1, Esr2, Mtpn, Ncoa2, Pax6]
GO:0051930	regulation of sensory perception of pain	GO_BiologicalProcess-GOA_08.04.2016_08h58	0.0055	0.039	[6, 7]	18.4211	7	[Adrb2, Cck, Htr2c, Npy2r, Oprk1, Oprm1, P2rx3]
GO:0061564	axon development	GO_BiologicalProcess-GOA_08.04.2016_08h58	0.0041	0.035	[5, 6, 7, 8, 10, 11]	12.7119	15	[Apoa1, Dcc, Disc1, Ep300, Isl1, Mtr, Ncam2, Nefh, Nlgn3, Ntn1, Ntrk1, Ntrk2, Robo1, Stk24, Vcan]
GO:0004020	Calcium signaling pathway	KEGG_14.06.2016	0.00066	0.018	[-1]	12.2995	23	[Adra1b, Adrb2, Bdkrb2, Cacna1f, Drd1, Ednra, Egfr, Gna11, Gnal, Grm5, Htr2c, Htr5b, Htr6, Itpkb, Oxtr, P2rx3, P2rx7, Phka2, Plce1, Plcz1, Ppp3ca, Prkacb, Ryr1]
GO:0004024	cAMP signaling pathway	KEGG_14.06.2016	0.0028	0.031	[-1]	11.2245	22	[Adcy5, Adrb2, Cacna1f, Drd1, Ednra, Ep300, Ghrl, Gipr, Gli3, Gnai1, Gria1, Grin3a, Htr6, Npy, Oxtr, Pik3r5, Plce1, Prkacb, Ptch1, Sucnr1, Tshr, Vav2]
GO:0004080	Neuroactive ligand-receptor interaction	KEGG_14.06.2016	0.00049	0.018	[-1]	10.9589	32	[Adra1b, Adrb2, Bdkrb2, Chrnb2, Cnr2, Drd1, Drd3, Ednra, F2rl3, Gabra2, Gabrb1, Gabrg3, Gipr, Gria1, Grik2, Grin3a, Grm5, Htr2c, Htr5b, Htr6, Mas1, Npy2r, Oprk1, Oprm1, Oxtr, P2rx3, P2rx7, Prlr, Pth2r, Rxfp2, S1pr5, Tshr]
GO:0004310	Wnt signaling pathway	KEGG_14.06.2016	0.0019	0.03	[-1]	12.4138	18	[Ccnd2, Csnk1e, Csnk2a1, Ctnnb1, Ep300, Fzd5, Lef1, Lrp5, Lrp6, Nkd1, Ppp3ca, Prkacb, Psen1, Sfrp1, Smad3, Smad4, Wnt1, Wnt9b]
GO:0030522	intracellular receptor signaling pathway	GO_BiologicalProcess-GOA_08.04.2016_08h58	0.0055	0.038	[4, 5]	20.6897	6	[Esr2, Isl1, Ncoa2, Nr3c2, Ntrk2, Rarb]
GO:0004340	Hedgehog signaling pathway	KEGG_14.06.2016	0.00066	0.019	[-1]	20.9302	9	[Bcl2, Ccnd2, Cdon, Csnk1e, Csnk1g1, Gli3, Kif7, Prkacb, Ptch1]
GO:0004360	Axon guidance	KEGG_14.06.2016	3.7e-06	0.0018	[-1]	15.1685	27	[Ablim3, Dcc, Dpysl2, Efna1, Efnb1, Efnb2, Efnb3, Enah, Epha7, Epha8, Gnai1, Ngef, Ntn1, Ntn4, Ntng1, Pard6g, Pik3r5, Plxna1, Plxnb1, Plxnc1, Ppp3ca, Ptch1, Robo1, Sema5b, Sema6a, Srgap2, Ssh1]
GO:0004520	Adherens junction	KEGG_14.06.2016	0.001	0.021	[-1]	16.2162	12	[Actn2, Actn3, Csnk2a1, Ctnnb1, Egfr, Ep300, Lef1, Ptprf, Smad3, Smad4, Snai2, Wasf2]
GO:0004540	Gap junction	KEGG_14.06.2016	0.0046	0.035	[-1]	13.6364	12	[Adcy5, Drd1, Egfr, Gna11, Gnai1, Grm5, Gucy1a3, Htr2c, Map3k2, Prkacb, Tubb2b, Tubb5]
GO:0004550	Signaling pathways regulating pluripotency of stem cells	KEGG_14.06.2016	0.0053	0.039	[-1]	11.9718	17	[Acvr1c, Ctnnb1, Dlx5, Dusp9, Fzd5, Isl1, Lhx5, Lif, Pax6, Pik3r5, Rif1, Smad3, Smad4, Smad5, Tbx3, Wnt1, Wnt9b]
GO:0004630	Jak-STAT signaling pathway	KEGG_14.06.2016	0.0076	0.046	[-1]	11.2583	17	[Aox4, Bcl2, Ccnd2, Ctf1, Ep300, Il15, Il15ra, Il23r, Il2ra, Il4r, Lif, Pik3r5, Pim1, Prlr, Socs7, Stam2, Stat5b]
GO:0004810	Regulation of actin cytoskeleton	KEGG_14.06.2016	0.0054	0.039	[-1]	10.4072	23	[Actn2, Actn3, Arhgef4, Bdkrb2, Crk, Diaph3, Egfr, Enah, Fgf14, Fgf18, Gsn, Insrr, Iqgap3, Itga2b, Itgal, Itgb5, Myh9l1, Pfn3, Pik3r5, Pip4k2b, Ssh1, Vav2, Wasf2]
GO:0005033	Nicotine addiction	KEGG_14.06.2016	0.0074	0.046	[-1]	17.5	7	[Chrnb2, Gabra2, Gabrb1, Gabrg3, Gria1, Grin3a, Slc32a1]
GO:0005034	Alcoholism	KEGG_14.06.2016	0.0018	0.03	[-1]	11.7318	21	[Adcy5, Drd1, Gnai1, Gnb3, Gng13, Gng7, Grin3a, Hist1h2an, Hist1h2bcl1, Hist1h2bk, Hist2h2ab, Hist2h2be, Hist2h3c2, LOC100912034, LOC102548682, LOC103690002, LOC680322, LOC684762, Npy, Ntrk2, Pdyn]
GO:0005200	Pathways in cancer	KEGG_14.06.2016	0.00017	0.01	[-1]	10.5	42	[Adcy5, Bcl2, Bdkrb2, Cbl, Crk, Ctnnb1, Dcc, Ednra, Egfr, Egln3, Ep300, F2rl3, Fgf14, Fgf18, Foxo1, Fzd5, Gli3, Gna11, Gnai1, Gnb3, Gng13, Gng7, Hgf, Itga2b, LOC100912034, Lama5, Lamb3, Lamc1, Lef1, Ntrk1, Pik3r5, Pml, Prkacb, Ptch1, Rarb, Rasgrp1, Smad3, Smad4, Stat5b, Stk36, Wnt1, Wnt9b]
GO:0109582	Hemostasis	REACTOME_14.06.2016	0.00027	0.013	[-1]	10.0223	45	[Actn2, Ak3, Alb, Apoa1, Apoh, Crk, Dock11, F10, F12, F2rl3, Gata5, Gna11, Gnai1, Gnat3, Gp1ba, Gucy1a3, Hgf, Hist2h3c2, Il2ra, Itga2b, Itgal, Itih4, Itpk1, Kif26a, Kif2a, Kif4a, LOC684762, Mag, P2rx3, P2rx7, Pde10a, Pik3r5, Plaur, Prkacb, Prkar1b, Prkch, Rasgrp1, Rhog, Selp, Selplg, Serpinc1, Timp3, Trpc7, Vav2, Zfpm1]
GO:0111885	Opioid Signalling	REACTOME_14.06.2016	0.0057	0.039	[-1]	15.5172	9	[Adcy5, Gnai1, Gnal, Gnat3, Oprm1, Pdyn, Ppp3ca, Prkacb, Prkar1b]
GO:0007611	learning or memory	GO_BiologicalProcess-GOA_08.04.2016_08h58	0.0035	0.032	[3, 5]	13.0435	15	[Adrb2, Amfr, Drd1, Egfr, Ep300, Esr2, Ghrl, Gria1, Htr6, Ntrk1, Ntrk2, Oprk1, Oxtr, Ptk7, Trpm7]
GO:0390522	Striated Muscle Contraction	REACTOME_14.06.2016	0.00067	0.017	[-1]	25.9259	7	[Actn2, Actn3, Mybpc2, Myh3, Myl1, Tnnt2, Tnnt3]
GO:3928665	EPH-ephrin mediated repulsion of cells	REACTOME_14.06.2016	0.004	0.035	[-1]	19.4444	7	[Efna1, Efnb1, Efnb2, Efnb3, Epha7, Epha8, Vav2]
GO:0043627	response to estrogen	GO_BiologicalProcess-GOA_08.04.2016_08h58	0.0027	0.031	[5, 6]	10.2113	29	[Adra1b, Adrb2, Aldh2, Apoa1, Bcl2, Car2, Ccnd2, Cd4, Cryab, Ctnnb1, Dnmt1, Drd1, Egfr, Ep300, Esr2, Gli3, Gria1, Hsd11b1, Htr6, Il4r, Mbd4, Mmp14, Nefh, Oprk1, Oxtr, Postn, Ptch1, Timp3, Wfdc1]
GO:0008585	female gonad development	GO_BiologicalProcess-GOA_08.04.2016_08h58	0.008	0.047	[4, 5, 6, 7, 8]	14.7541	9	[Acvr1c, Bcl2, Ccnd2, Esr2, Idh1, Mmp14, Nefh, Pitx2, Stat5b]
GO:0048708	astrocyte differentiation	GO_BiologicalProcess-GOA_08.04.2016_08h58	0.006	0.04	[5, 6, 7, 8, 9]	23.8095	5	[Egfr, Lif, Mag, Pax6, S100b]
GO:0007186	G-protein coupled receptor signaling pathway	GO_BiologicalProcess-GOA_08.04.2016_08h58	0.0001	0.0081	[4, 5]	13.6364	24	[Adrb2, Cartpt, Cck, Cnr2, Drd1, Drd3, Ednra, Ffar3, Ghrl, Gipr, Gna11, Gnai1, Grm5, Htr2c, Htr5b, Htr6, Npy, Oprk1, Oprm1, Oxtr, Plce1, Pth, Rgs2, Rxfp2]
GO:1901605	alpha-amino acid metabolic process	GO_BiologicalProcess-GOA_08.04.2016_08h58	0.0045	0.036	[4, 5, 7, 8]	14.2857	11	[Aadat, Aspg, Atic, Bhmt, Dnmt1, Gad2, Gamt, Mtr, Otc, Padi3, Pah]
GO:1901607	alpha-amino acid biosynthetic process	GO_BiologicalProcess-GOA_08.04.2016_08h58	0.0004	0.016	[5, 6, 7, 8, 9]	28	7	[Atic, Bhmt, Gamt, Mtr, Otc, Padi3, Pah]
GO:0032094	response to food	GO_BiologicalProcess-GOA_08.04.2016_08h58	0.00017	0.0093	[3, 5]	27.5862	8	[Cartpt, Cck, Ctrb1, Drd1, G6pc, Ghrl, Npy, Oprm1]
GO:0032095	regulation of response to food	GO_BiologicalProcess-GOA_08.04.2016_08h58	0.00036	0.015	[4, 6, 7]	41.6667	5	[Cartpt, Cck, Ghrl, Npy, Oprm1]
GO:0174824	Lipoprotein metabolism	REACTOME_14.06.2016	0.0078	0.046	[-1]	19.3548	6	[Abca1, Alb, Apoa1, Mttp, Prkacb, Scarb1]
GO:0194223	HDL-mediated lipid transport	REACTOME_14.06.2016	0.0029	0.031	[-1]	27.7778	5	[Abca1, Alb, Apoa1, Prkacb, Scarb1]
GO:1793185	Chondroitin sulfate/dermatan sulfate metabolism	REACTOME_14.06.2016	0.0033	0.032	[-1]	18.1818	8	[Chst7, Chsy3, Dcn, Gpc2, Hyal1, Ncan, Ust, Vcan]
GO:2022870	Chondroitin sulfate biosynthesis	REACTOME_14.06.2016	0.0048	0.036	[-1]	25	5	[Chst7, Chsy3, Dcn, Ncan, Vcan]
GO:3247509	Chromatin modifying enzymes	REACTOME_14.06.2016	0.0077	0.046	[-1]	11.8519	16	[Atf7ip, Dot1l, Hcfc1, Hist1h2bcl1, Hist1h2bk, Hist2h3c2, Kmt2a, LOC102548682, LOC684762, Ncoa2, Padi3, Prdm16, Prmt6, Smarca2, Smarcc2, Smarcd3]
GO:4839726	Chromatin organization	REACTOME_14.06.2016	0.0077	0.046	[-1]	11.8519	16	[Atf7ip, Dot1l, Hcfc1, Hist1h2bcl1, Hist1h2bk, Hist2h3c2, Kmt2a, LOC102548682, LOC684762, Ncoa2, Padi3, Prdm16, Prmt6, Smarca2, Smarcc2, Smarcd3]
GO:0168643	Nucleotide-binding domain, leucine rich repeat containing receptor (NLR) signaling pathways	REACTOME_14.06.2016	0.0084	0.049	[-1]	17.0732	7	[Bcl2, Itch, Mefv, Nlrp3, P2rx7, Panx1, Tab3]
GO:0622312	Inflammasomes	REACTOME_14.06.2016	0.00055	0.019	[-1]	38.4615	5	[Bcl2, Mefv, Nlrp3, P2rx7, Panx1]
GO:0019220	regulation of phosphate metabolic process	GO_BiologicalProcess-GOA_08.04.2016_08h58	0.0045	0.037	[5, 6]	9.56522	33	[Akap5, Cartpt, Cck, Dcc, Drd1, Drd3, Ednra, Egfr, Ep300, Esr2, Gipr, Grik2, Grm5, Guca1a, Hsd11b1, Il15, Lrrn3, Map2k3, Mas1, Npy, Npy2r, Ntrk1, Ntrk2, Oprk1, Oprm1, P2rx7, Pfkfb1, Pik3r5, Prkar1b, Rxfp2, Sct, Smad3, Tex101]
GO:0045937	positive regulation of phosphate metabolic process	GO_BiologicalProcess-GOA_08.04.2016_08h58	0.0025	0.032	[5, 6, 7]	10.5469	27	[Akap5, Cartpt, Cck, Dcc, Drd1, Ednra, Egfr, Ep300, Esr2, Gipr, Grm5, Guca1a, Il15, Lrrn3, Map2k3, Mas1, Npy, Ntrk1, Ntrk2, Oprk1, Oprm1, P2rx7, Pfkfb1, Rxfp2, Sct, Smad3, Tex101]
GO:0050804	modulation of synaptic transmission	GO_BiologicalProcess-GOA_08.04.2016_08h58	0.0061	0.039	[3, 4, 5, 7, 8]	10.8696	20	[Bhlhe40, Cacng5, Cnr2, Drd1, Egfr, Fgf14, Gnai1, Gria1, Grik2, Grm5, Htr2c, Htr6, Nlgn3, Npy2r, Ntrk1, Ntrk2, Oprm1, Oxtr, Rims4, S100b]
GO:0007268	synaptic transmission	GO_BiologicalProcess-GOA_08.04.2016_08h58	0.0026	0.03	[6, 7]	10.7296	25	[Adrb2, Bhlhe40, Cacng5, Chrnb2, Cnr2, Drd1, Drd3, Egfr, Fgf14, Gnai1, Gria1, Grik2, Grm5, Htr2c, Htr6, Lrp6, Nlgn3, Npy, Npy2r, Ntrk1, Ntrk2, Oprm1, Oxtr, Rims4, S100b]
GO:0007270	neuron-neuron synaptic transmission	GO_BiologicalProcess-GOA_08.04.2016_08h58	0.0039	0.035	[7, 8]	15.3846	10	[Adrb2, Cnr2, Drd1, Drd3, Egfr, Grik2, Npy2r, Ntrk1, Ntrk2, Oxtr]
GO:0035249	synaptic transmission, glutamatergic	GO_BiologicalProcess-GOA_08.04.2016_08h58	0.0047	0.036	[8, 9]	18.9189	7	[Adrb2, Egfr, Grik2, Npy2r, Ntrk1, Ntrk2, Oxtr]
GO:0007399	nervous system development	GO_BiologicalProcess-GOA_08.04.2016_08h58	3.6e-05	0.0086	[4, 5]	9.17538	79	[Acat2, Acvr1c, Adcy5, Ak3, Akap5, Alk, Apoa1, Atic, B3gnt5, Bcl2, Ccnd2, Ccr1, Chrdl1, Ctf1, Ctnnb1, Dcc, Dcx, Disc1, Dnmt1, Dpf1, Dpysl2, Drd1, Efnb1, Egfr, Ep300, Esr2, Fgf18, Gabrb1, Gap43, Gdf5, Gpc2, Gria1, Grip1, Grm5, Gsn, Hgf, Htr6, Il15ra, Isl1, Lif, Mag, Mas1, Mmp14, Mpp2, Mtpn, Mtr, Ncam2, Ncoa2, Nefh, Ngb, Nlgn3, Nradd, Ntn1, Ntrk1, Ntrk2, Oxtr, Pax6, Pitx2, Plp1, Postn, Prex1, Prx, …
GO:0022008	neurogenesis	GO_BiologicalProcess-GOA_08.04.2016_08h58	0.00074	0.017	[5, 6]	9.30233	52	[Adcy5, Akap5, Apoa1, Bcl2, Ccnd2, Chrdl1, Ctnnb1, Dcc, Dcx, Disc1, Dnmt1, Dpysl2, Egfr, Ep300, Gabrb1, Gdf5, Gpc2, Grm5, Gsn, Hgf, Il15ra, Isl1, Lif, Mag, Mmp14, Mpp2, Mtpn, Mtr, Ncam2, Nefh, Ngb, Nlgn3, Ntn1, Ntrk1, Ntrk2, Pax6, Pitx2, Plp1, Postn, Prex1, Ptprf, Ptprr, Rarb, Robo1, S100b, S1pr5, Sox11, Ss18l1, Stk24, Tnc, Tubb2b, Vcan]
GO:0048699	generation of neurons	GO_BiologicalProcess-GOA_08.04.2016_08h58	0.0025	0.031	[6, 7]	8.98438	46	[Adcy5, Akap5, Apoa1, Ccnd2, Chrdl1, Dcc, Dcx, Disc1, Dnmt1, Dpysl2, Egfr, Ep300, Gabrb1, Gdf5, Gpc2, Grm5, Hgf, Il15ra, Isl1, Lif, Mag, Mpp2, Mtpn, Mtr, Ncam2, Nefh, Ngb, Nlgn3, Ntn1, Ntrk1, Ntrk2, Pax6, Pitx2, Postn, Prex1, Ptprf, Ptprr, Rarb, Robo1, S1pr5, Sox11, Ss18l1, Stk24, Tnc, Tubb2b, Vcan]
GO:0030182	neuron differentiation	GO_BiologicalProcess-GOA_08.04.2016_08h58	0.0014	0.027	[5, 7, 8]	9.42982	43	[Adcy5, Akap5, Apoa1, Ccnd2, Chrdl1, Dcc, Disc1, Dnmt1, Dpysl2, Egfr, Ep300, Gabrb1, Gdf5, Gpc2, Hgf, Il15ra, Isl1, Lif, Mag, Mpp2, Mtpn, Mtr, Ncam2, Nefh, Ngb, Nlgn3, Ntn1, Ntrk1, Ntrk2, Pax6, Pitx2, Postn, Prex1, Ptprf, Ptprr, Rarb, Robo1, S1pr5, Sox11, Ss18l1, Stk24, Tnc, Vcan]
GO:0050801	ion homeostasis	GO_BiologicalProcess-GOA_08.04.2016_08h58	0.0019	0.029	[5]	10.7884	26	[Adra1b, Akap5, Bdkrb2, C5, Car2, Cck, Cd4, Cul5, Drd3, Ednra, Egfr, Ghrl, Gipr, Lrp6, Mcu, Myh9, Nmb, Npy2r, Otc, Oxtr, Pth, Pvalb, Ryr1, Tex101, Trpm7, Trpv5]
GO:0055080	cation homeostasis	GO_BiologicalProcess-GOA_08.04.2016_08h58	0.003	0.031	[6]	10.9091	24	[Adra1b, Akap5, Bdkrb2, C5, Car2, Cd4, Cul5, Drd3, Ednra, Egfr, Ghrl, Gipr, Lrp6, Mcu, Myh9, Nmb, Npy2r, Oxtr, Pth, Pvalb, Ryr1, Tex101, Trpm7, Trpv5]
GO:0098771	inorganic ion homeostasis	GO_BiologicalProcess-GOA_08.04.2016_08h58	0.0033	0.032	[6]	10.7143	24	[Adra1b, Akap5, Bdkrb2, C5, Car2, Cd4, Cul5, Drd3, Ednra, Egfr, Ghrl, Gipr, Lrp6, Mcu, Myh9, Nmb, Npy2r, Oxtr, Pth, Pvalb, Ryr1, Tex101, Trpm7, Trpv5]
GO:0030003	cellular cation homeostasis	GO_BiologicalProcess-GOA_08.04.2016_08h58	0.0055	0.038	[6, 7]	10.7843	22	[Adra1b, Akap5, Bdkrb2, C5, Car2, Cd4, Cul5, Ednra, Ghrl, Gipr, Lrp6, Mcu, Myh9, Nmb, Npy2r, Oxtr, Pth, Pvalb, Ryr1, Tex101, Trpm7, Trpv5]
GO:0072507	divalent inorganic cation homeostasis	GO_BiologicalProcess-GOA_08.04.2016_08h58	0.0023	0.032	[7]	11.5789	22	[Adra1b, Akap5, Bdkrb2, C5, Cd4, Cul5, Ednra, Egfr, Ghrl, Gipr, Lrp6, Mcu, Myh9, Nmb, Npy2r, Oxtr, Pth, Pvalb, Ryr1, Tex101, Trpm7, Trpv5]
GO:0051050	positive regulation of transport	GO_BiologicalProcess-GOA_08.04.2016_08h58	0.0022	0.031	[2, 3, 4, 5]	10	32	[Adrb2, Akap5, Asic2, Cck, Cd4, Chrnb2, Cldn16, Dpysl2, Drd3, Ednra, Egfr, Ep300, Fgf14, Ghrl, Gipr, Htr2c, Htr6, Isl1, Lif, Myh9, Nmb, Npy2r, Oprk1, Oxtr, P2rx7, Pax6, Postn, S100a1, Sct, Smad3, Syt9, Tex101]
GO:0043269	regulation of ion transport	GO_BiologicalProcess-GOA_08.04.2016_08h58	0.0074	0.046	[4, 5, 6]	10.0418	24	[Adrb2, Akap5, Asic2, C5, Cacng5, Cck, Cd4, Chrnb2, Cldn16, Dpysl2, Drd1, Drd3, Ednra, Fgf14, Hk1, Htr2c, Htr6, Myh9, Npy2r, Oprk1, Oprm1, P2rx7, S100a1, Tex101]
GO:0043270	positive regulation of ion transport	GO_BiologicalProcess-GOA_08.04.2016_08h58	0.0015	0.027	[3, 4, 5, 6, 7]	13.3858	17	[Adrb2, Akap5, Asic2, Cck, Cd4, Chrnb2, Cldn16, Dpysl2, Ednra, Fgf14, Htr2c, Htr6, Myh9, Npy2r, Oprk1, S100a1, Tex101]
GO:0051046	regulation of secretion	GO_BiologicalProcess-GOA_08.04.2016_08h58	0.0054	0.039	[4, 5, 6]	9.92647	27	[C5, Cartpt, Cck, Chrnb2, Dpysl2, Drd3, Egfr, Ep300, Ghrl, Gipr, Htr2c, Htr6, Isl1, Lif, Nmb, Npy2r, Ntrk2, Oprk1, Oxtr, P2rx7, Pax6, Pde8b, Postn, Ppp3ca, Rims4, Sct, Syt9]
GO:0051047	positive regulation of secretion	GO_BiologicalProcess-GOA_08.04.2016_08h58	0.0017	0.03	[3, 4, 5, 6, 7]	11.7978	21	[Cck, Chrnb2, Dpysl2, Drd3, Egfr, Ep300, Ghrl, Gipr, Htr2c, Htr6, Isl1, Lif, Nmb, Npy2r, Oprk1, Oxtr, P2rx7, Pax6, Postn, Sct, Syt9]
GO:0046717	acid secretion	GO_BiologicalProcess-GOA_08.04.2016_08h58	0.0045	0.038	[5, 6]	16.0714	9	[Cck, Dpysl2, Drd3, Ghrl, Htr2c, Htr6, Nmb, Oxtr, Sct]
GO:0019219	regulation of nucleobase-containing compound metabolic process	GO_BiologicalProcess-GOA_08.04.2016_08h58	0.00066	0.017	[4, 5]	9.47776	49	[Akap5, Bhlhe40, Deaf1, Dnmt1, Drd1, Drd3, Egr4, Ep300, Esr2, Foxo1, Gipr, Grm5, Gtpbp1, Guca1a, Hcfc1, Hnrnpc, Hsd11b1, Isl1, Kat6b, Kcnh8, Lrp6, Mas1, Mkl1, Mtpn, Ncoa2, Nfia, Notch3, Npy2r, Nr4a2, Oprm1, Pitx2, Ptk7, Rbmx, Rxfp2, S100a1, Sct, Smad3, Smarcc2, Snai2, Sox11, Ss18l1, Stat5b, Syncrip, Tbx3, Tcf12, Tox3, Wfs1, Zfp148, Zhx3]
GO:0034654	nucleobase-containing compound biosynthetic process	GO_BiologicalProcess-GOA_08.04.2016_08h58	9.4e-05	0.0091	[4, 5]	10.0775	52	[Adcy5, Ak3, Akap5, Atic, Bhlhe40, Deaf1, Drd1, Drd3, Egr4, Ep300, Esr2, Foxo1, Gipr, Gmps, Grm5, Guca1a, Gucy1a3, Hcfc1, Isl1, Kat6b, Kcnh8, Lrp6, Mat1a, Mkl1, Mtpn, Ncoa2, Nfia, Notch3, Npy2r, Nr4a2, Oprm1, Pax6, Pitx2, Pole, Pou3f4, Ptk7, Rbmx, Rxfp2, S100a1, Sct, Smad3, Smarcc2, Snai2, Sox11, Ss18l1, Stat5b, Tbx3, Tcf12, Tox3, Wfs1, Zfp148, Zhx3]
GO:0016070	RNA metabolic process	GO_BiologicalProcess-GOA_08.04.2016_08h58	0.0034	0.032	[4, 5, 6]	9.23423	41	[Bhlhe40, Deaf1, Drd3, Egr4, Ep300, Esr2, Foxo1, Grm5, Gtpbp1, Hcfc1, Hnrnpc, Isl1, Kat6b, Kcnh8, Lrp6, Mkl1, Mtpn, Ncoa2, Nfia, Notch3, Nr4a2, Pax6, Pitx2, Pou3f4, Ptk7, Rbmx, S100a1, Smad3, Smarcc2, Smptb, Snai2, Sox11, Ss18l1, Stat5b, Syncrip, Tbx3, Tcf12, Tox3, Wfs1, Zfp148, Zhx3]
GO:0051252	regulation of RNA metabolic process	GO_BiologicalProcess-GOA_08.04.2016_08h58	0.0031	0.032	[4, 5, 6, 7]	9.38272	38	[Bhlhe40, Deaf1, Drd3, Egr4, Ep300, Esr2, Foxo1, Grm5, Gtpbp1, Hcfc1, Hnrnpc, Isl1, Kat6b, Kcnh8, Lrp6, Mkl1, Mtpn, Ncoa2, Nfia, Notch3, Nr4a2, Pitx2, Ptk7, Rbmx, S100a1, Smad3, Smarcc2, Snai2, Sox11, Ss18l1, Stat5b, Syncrip, Tbx3, Tcf12, Tox3, Wfs1, Zfp148, Zhx3]
GO:0006351	transcription, DNA-templated	GO_BiologicalProcess-GOA_08.04.2016_08h58	0.0045	0.037	[5, 6, 7, 8, 9]	9.20398	37	[Bhlhe40, Deaf1, Drd3, Egr4, Ep300, Esr2, Foxo1, Grm5, Hcfc1, Isl1, Kat6b, Kcnh8, Lrp6, Mkl1, Mtpn, Ncoa2, Nfia, Notch3, Nr4a2, Pax6, Pitx2, Pou3f4, Ptk7, Rbmx, S100a1, Smad3, Smarcc2, Snai2, Sox11, Ss18l1, Stat5b, Tbx3, Tcf12, Tox3, Wfs1, Zfp148, Zhx3]
GO:0006355	regulation of transcription, DNA-templated	GO_BiologicalProcess-GOA_08.04.2016_08h58	0.0069	0.044	[5, 6, 7, 8, 9, 10]	9.18635	35	[Bhlhe40, Deaf1, Drd3, Egr4, Ep300, Esr2, Foxo1, Grm5, Hcfc1, Isl1, Kat6b, Kcnh8, Lrp6, Mkl1, Mtpn, Ncoa2, Nfia, Notch3, Nr4a2, Pitx2, Ptk7, Rbmx, S100a1, Smad3, Smarcc2, Snai2, Sox11, Ss18l1, Stat5b, Tbx3, Tcf12, Tox3, Wfs1, Zfp148, Zhx3]
GO:0006366	transcription from RNA polymerase II promoter	GO_BiologicalProcess-GOA_08.04.2016_08h58	0.0029	0.031	[6, 7, 8, 9, 10]	10.3448	27	[Bhlhe40, Deaf1, Drd3, Egr4, Ep300, Esr2, Foxo1, Hcfc1, Isl1, Kat6b, Kcnh8, Mkl1, Ncoa2, Nr4a2, Pax6, Pitx2, Pou3f4, S100a1, Smad3, Snai2, Sox11, Stat5b, Tbx3, Tcf12, Wfs1, Zfp148, Zhx3]
GO:0004723	Retrograde endocannabinoid signaling	KEGG_14.06.2016	0.0023	0.031	[-1]	13.5922	14	[Adcy5, Cacna1f, Gabra2, Gabrb1, Gabrg3, Gnai1, Gnb3, Gng13, Gng7, Gria1, Grm5, LOC100912034, Prkacb, Slc32a1]
GO:0004727	GABAergic synapse	KEGG_14.06.2016	0.00062	0.02	[-1]	15.5556	14	[Adcy5, Cacna1f, Gabra2, Gabrb1, Gabrg3, Gad2, Gnai1, Gnb3, Gng13, Gng7, LOC100912034, Prkacb, Slc32a1, Slc38a5]
GO:0005032	Morphine addiction	KEGG_14.06.2016	6.7e-05	0.01	[-1]	17.3913	16	[Adcy5, Drd1, Gabra2, Gabrb1, Gabrg3, Gnai1, Gnb3, Gng13, Gng7, LOC100912034, Oprm1, Pde10a, Pde7b, Pde8b, Prkacb, Slc32a1]
GO:0112314	Neurotransmitter Receptor Binding And Downstream Transmission In The Postsynaptic Cell	REACTOME_14.06.2016	0.0024	0.031	[-1]	13.1148	16	[Actn2, Adcy5, Akap5, Chrnb2, Epb41l1, Gabra2, Gabrb1, Gnai1, Gnal, Gnat3, Gnb3, Gng7, Grik2, Grip1, Prkacb, Rps6ka2]
GO:0112315	Transmission across Chemical Synapses	REACTOME_14.06.2016	0.00095	0.021	[-1]	12.2222	22	[Actn2, Adcy5, Akap5, Aldh2, Cask, Chrnb2, Dnajc5, Epb41l1, Gabra2, Gabrb1, Gad2, Gnai1, Gnal, Gnat3, Gnb3, Gng7, Grik2, Grip1, Prkacb, Rps6ka2, Slc32a1, Slc6a12]
GO:0112316	Neuronal System	REACTOME_14.06.2016	0.0019	0.03	[-1]	10.566	28	[Actn2, Adcy5, Akap5, Aldh2, Cask, Chrnb2, Dnajc5, Epb41l1, Gabra2, Gabrb1, Gad2, Gnai1, Gnal, Gnat3, Gnb3, Gng7, Grik2, Grip1, Kcng4, Kcnh8, Kcnk18, Kcnn4, Panx1, Prkacb, Ptprf, Rps6ka2, Slc32a1, Slc6a12]
GO:0163359	Glucagon signaling in metabolic regulation	REACTOME_14.06.2016	0.0013	0.026	[-1]	23.3333	7	[Adcy5, Gnb3, Gng13, Gng7, LOC100912034, Prkacb, Prkar1b]
GO:0977443	GABA receptor activation	REACTOME_14.06.2016	0.0075	0.046	[-1]	16	8	[Adcy5, Gabra2, Gabrb1, Gnai1, Gnal, Gnat3, Gnb3, Gng7]
GO:0019693	ribose phosphate metabolic process	GO_BiologicalProcess-GOA_08.04.2016_08h58	0.0037	0.033	[4, 5]	12.0805	18	[Adcy5, Ak3, Akap5, Atic, Drd1, Drd3, Gipr, Gmps, Guca1a, Gucy1a3, Hk1, Hsd11b1, Npy2r, Oprm1, Pde10a, Rxfp2, Sct, Unc80]
GO:0072522	purine-containing compound biosynthetic process	GO_BiologicalProcess-GOA_08.04.2016_08h58	7.2e-05	0.0086	[5]	18.0723	15	[Adcy5, Ak3, Akap5, Atic, Drd1, Drd3, Gipr, Gmps, Guca1a, Gucy1a3, Mat1a, Npy2r, Oprm1, Rxfp2, Sct]
GO:0006140	regulation of nucleotide metabolic process	GO_BiologicalProcess-GOA_08.04.2016_08h58	0.006	0.04	[5, 6, 7, 8]	14.4928	10	[Akap5, Drd1, Drd3, Gipr, Guca1a, Hsd11b1, Npy2r, Oprm1, Rxfp2, Sct]
GO:0009187	cyclic nucleotide metabolic process	GO_BiologicalProcess-GOA_08.04.2016_08h58	0.0025	0.031	[6, 7, 8]	14.6341	12	[Adcy5, Akap5, Drd1, Drd3, Gipr, Guca1a, Gucy1a3, Npy2r, Oprm1, Pde10a, Rxfp2, Sct]
GO:0009150	purine ribonucleotide metabolic process	GO_BiologicalProcess-GOA_08.04.2016_08h58	0.0045	0.036	[6, 7, 8, 9]	12.0301	16	[Adcy5, Ak3, Akap5, Atic, Drd1, Drd3, Gipr, Gmps, Guca1a, Gucy1a3, Hk1, Npy2r, Oprm1, Pde10a, Rxfp2, Sct]
GO:0030802	regulation of cyclic nucleotide biosynthetic process	GO_BiologicalProcess-GOA_08.04.2016_08h58	0.002	0.029	[6, 7, 8, 9, 10]	18	9	[Akap5, Drd1, Drd3, Gipr, Guca1a, Npy2r, Oprm1, Rxfp2, Sct]
GO:1900371	regulation of purine nucleotide biosynthetic process	GO_BiologicalProcess-GOA_08.04.2016_08h58	0.0031	0.031	[6, 7, 8, 9, 10]	16.9811	9	[Akap5, Drd1, Drd3, Gipr, Guca1a, Npy2r, Oprm1, Rxfp2, Sct]
GO:0009152	purine ribonucleotide biosynthetic process	GO_BiologicalProcess-GOA_08.04.2016_08h58	0.00015	0.01	[7, 8, 9, 10]	17.7215	14	[Adcy5, Ak3, Akap5, Atic, Drd1, Drd3, Gipr, Gmps, Guca1a, Gucy1a3, Npy2r, Oprm1, Rxfp2, Sct]
GO:0046058	cAMP metabolic process	GO_BiologicalProcess-GOA_08.04.2016_08h58	0.006	0.04	[7, 8, 9, 10]	14.4928	10	[Adcy5, Akap5, Drd1, Drd3, Gipr, Npy2r, Oprm1, Pde10a, Rxfp2, Sct]
GO:0052652	cyclic purine nucleotide metabolic process	GO_BiologicalProcess-GOA_08.04.2016_08h58	0.001	0.022	[7, 8, 9, 10]	17.1875	11	[Adcy5, Akap5, Drd1, Drd3, Gipr, Guca1a, Gucy1a3, Npy2r, Oprm1, Rxfp2, Sct]
