# Supplementary material for: A Holistic Systems Approach to Characterize the Impact of Pre- and Post-natal Oxycodone Exposure on Neurodevelopment and Behavior
Source: Front Cell Dev Biol. 2021 Jan 7;8:619199. doi: 10.3389/fcell.2020.619199 (PMC7817773; doi:10.3389/fcell.2020.619199)
Supplement: Supplementary file 4 [file Table_4.XLSX]

## Sheet: SAL v PNO
geneSymbol	diseaseId	diseaseName	score	NofPmids	NofSnps	source
NAT2	C0005695	Bladder Neoplasm	0.245871	5	0	CTD_human
NAT2	C0013182	Drug Allergy	0.202682	3	0	CTD_human
NAT2	C0023530	Leukopenia	0.2	1	0	CTD_human
NAT2	C0023903	Liver neoplasms	0.209628	1	0	CTD_human
NAT2	C0027794	Neural Tube Defects	0.200275	1	0	CTD_human
NAT2	C0028796	Dermatitis, Occupational	0.202407	1	0	CTD_human
NAT2	C0033578	Prostatic Neoplasms	0.208473	4	0	CTD_human
NAT2	C0041755	Adverse reaction to drug	0.2	2	0	CTD_human
NAT2	C0345967	Malignant mesothelioma	0.203506	1	0	CTD_human
NAT2	C1458155	Mammary Neoplasms	0.221863	1	0	CTD_human
NAT2	C1956346	Coronary Artery Disease	0.200275	1	0	CTD_human
NAT2	C1961102	Precursor Cell Lymphoblastic Leukemia Lymphoma	0.204814	1	0	CTD_human
NAT2	C4277682	Chemical and Drug Induced Liver Injury	0.2	4	0	CTD_human
COL17A1	C0002871	Anemia	0.2	0	0	HPO
COL17A1	C0011334	Dental caries	0.2	0	0	HPO
COL17A1	C0020608	Hypodontia	0.2	0	0	HPO
COL17A1	C0030193	Pain	0.2	0	0	HPO
COL17A1	C0085636	Photophobia	0.2	0	0	HPO
COL17A1	C0152227	Excessive tearing	0.2	0	0	HPO
COL17A1	C0162119	Hemoglobin low	0.2	0	0	HPO
COL17A1	C0162154	Atrophic scar	0.2	0	0	HPO
COL17A1	C0221260	Dystrophia unguium	0.2	0	0	HPO
COL17A1	C0241054	Skin bulla	0.2	0	0	HPO
COL17A1	C0265989	Congenital scar	0.2	0	0	HPO
COL17A1	C0265998	ANONYCHIA	0.2	0	0	HPO
COL17A1	C0268374	Adult junctional epidermolysis bullosa (disorder)	0.6	6	7	CTD_human;ORPHANET;UNIPROT
COL17A1	C0282160	Aplasia Cutis Congenita	0.2	0	0	HPO
COL17A1	C0345996	Milium Cyst	0.2	0	0	HPO
COL17A1	C0392163	Corneal erosion	0.2	0	0	HPO
COL17A1	C0409348	Flexion contracture of proximal interphalangeal joint	0.2	0	0	HPO
COL17A1	C0853945	Oral mucosal blistering	0.2	0	0	HPO
COL17A1	C1260926	Abnormal pigmentation	0.2	0	0	HPO
COL17A1	C1274743	Hyperhidrosis Palmaris Et Plantaris	0.2	0	0	HPO
COL17A1	C1834405	Nail dysplasia	0.2	0	0	HPO
COL17A1	C1852150	Fingerprints, Absence of	0.2	0	0	HPO
COL17A1	C1852551	Epithelial Recurrent Erosion Dystrophy	0.400549	1	2	ORPHANET;UNIPROT
COL17A1	C1856953	Palmar hyperhidrosis	0.2	0	0	HPO
COL17A1	C1856954	Plantar hyperkeratosis	0.2	0	0	HPO
COL17A1	C1856963	Fragile nails	0.2	0	0	HPO
COL17A1	C1862863	Sparse body hair	0.2	0	0	HPO
COL17A1	C2132198	Abnormal blistering of the skin	0.2	0	0	HPO
COL17A1	C2220104	Blister of skin	0.2	0	0	HPO
COL17A1	C3806301	Scarring alopecia of scalp	0.2	0	0	HPO
COL17A1	C4020887	Photodysphoria	0.2	0	0	HPO
COL17A1	C4020899	Autosomal recessive predisposition	0.2	0	0	HPO
COL17A1	C4280623	Rotting teeth	0.2	0	0	HPO
CBLN2	C0020542	Pulmonary Hypertension	0.2	1	0	CTD_human
ADRB2	C0004096	Asthma	0.354033	0	0	CTD_human
ADRB2	C0004352	Autistic Disorder	0.207822	1	0	CTD_human
ADRB2	C0005586	Bipolar Disorder	0.200275	1	0	PSYGENET
ADRB2	C0007193	Cardiomyopathy, Dilated	0.21291	1	0	CTD_human
ADRB2	C0016059	Fibrosis	0.2	1	0	CTD_human
ADRB2	C0020473	Hyperlipidemia	0.204814	1	0	CTD_human
ADRB2	C0020621	Hypokalemia	0.202733	3	0	CTD_human
ADRB2	C0021655	Insulin Resistance	0.292035	1	0	CTD_human
ADRB2	C0024115	Lung diseases	0.2	1	0	CTD_human
ADRB2	C0027765	nervous system disorder	0.2	1	0	CTD_human
ADRB2	C0028754	Obesity	0.296484	1	1	CTD_human
ADRB2	C0033578	Prostatic Neoplasms	0.202733	1	0	CTD_human
ADRB2	C0038356	Stomach Neoplasms	0.2	1	0	CTD_human
ADRB2	C0040822	Tremor	0.202407	4	0	CTD_human
ADRB2	C0151744	Myocardial Ischemia	0.210229	1	0	CTD_human
ADRB2	C0242698	Ventricular Dysfunction, Left	0.204814	1	0	CTD_human
ADRB2	C0878544	Cardiomyopathies	0.202956	1	0	CTD_human
CLEC12A	C0003873	Rheumatoid Arthritis	0.200275	1	0	CTD_human
SNX31	C0036341	Schizophrenia	0.200275	1	0	PSYGENET
EPHX2	C0018801	Heart failure	0.200549	1	0	CTD_human
EPHX2	C0027055	Myocardial Reperfusion Injury	0.2	1	0	CTD_human
EPHX2	C0041755	Adverse reaction to drug	0.2	1	0	CTD_human
EPHX2	C0242698	Ventricular Dysfunction, Left	0.2	1	0	CTD_human
EPHX2	C0745103	Hyperlipoproteinemia Type IIa	0.200275	0	0	CTD_human
EPHX2	C2609414	Acute kidney injury	0.2	1	0	CTD_human
ZNF438	C0025202	melanoma	0.2	1	0	CTD_human
HNRNPA3	C0036341	Schizophrenia	0.200275	1	0	CTD_human
FLT4	C0018916	Hemangioma	0.200549	0	0	HPO
FLT4	C0024236	Lymphedema	0.219057	0	0	CTD_human
FLT4	C0027339	Nail Diseases	0.2	0	0	HPO
FLT4	C0032460	Polycystic Ovary Syndrome	0.2	1	0	CTD_human
FLT4	C0206733	Strawberry nevus of skin	0.2	0	0	HPO
FLT4	C0266781	Abnormal amniotic fluid	0.2	0	0	HPO
FLT4	C0455988	Hydrops Fetalis, Non-Immune	0.2	0	0	HPO
FLT4	C0853087	Nail abnormality	0.2	0	0	HPO
FLT4	C1704423	Milroy Disease	0.486868	10	10	ORPHANET;UNIPROT
FLT4	C1720771	Testicular Hydrocele	0.200275	0	0	HPO
FLT4	C1835228	Lymphedema, predominantly in the lower limbs	0.2	0	0	HPO
FLT4	C1835253	Hyperkeratosis over edematous areas	0.2	0	0	HPO
FLT4	C1865871	HEMANGIOMA, CAPILLARY INFANTILE	0.4	1	1	CTD_human;UNIPROT
FLT4	C2752013	Prenatal onset	0.2	0	0	HPO
FLT4	C2931852	Clear-cell metastatic renal cell carcinoma	0.200275	1	0	CTD_human
FLT4	C4025570	Hypoplasia of lymphatic vessels	0.2	0	0	HPO
PDZRN4	C0037116	Silicosis	0.2	1	0	CTD_human
SLC40A1	C0000737	Abdominal Pain	0.2	0	0	HPO
SLC40A1	C0002871	Anemia	0.20629	1	0	CTD_human
SLC40A1	C0003862	Arthralgia	0.2	0	0	HPO
SLC40A1	C0004352	Autistic Disorder	0.2	1	0	CTD_human
SLC40A1	C0007621	Neoplastic Cell Transformation	0.2	1	0	CTD_human
SLC40A1	C0014175	Endometriosis	0.2	1	0	CTD_human
SLC40A1	C0018995	Hemochromatosis	0.233154	2	0	CTD_human
SLC40A1	C0019054	Hemolysis (disorder)	0.2	1	0	CTD_human
SLC40A1	C0023903	Liver neoplasms	0.2	1	0	CTD_human
SLC40A1	C0152031	Joint swelling	0.2	0	0	HPO
SLC40A1	C0241013	Serum ferritin increased	0.2	0	0	HPO
SLC40A1	C0282193	Iron Overload	0.221152	1	0	CTD_human
SLC40A1	C0743912	Increased ferritin	0.2	0	0	HPO
SLC40A1	C1853733	HEMOCHROMATOSIS, TYPE 4	0.682473	7	9	CTD_human;ORPHANET;UNIPROT
SLC40A1	C1857108	Decreased joint mobility	0.2	0	0	HPO
SLC40A1	C2711227	Steatohepatitis	0.2	0	0	HPO
SLC40A1	C2931082	Familial apoceruloplasmin deficiency	0.2	1	0	CTD_human
SLC40A1	C3854388	Hyperferritinaemia	0.2	0	0	HPO
SLC40A1	C4024878	Generalized hyperpigmentation	0.2	0	0	HPO
HMGN1	C0007621	Neoplastic Cell Transformation	0.2	1	0	CTD_human
LILRA5	C3495559	Juvenile arthritis	0.2	1	0	CTD_human
ITIH4	C0005586	Bipolar Disorder	0.200549	3	0	PSYGENET
ITIH4	C0009375	Colonic Neoplasms	0.2	1	0	CTD_human
ITIH4	C0032580	Adenomatous Polyposis Coli	0.2	1	0	CTD_human
ITIH4	C0745103	Hyperlipoproteinemia Type IIa	0.2	0	0	CTD_human
KDR	C0001418	Adenocarcinoma	0.203282	1	0	CTD_human
KDR	C0009404	Colorectal Neoplasms	0.202733	1	0	CTD_human
KDR	C0011881	Diabetic Nephropathy	0.200275	1	0	CTD_human
KDR	C0014556	Epilepsy, Temporal Lobe	0.2	1	0	CTD_human
KDR	C0014859	Esophageal Neoplasms	0.200275	1	0	CTD_human
KDR	C0018923	Hemangiosarcoma	0.201374	1	0	CTD_human
KDR	C0023904	Liver Neoplasms, Experimental	0.2	1	0	CTD_human
KDR	C0027686	Pathologic Neovascularization	0.207221	1	0	CTD_human
KDR	C0029422	Osteochondrodysplasias	0.2	1	0	CTD_human
KDR	C0030297	Pancreatic Neoplasm	0.200275	1	0	CTD_human
KDR	C0035126	Reperfusion Injury	0.28	1	0	CTD_human
KDR	C0036341	Schizophrenia	0.2	1	0	CTD_human
KDR	C0041696	Unipolar Depression	0.200275	1	0	PSYGENET
KDR	C0041948	Uremia	0.2	1	0	CTD_human
KDR	C0151744	Myocardial Ischemia	0.2	1	0	CTD_human
KDR	C0206733	Strawberry nevus of skin	0.200275	0	0	HPO
KDR	C1269683	Major Depressive Disorder	0.200275	1	0	PSYGENET
KDR	C1458155	Mammary Neoplasms	0.210345	1	0	CTD_human
KDR	C1865871	HEMANGIOMA, CAPILLARY INFANTILE	0.4	2	2	CTD_human;UNIPROT
KDR	C2937358	Cerebral Hemorrhage	0.2	1	0	CTD_human
SERPINF2	C0013491	Ecchymosis	0.2	0	0	HPO
SERPINF2	C0018924	Hemarthrosis	0.2	0	0	HPO
SERPINF2	C0019123	Hemothorax	0.2	0	0	HPO
SERPINF2	C0423798	Increased tendency to bruise	0.2	0	0	HPO
SERPINF2	C1844374	Persistent bleeding after trauma	0.2	0	0	HPO
SERPINF2	C2752081	ALPHA-2-PLASMIN INHIBITOR DEFICIENCY	0.48	1	2	ORPHANET;UNIPROT
SERPINF2	C3489734	Anti-plasmin deficiency, congenital	0.2	0	0	CTD_human
SERPINF2	C4020899	Autosomal recessive predisposition	0.2	0	0	HPO
TENM2	C0236969	Substance-Related Disorders	0.2	1	0	CTD_human
NR2E1	C0005586	Bipolar Disorder	0.202682	2	0	PSYGENET
NR2E1	C0036341	Schizophrenia	0.202956	1	0	PSYGENET
NR2E1	C0853193	Bipolar I disorder	0.2	1	0	PSYGENET
VEGFB	C0030297	Pancreatic Neoplasm	0.2	1	0	CTD_human
VEGFB	C1458155	Mammary Neoplasms	0.2	1	0	CTD_human
ADAMTS20	C0025202	melanoma	0.2	1	0	CTD_human
CBX2	C2751317	46, XY Sex Reversal 5	0.4	1	2	CTD_human;UNIPROT
CBX2	C2936694	Swyer Syndrome	0.2	0	0	ORPHANET
LMNB2	C0220989	Acquired partial lipodystrophy	0.400824	0	0	CTD_human;ORPHANET
LMNB2	C3887501	LIPODYSTROPHY, PARTIAL, ACQUIRED, SUSCEPTIBILITY TO	0.2	2	1	UNIPROT
LMNB2	C4225289	EPILEPSY, PROGRESSIVE MYOCLONIC, 9	0.4	1	1	ORPHANET;UNIPROT
SOCS1	C0023893	Liver Cirrhosis, Experimental	0.2	1	0	CTD_human
SOCS1	C0023895	Liver diseases	0.2	1	0	CTD_human
SOCS1	C0023904	Liver Neoplasms, Experimental	0.2	1	0	CTD_human
SOCS1	C0035126	Reperfusion Injury	0.2	1	0	CTD_human
SOCS1	C0162820	Dermatitis, Allergic Contact	0.2	1	0	CTD_human
TNFSF9	C0011616	Contact Dermatitis	0.2	1	0	CTD_human
TNFSF9	C0038356	Stomach Neoplasms	0.2	1	0	CTD_human
MBD4	C0004352	Autistic Disorder	0.2	1	0	CTD_human
NAT1	C0001973	Alcoholic Intoxication, Chronic	0.202682	1	0	PSYGENET
NAT1	C0005695	Bladder Neoplasm	0.218456	1	0	CTD_human
NAT1	C0008625	Chromosome Aberrations	0.202407	1	0	CTD_human
NAT1	C0028796	Dermatitis, Occupational	0.202407	1	0	CTD_human
NAT1	C0033578	Prostatic Neoplasms	0.205741	1	0	CTD_human
NAT1	C0041755	Adverse reaction to drug	0.2	1	0	CTD_human
IL1RL1	C0004096	Asthma	0.225077	5	3	CTD_human
IL1RL1	C0242488	Acute Lung Injury	0.2	1	0	CTD_human
IL1RL1	C0993582	Arthritis, Experimental	0.2	1	0	CTD_human

## Sheet: SAL v IUO
geneSymbol	diseaseId	diseaseName	score	NofPmids	NofSnps	source
MICA	C0010051	Coronary Aneurysm	0.2	1	0	CTD_human
MICA	C0029172	Oral Submucous Fibrosis	0.202682	1	0	CTD_human
MICA	C2239176	Liver carcinoma	0.205769	1	1	CTD_human
EBI3	C0038356	Stomach Neoplasms	0.2	1	0	CTD_human
CDH17	C0005586	Bipolar Disorder	0.200275	2	0	PSYGENET
CDH17	C0033975	Psychotic Disorders	0.2	1	0	PSYGENET
CDH17	C0264423	Asthma, Occupational	0.2	1	0	CTD_human
CDH17	C0349204	Nonorganic psychosis	0.2	1	0	PSYGENET
CDH17	C1839839	MAJOR AFFECTIVE DISORDER 2	0.2	1	0	PSYGENET
SLC17A2	C0023890	Liver Cirrhosis	0.2	1	0	CTD_human
SLC17A2	C0023893	Liver Cirrhosis, Experimental	0.2	1	0	CTD_human
GPNMB	C0009404	Colorectal Neoplasms	0.2	2	0	CTD_human
GPNMB	C0023893	Liver Cirrhosis, Experimental	0.2	1	0	CTD_human
GPNMB	C0162557	Liver Failure, Acute	0.2	1	0	CTD_human
GPNMB	C1458155	Mammary Neoplasms	0.203282	1	0	CTD_human
GPNMB	C2609414	Acute kidney injury	0.2	1	0	CTD_human
SLC26A9	C0021843	Intestinal Obstruction	0.2	1	0	CTD_human
SLC26A9	C1859047	CYSTIC FIBROSIS MODIFIER 1	0.2	1	0	CTD_human
CMKLR1	C0011570	Mental Depression	0.2	1	0	PSYGENET
CMKLR1	C0011581	Depressive disorder	0.2	1	0	PSYGENET
CYP4F22	C0079154	Congenital Nonbullous Ichthyosiform Erythroderma	0.200275	0	0	ORPHANET
CYP4F22	C1858133	Ichthyosis, Nonlamellar and Nonerythrodermic, Congenital, Autosomal Recessive	0.2	1	5	UNIPROT
CYP4F22	C1858142	ICHTHYOSIS, LAMELLAR, 3	0.2	0	0	CTD_human
CNR2	C0001973	Alcoholic Intoxication, Chronic	0.200275	1	0	PSYGENET
CNR2	C0004153	Atherosclerosis	0.201099	1	0	CTD_human
CNR2	C0005586	Bipolar Disorder	0.200275	1	0	PSYGENET
CNR2	C0011570	Mental Depression	0.201099	5	0	PSYGENET
CNR2	C0011581	Depressive disorder	0.401099	5	0	CTD_human;PSYGENET
CNR2	C0020429	Hyperalgesia	0.200275	2	0	CTD_human
CNR2	C0021053	Immune System Diseases	0.2	1	0	CTD_human
CNR2	C0023467	Leukemia, Myelocytic, Acute	0.205466	1	0	CTD_human
CNR2	C0023890	Liver Cirrhosis	0.200275	1	0	CTD_human
CNR2	C0024809	Marijuana Abuse	0.200824	1	0	PSYGENET
CNR2	C0030297	Pancreatic Neoplasm	0.2	1	0	CTD_human
CNR2	C0030305	Pancreatitis	0.200275	1	0	CTD_human
CNR2	C0033975	Psychotic Disorders	0.2	1	0	PSYGENET
CNR2	C0036341	Schizophrenia	0.203231	4	0	PSYGENET
CNR2	C0085762	Alcohol abuse	0.200275	1	0	PSYGENET
CNR2	C1458155	Mammary Neoplasms	0.2	1	0	CTD_human
CNR2	C3160814	Cannabis use	0.2	1	0	PSYGENET
COL11A1	C0002418	Amblyopia	0.2	0	0	HPO
COL11A1	C0003706	Arachnodactyly	0.2	0	0	HPO
COL11A1	C0003862	Arthralgia	0.2	0	0	HPO
COL11A1	C0004106	Astigmatism	0.2	0	0	HPO
COL11A1	C0008925	Cleft Palate	0.202682	0	0	HPO
COL11A1	C0009691	Congenital cataract	0.2	0	0	HPO
COL11A1	C0010038	Corneal Opacity	0.2	0	0	HPO
COL11A1	C0013581	Ectopia Lentis	0.2	0	0	HPO
COL11A1	C0014877	Esotropia	0.2	0	0	HPO
COL11A1	C0015300	Exophthalmos	0.2	0	0	HPO
COL11A1	C0016522	Foramen Ovale, Patent	0.2	0	0	HPO
COL11A1	C0017601	Glaucoma	0.200549	0	0	HPO
COL11A1	C0017605	Angle Closure Glaucoma	0.200275	2	0	CTD_human
COL11A1	C0018784	Sensorineural Hearing Loss (disorder)	0.2	0	0	HPO
COL11A1	C0020305	Hydrops Fetalis	0.2	0	0	HPO
COL11A1	C0020534	Orbital separation excessive	0.2	0	0	HPO
COL11A1	C0020620	Hypohidrosis	0.2	0	0	HPO
COL11A1	C0020678	Hypotrichosis	0.2	0	0	HPO
COL11A1	C0021818	Intervertebral Disk Displacement	0.204814	1	0	CTD_human
COL11A1	C0022408	Arthropathy	0.2	0	0	HPO
COL11A1	C0025990	Micrognathism	0.2	0	0	HPO
COL11A1	C0025995	Micromelia	0.2	0	0	HPO
COL11A1	C0026034	Microstomia	0.2	0	0	HPO
COL11A1	C0027092	Myopia	0.2	0	0	HPO
COL11A1	C0029408	Degenerative polyarthritis	0.202956	0	0	HPO
COL11A1	C0029422	Osteochondrodysplasias	0.200549	1	0	CTD_human
COL11A1	C0029927	Ovarian Cysts	0.2	1	0	CTD_human
COL11A1	C0031900	Pierre Robin Syndrome	0.200275	0	0	HPO
COL11A1	C0035229	Respiratory Insufficiency	0.2	0	0	HPO
COL11A1	C0035305	Retinal Detachment	0.2	0	0	HPO
COL11A1	C0035309	Retinal Diseases	0.2	0	0	HPO
COL11A1	C0038015	Spondyloepiphyseal Dysplasia	0.2	0	0	HPO
COL11A1	C0040427	Tooth Abnormalities	0.2	0	0	HPO
COL11A1	C0042798	Low Vision	0.2	0	0	HPO
COL11A1	C0086543	Cataract	0.200275	0	0	HPO
COL11A1	C0151526	Premature Birth	0.2	0	0	HPO
COL11A1	C0158113	Contracture of joint of hand	0.2	0	0	HPO
COL11A1	C0158252	Intervertebral disc disorder	0.200275	0	0	CTD_human
COL11A1	C0221354	Frontal bossing	0.2	0	0	HPO
COL11A1	C0221356	Brachycephaly	0.2	0	0	HPO
COL11A1	C0221357	Brachydactyly	0.2	0	0	HPO
COL11A1	C0233315	Premature birth of newborn	0.2	0	0	HPO
COL11A1	C0239137	Coxa valga	0.2	0	0	HPO
COL11A1	C0239234	Low set ears	0.2	0	0	HPO
COL11A1	C0239479	Round face	0.2	0	0	HPO
COL11A1	C0240295	Mandibular hypoplasia	0.2	0	0	HPO
COL11A1	C0240310	Hypoplasia of the maxilla	0.2	0	0	HPO
COL11A1	C0262444	Dental abnormalities	0.2	0	0	HPO
COL11A1	C0265235	Marshall syndrome	0.481099	1	3	CTD_human;ORPHANET
COL11A1	C0265282	Fibrochondrogenesis	0.200824	0	0	ORPHANET
COL11A1	C0266122	Cleft uvula	0.2	0	0	HPO
COL11A1	C0267048	Glossoptosis	0.2	0	0	HPO
COL11A1	C0270685	Cerebral calcification	0.2	0	0	HPO
COL11A1	C0271183	Severe myopia	0.200275	0	0	HPO
COL11A1	C0344290	Vitreoretinal degeneration	0.2	0	0	HPO
COL11A1	C0344530	Congenital keratoglobus	0.2	0	0	HPO
COL11A1	C0345375	Congenital hypoplasia of femur	0.2	0	0	HPO
COL11A1	C0349588	Short stature	0.2	0	0	HPO
COL11A1	C0376634	Craniofacial Abnormalities	0.2	1	0	CTD_human
COL11A1	C0392476	Epiphyseal dysplasia	0.2	0	0	HPO
COL11A1	C0423110	Downward slant of palpebral fissure	0.2	0	0	HPO
COL11A1	C0426414	Small nose	0.2	0	0	HPO
COL11A1	C0426790	Narrow thorax	0.2	0	0	HPO
COL11A1	C0426808	Long clavicle	0.2	0	0	HPO
COL11A1	C0426817	Short ribs	0.2	0	0	HPO
COL11A1	C0426818	Thin rib	0.2	0	0	HPO
COL11A1	C0431483	Simple ear	0.2	0	0	HPO
COL11A1	C0521525	Short neck	0.2	0	0	HPO
COL11A1	C0521719	Clouding of corneal stroma	0.2	0	0	HPO
COL11A1	C0566888	Narrow sacrosciatic notch	0.2	0	0	HPO
COL11A1	C0575535	Thin clavicle	0.2	0	0	HPO
COL11A1	C0575802	Small hand	0.2	0	0	HPO
COL11A1	C0576093	Knee joint valgus deformity	0.2	0	0	HPO
COL11A1	C0595939	Stillbirth	0.2	0	0	HPO
COL11A1	C0678230	Congenital Epicanthus	0.2	0	0	HPO
COL11A1	C0685409	Congenital Camptodactyly	0.2	0	0	HPO
COL11A1	C0740852	Upper airway obstruction	0.2	0	0	HPO
COL11A1	C0795690	Congenital omphalocele	0.2	0	0	HPO
COL11A1	C0857379	Auricular malformation	0.2	0	0	HPO
COL11A1	C1167712	Corneal diameter increased	0.2	0	0	HPO
COL11A1	C1397139	Calcification of falx cerebri	0.2	0	0	HPO
COL11A1	C1510497	Lens Opacities	0.2	0	0	HPO
COL11A1	C1832119	Fibular hypoplasia	0.2	0	0	HPO
COL11A1	C1835095	Prominent, protruding upper incisors	0.2	0	0	HPO
COL11A1	C1835101	Wide tufts of distal phalanges	0.2	0	0	HPO
COL11A1	C1836542	Depressed nasal bridge	0.2	0	0	HPO
COL11A1	C1836868	Broad ischia	0.2	0	0	HPO
COL11A1	C1837279	Hypoplastic toenails	0.2	0	0	HPO
COL11A1	C1837482	Thoracic hypoplasia	0.2	0	0	HPO
COL11A1	C1837483	Posterior rib cupping	0.2	0	0	HPO
COL11A1	C1837760	Prominent eyes	0.2	0	0	HPO
COL11A1	C1839326	Abnormally-shaped vertebrae	0.2	0	0	HPO
COL11A1	C1839739	Prominent lower lip	0.2	0	0	HPO
COL11A1	C1839764	Broad flat nasal bridge	0.2	0	0	HPO
COL11A1	C1840077	Anteverted nostril	0.2	0	0	HPO
COL11A1	C1842153	Irregular vertebral endplates	0.2	0	0	HPO
COL11A1	C1843108	Short hands	0.2	0	0	HPO
COL11A1	C1844704	Platyspondyly	0.2	0	0	HPO
COL11A1	C1844820	Range of joint movement increased	0.2	0	0	HPO
COL11A1	C1846154	Anterior rib cupping	0.2	0	0	HPO
COL11A1	C1846423	Thick upper lip vermilion	0.2	0	0	HPO
COL11A1	C1846434	Hypoplastic scapulae	0.2	0	0	HPO
COL11A1	C1848490	Protruding eyes	0.2	0	0	HPO
COL11A1	C1848654	Broad ribs	0.2	0	0	HPO
COL11A1	C1848673	Hypoplastic feet	0.2	0	0	HPO
COL11A1	C1849367	Nasal bridge wide	0.2	0	0	HPO
COL11A1	C1850049	Bilateral fifth finger clinodactyly	0.2	0	0	HPO
COL11A1	C1853241	Flat face	0.2	0	0	HPO
COL11A1	C1853242	Midface retrusion	0.2	0	0	HPO
COL11A1	C1854114	Short nose	0.2	0	0	HPO
COL11A1	C1854912	Short tubular bones	0.2	0	0	HPO
COL11A1	C1854928	Protuberant abdomen	0.2	0	0	HPO
COL11A1	C1855669	Absent frontal sinuses	0.2	0	0	HPO
COL11A1	C1856468	Round, full face	0.2	0	0	HPO
COL11A1	C1856778	Widely patent coronal suture	0.2	0	0	HPO
COL11A1	C1856779	Widely patent sagittal suture	0.2	0	0	HPO
COL11A1	C1856780	Posterior vertebral hypoplasia	0.2	0	0	HPO
COL11A1	C1856786	Hypoplastic fingernails	0.2	0	0	HPO
COL11A1	C1857130	Hypoplastic mandible condyle	0.2	0	0	HPO
COL11A1	C1858084	STICKLER SYNDROME, TYPE II (disorder)	0.681374	3	7	CTD_human;ORPHANET;UNIPROT
COL11A1	C1858085	Malar flattening	0.2	0	0	HPO
COL11A1	C1858091	Long fingers	0.2	0	0	HPO
COL11A1	C1858452	Thickened calvaria	0.2	0	0	HPO
COL11A1	C1859399	Radial bowing	0.2	0	0	HPO
COL11A1	C1859447	Hypoplastic ischia	0.2	0	0	HPO
COL11A1	C1859461	Femoral bowing	0.2	0	0	HPO
COL11A1	C1859682	Hypoplastic frontal sinuses	0.2	0	0	HPO
COL11A1	C1861218	Hypoplastic ilia	0.2	0	0	HPO
COL11A1	C1862425	Prominent globes	0.2	0	0	HPO
COL11A1	C1865014	Long philtrum	0.2	0	0	HPO
COL11A1	C1865186	Bell-shaped thorax	0.2	0	0	HPO
COL11A1	C1865847	Ulnar bowing	0.2	0	0	HPO
COL11A1	C1866134	Wide anterior fontanel	0.2	0	0	HPO
COL11A1	C1866730	Rhizomelia	0.2	0	0	HPO
COL11A1	C2053437	Full lower lip	0.2	0	0	HPO
COL11A1	C2673410	Small midface	0.2	0	0	HPO
COL11A1	C2749582	Dumbbell-shaped long bones	0.2	0	0	HPO
COL11A1	C2981150	Uranostaphyloschisis	0.200275	0	0	HPO
COL11A1	C3277059	Congenital Bilateral Cataracts	0.2	0	0	HPO
COL11A1	C3278138	FIBROCHONDROGENESIS 1	0.2	1	0	UNIPROT
COL11A1	C3549698	Coxa valga deformity	0.2	0	0	HPO
COL11A1	C3550546	Depressed nasal root/bridge	0.2	0	0	HPO
COL11A1	C3553764	Joint hyperflexibility	0.2	0	0	HPO
COL11A1	C3665347	Visual Impairment	0.2	0	0	HPO
COL11A1	C4020855	Respiratory function loss	0.2	0	0	HPO
COL11A1	C4020899	Autosomal recessive predisposition	0.2	0	0	HPO
COL11A1	C4021242	Hypoplasia of the zygomatic bone	0.2	0	0	HPO
COL11A1	C4021630	Broad long bones	0.2	0	0	HPO
COL11A1	C4021787	Abnormal diaphysis morphology	0.2	0	0	HPO
COL11A1	C4022181	Meningeal calcification	0.2	0	0	HPO
COL11A1	C4022969	Small proximal tibial epiphyses	0.2	0	0	HPO
COL11A1	C4022970	Small distal femoral epiphysis	0.2	0	0	HPO
COL11A1	C4025045	Irregular proximal tibial epiphyses	0.2	0	0	HPO
COL11A1	C4025050	Irregular distal femoral epiphysis	0.2	0	0	HPO
COL11A1	C4025356	Abnormality of the vitreous humor	0.2	0	0	HPO
COL11A1	C4025814	Abnormality of the metaphyses	0.2	0	0	HPO
COL11A1	C4025860	Hearing abnormality	0.2	0	0	HPO
COL11A1	C4072823	Broad cranium shape	0.2	0	0	HPO
COL11A1	C4072824	Wide skull shape	0.2	0	0	HPO
COL11A1	C4072879	Small cheekbone	0.2	0	0	HPO
COL11A1	C4082243	Maxillary retrognathia	0.2	0	0	HPO
COL11A1	C4280263	Increased size of permanent maxillary central incisor	0.2	0	0	HPO
COL11A1	C4280320	Hypotrophic midface	0.2	0	0	HPO
COL11A1	C4280321	Decreased projection of midface	0.2	0	0	HPO
COL11A1	C4280368	Hypotrophic cheekbone	0.2	0	0	HPO
COL11A1	C4280369	Flattening of the zygomatic bone	0.2	0	0	HPO
COL11A1	C4280370	Depressed cheekbone	0.2	0	0	HPO
COL11A1	C4280495	Concave bridge of nose	0.2	0	0	HPO
COL11A1	C4280538	Curvature of little finger	0.2	0	0	HPO
COL11A1	C4280548	Hypotrophic frontal sinus	0.2	0	0	HPO
COL11A1	C4280549	Decreased pneumatization of frontal sinus	0.2	0	0	HPO
COL11A1	C4280559	Aplasia of frontal sinus	0.2	0	0	HPO
COL11A1	C4280560	Increased thickness of cranium	0.2	0	0	HPO
COL11A1	C4280566	Abnormal development of end part of bone	0.2	0	0	HPO
COL11A1	C4280607	Small wings of the pelvic girdle	0.2	0	0	HPO
COL11A1	C4280620	Hypertrophy of permanent maxillary central incisor	0.2	0	0	HPO
COL11A1	C4280621	Hyperplasia of permanent maxillary central incisor	0.2	0	0	HPO
COL11A1	C4280640	Retrusion of upper jaw bones	0.2	0	0	HPO
COL11A1	C4280641	Hypotrophic maxilla	0.2	0	0	HPO
COL11A1	C4280642	Deficiency of upper jaw bones	0.2	0	0	HPO
COL11A1	C4280643	Decreased projection of maxilla	0.2	0	0	HPO
COL11A1	C4280651	Hypotrophic malar bone	0.2	0	0	HPO
COL11A1	C4280678	Posterior displacement of the tongue	0.2	0	0	HPO
DNHD1	C0007134	Renal Cell Carcinoma	0.2	1	0	CTD_human
ADRA1B	C0018800	Cardiomegaly	0.2	2	0	CTD_human
ADRA1B	C0020649	Hypotension	0.2	1	0	CTD_human
ADRA1B	C0022658	Kidney Diseases	0.2	1	0	CTD_human
ADRA1B	C0023893	Liver Cirrhosis, Experimental	0.2	1	0	CTD_human
ADRA1B	C0027746	Nerve Degeneration	0.2	1	0	CTD_human
ADRA1B	C0036572	Seizures	0.2	1	0	CTD_human
ADRA1B	C0235032	Neurotoxicity Syndromes	0.2	1	0	CTD_human
ADRA1B	C0525045	Mood Disorders	0.2	1	0	PSYGENET
CSTA	C0013595	Eczema	0.200275	0	0	HPO
CSTA	C0016382	Flushing	0.2	0	0	HPO
CSTA	C0017636	Glioblastoma	0.2	1	0	CTD_human
CSTA	C0020757	Ichthyoses	0.200824	0	0	HPO
CSTA	C0022596	Palmoplantar Keratosis	0.2	0	0	HPO
CSTA	C0023653	Lichenification	0.2	0	0	HPO
CSTA	C0027627	Neoplasm Metastasis	0.203557	1	0	CTD_human
CSTA	C0041834	Erythema	0.2	0	0	HPO
CSTA	C0237849	Peeling of skin	0.2	0	0	HPO
CSTA	C0241054	Skin bulla	0.2	0	0	HPO
CSTA	C1527304	Allergic Reaction	0.2	0	0	HPO
CSTA	C2132198	Abnormal blistering of the skin	0.2	0	0	HPO
CSTA	C2220104	Blister of skin	0.2	0	0	HPO
CSTA	C2931822	Nasopharyngeal carcinoma	0.200275	1	0	CTD_human
CSTA	C4020899	Autosomal recessive predisposition	0.2	0	0	HPO
CSTA	C4024665	High-grade hypermetropia	0.2	0	0	HPO
KHDC3L	C0334529	Hydatidiform Mole, Partial	0.2	0	0	ORPHANET
KHDC3L	C0678213	Complete hydatidiform mole	0.200549	0	0	ORPHANET
CYP2D6	C0002395	Alzheimer's Disease	0.22301	1	0	CTD_human
CYP2D6	C0004782	Basal Ganglia Diseases	0.214442	1	0	CTD_human
CYP2D6	C0009421	Comatose	0.2	1	0	CTD_human
CYP2D6	C0011570	Mental Depression	0.2132	5	0	PSYGENET
CYP2D6	C0011581	Depressive disorder	0.203571	5	0	PSYGENET
CYP2D6	C0013421	Dystonia	0.2	1	0	CTD_human
CYP2D6	C0014549	Tonic-Clonic Epilepsy	0.202407	1	0	CTD_human
CYP2D6	C0026837	Muscle Rigidity	0.2	1	0	CTD_human
CYP2D6	C0027707	Nephritis, Interstitial	0.2	1	0	CTD_human
CYP2D6	C0028797	Occupational Diseases	0.2	1	0	CTD_human
CYP2D6	C0030567	Parkinson Disease	0.254721	2	0	CTD_human
CYP2D6	C0033054	Prenatal Exposure Delayed Effects	0.2	1	0	CTD_human
CYP2D6	C0033953	Psychosexual Disorders	0.2	2	0	CTD_human
CYP2D6	C0036341	Schizophrenia	0.252388	5	0	PSYGENET
CYP2D6	C0040822	Tremor	0.2	1	0	CTD_human
CYP2D6	C0041696	Unipolar Depression	0.202473	5	2	PSYGENET
CYP2D6	C0041755	Adverse reaction to drug	0.2	1	0	CTD_human
CYP2D6	C0043094	Weight Gain	0.2	1	0	CTD_human
CYP2D6	C0236733	Amphetamine-Related Disorders	0.204814	1	0	CTD_human
CYP2D6	C0236969	Substance-Related Disorders	0.202407	1	0	CTD_human
CYP2D6	C0428977	Bradycardia	0.202407	1	0	CTD_human
CYP2D6	C0525045	Mood Disorders	0.200275	1	0	PSYGENET
CYP2D6	C0677050	Manganese Poisoning	0.202407	1	0	CTD_human
CYP2D6	C0809983	Schizophrenia and related disorders	0.200275	1	0	PSYGENET
CYP2D6	C1269683	Major Depressive Disorder	0.207287	5	0	PSYGENET
CYP2D6	C1458155	Mammary Neoplasms	0.232269	1	0	CTD_human
CYP2D6	C1837154	Drug Metabolism, Poor, CYP2D6-Related	0.2	0	0	CTD_human
CYP2D6	C2609414	Acute kidney injury	0.2	1	0	CTD_human
FREM1	C0015393	Eye Abnormalities	0.2	1	0	CTD_human
FREM1	C0221363	Bifid nose	0.200549	1	0	CTD_human
FREM1	C0235833	Congenital diaphragmatic hernia	0.360275	1	0	CTD_human
FREM1	C0266294	Unilateral agenesis of kidney	0.2	0	0	ORPHANET
FREM1	C1609433	Congenital absence of kidneys syndrome	0.200275	1	0	CTD_human
FREM1	C1855425	Marles Greenberg Persaud syndrome	0.681374	2	2	CTD_human;ORPHANET;UNIPROT
FREM1	C2750433	Bifid Nose With Or Without Anorectal And Renal Anomalies	0.600824	2	2	CTD_human;ORPHANET;UNIPROT
FREM1	C3280974	TRIGONOCEPHALY 2	0.2	1	2	UNIPROT
DNASE1L2	C0033578	Prostatic Neoplasms	0.2	1	0	CTD_human
SLC26A3	C0000731	Abdomen distended	0.2	0	0	HPO
SLC26A3	C0007222	Cardiovascular Diseases	0.2	0	0	HPO
SLC26A3	C0009324	Ulcerative Colitis	0.200275	1	0	CTD_human
SLC26A3	C0011175	Dehydration	0.200549	0	0	HPO
SLC26A3	C0011991	Diarrhea	0.202747	0	0	HPO
SLC26A3	C0020224	Polyhydramnios	0.2	0	0	HPO
SLC26A3	C0020428	Hyperaldosteronism	0.2	0	0	HPO
SLC26A3	C0020621	Hypokalemia	0.2	0	0	HPO
SLC26A3	C0020625	Hyponatremia	0.2	0	0	HPO
SLC26A3	C0085680	Hypochloremia (disorder)	0.2	0	0	HPO
SLC26A3	C0151526	Premature Birth	0.2	0	0	HPO
SLC26A3	C0151686	Growth retardation	0.2	0	0	HPO
SLC26A3	C0220983	Metabolic alkalosis	0.200275	0	0	HPO
SLC26A3	C0231246	Failure to gain weight	0.2	0	0	HPO
SLC26A3	C0233315	Premature birth of newborn	0.2	0	0	HPO
SLC26A3	C0243050	Cardiovascular Abnormalities	0.2	0	0	HPO
SLC26A3	C0267662	Congenital chloride diarrhea	0.482747	8	54	ORPHANET;UNIPROT
SLC26A3	C0456070	Growth delay	0.2	0	0	HPO
SLC26A3	C0595901	Serum chloride level decreased (finding)	0.2	0	0	HPO
SLC26A3	C0878787	Growth failure	0.2	0	0	HPO
SLC26A3	C1837385	Poor growth	0.2	0	0	HPO
SLC26A3	C1846345	Hyperactive renin-angiotensin system	0.2	0	0	HPO
SLC26A3	C2315100	Pediatric failure to thrive	0.2	0	0	HPO
SLC26A3	C3150267	Increased plasma renin activity	0.2	0	0	HPO
SLC26A3	C3552463	Very poor growth	0.2	0	0	HPO
SLC26A3	C4020899	Autosomal recessive predisposition	0.2	0	0	HPO
DRD3	C0001973	Alcoholic Intoxication, Chronic	0.210569	5	0	PSYGENET
DRD3	C0004352	Autistic Disorder	0.203231	1	0	CTD_human
DRD3	C0004782	Basal Ganglia Diseases	0.2	1	0	CTD_human
DRD3	C0005586	Bipolar Disorder	0.223703	5	0	PSYGENET
DRD3	C0009171	Cocaine Abuse	0.202682	1	0	PSYGENET
DRD3	C0009241	Cognition Disorders	0.2	1	0	CTD_human
DRD3	C0011206	Delirium	0.202956	2	0	PSYGENET
DRD3	C0011570	Mental Depression	0.202956	5	0	PSYGENET
DRD3	C0011581	Depressive disorder	0.200549	5	0	PSYGENET
DRD3	C0013386	Dyskinesia, Drug-Induced	0.202407	1	0	CTD_human
DRD3	C0016995	Gambling	0.2	1	0	CTD_human
DRD3	C0020429	Hyperalgesia	0.202407	1	0	CTD_human
DRD3	C0021122	Disruptive, Impulse Control, and Conduct Disorders	0.204814	3	0	CTD_human
DRD3	C0026650	Movement Disorders	0.200549	1	0	CTD_human
DRD3	C0036341	Schizophrenia	0.345733	1	0	CTD_human
DRD3	C0036572	Seizures	0.28	1	0	CTD_human
DRD3	C0040517	Gilles de la Tourette syndrome	0.205913	1	0	CTD_human
DRD3	C0041696	Unipolar Depression	0.201648	5	0	PSYGENET
DRD3	C0085762	Alcohol abuse	0.205089	1	0	PSYGENET
DRD3	C0221480	Recurrent depression	0.200275	1	0	PSYGENET
DRD3	C0236733	Amphetamine-Related Disorders	0.2	1	0	CTD_human
DRD3	C0236736	Cocaine-Related Disorders	0.204814	5	0	CTD_human
DRD3	C0424295	Hyperactive behavior	0.200824	1	0	CTD_human
DRD3	C0525045	Mood Disorders	0.203231	4	0	PSYGENET
DRD3	C0600427	Cocaine Dependence	0.200824	3	0	PSYGENET
DRD3	C1269683	Major Depressive Disorder	0.203781	5	0	PSYGENET
DRD3	C1860861	TREMOR, HEREDITARY ESSENTIAL, 1	0.2	0	0	CTD_human
DSP	C0000887	Acantholysis	0.2	0	0	HPO
DSP	C0002170	Alopecia	0.200275	0	0	HPO
DSP	C0007193	Cardiomyopathy, Dilated	0.200824	0	0	HPO
DSP	C0007222	Cardiovascular Diseases	0.2	0	0	HPO
DSP	C0018801	Heart failure	0.201099	0	0	HPO
DSP	C0018802	Congestive heart failure	0.201099	0	0	HPO
DSP	C0022596	Palmoplantar Keratosis	0.205205	0	0	HPO
DSP	C0027339	Nail Diseases	0.2	0	0	HPO
DSP	C0027443	Natal Teeth	0.2	0	0	HPO
DSP	C0042510	Ventricular Fibrillation	0.2	0	0	HPO
DSP	C0042514	Tachycardia, Ventricular	0.202956	0	0	HPO
DSP	C0079153	Hyperkeratosis, Epidermolytic	0.2	0	0	HPO
DSP	C0085298	Sudden Cardiac Death	0.402407	1	0	CTD_human;HPO
DSP	C0151636	Premature ventricular contractions	0.2	0	0	HPO
DSP	C0157733	hair abnormalities (non-specific)	0.2	0	0	HPO
DSP	C0221260	Dystrophia unguium	0.2	0	0	HPO
DSP	C0231246	Failure to gain weight	0.2	0	0	HPO
DSP	C0241128	Nikolsky sign	0.2	0	0	HPO
DSP	C0241181	Fragile skin	0.2	0	0	HPO
DSP	C0243050	Cardiovascular Abnormalities	0.2	0	0	HPO
DSP	C0263505	Alopecia universalis	0.2	0	0	HPO
DSP	C0265998	ANONYCHIA	0.2	0	0	HPO
DSP	C0343073	Wooly hair	0.2	0	0	HPO
DSP	C0345326	Congenital phimosis	0.2	0	0	HPO
DSP	C0410916	Neonatal Death	0.2	0	0	HPO
DSP	C0853087	Nail abnormality	0.2	0	0	HPO
DSP	C0853945	Oral mucosal blistering	0.2	0	0	HPO
DSP	C1800706	Idiopathic Pulmonary Fibrosis	0.4	1	0	CTD_human;ORPHANET
DSP	C1832446	Sparse eyebrow	0.2	0	0	HPO
DSP	C1834405	Nail dysplasia	0.2	0	0	HPO
DSP	C1840069	Sandal gap	0.2	0	0	HPO
DSP	C1843292	Skin Fragility-Woolly Hair Syndrome	0.600549	1	5	CTD_human;ORPHANET;UNIPROT
DSP	C1843294	Palmoplantar keratosis with erythema and scale	0.2	0	0	HPO
DSP	C1843300	Sparse eyelashes	0.2	0	0	HPO
DSP	C1843896	Arrhythmogenic Right Ventricular Dysplasia, Familial, 8	0.48	3	7	CTD_human;UNIPROT
DSP	C1852127	KERATOSIS PALMOPLANTARIS STRIATA II	0.2	0	0	CTD_human
DSP	C1854063	Cardiomyopathy dilated with Woolly hair and keratoderma	0.481923	1	6	CTD_human;ORPHANET
DSP	C1864826	Epidermolysis bullosa, lethal acantholytic	0.400824	0	0	CTD_human;ORPHANET
DSP	C1969236	Pseudosyndactyly	0.2	0	0	HPO
DSP	C1969237	Tapered distal phalanges	0.2	0	0	HPO
DSP	C1969238	Widely spaced toes	0.2	0	0	HPO
DSP	C2063326	Cardiomyopathy, right ventricular	0.2	0	0	HPO
DSP	C2315100	Pediatric failure to thrive	0.2	0	0	HPO
DSP	C2677869	Hair shaft abnormalities	0.2	0	0	HPO
DSP	C2931122	Keratosis palmoplantaris striata 1	0.2	0	0	ORPHANET
DSP	C3809719	ERYTHRODERMA, CONGENITAL, WITH PALMOPLANTAR KERATODERMA, HYPOTRICHOSIS, AND HYPER-IgE	0.2	0	0	ORPHANET
DSP	C3887524	Skin Erosion	0.2	0	0	HPO
DSP	C4014393	CARDIOMYOPATHY, DILATED, WITH WOOLLY HAIR, KERATODERMA, AND TOOTH AGENESIS	0.2	2	3	UNIPROT
DSP	C4020899	Autosomal recessive predisposition	0.2	0	0	HPO
DSP	C4021633	Patchy palmoplantar keratoderma	0.2	0	0	HPO
DSP	C4024202	Reduced number of teeth	0.2	0	0	HPO
DSP	C4072835	Kinky hair texture	0.2	0	0	HPO
DSP	C4072836	Nappy hair texture	0.2	0	0	HPO
DSP	C4073292	Afro-textured hair	0.2	0	0	HPO
DSP	C4083050	Agenesis of teeth	0.2	0	0	HPO
EPHX2	C0018801	Heart failure	0.200549	1	0	CTD_human
EPHX2	C0027055	Myocardial Reperfusion Injury	0.2	1	0	CTD_human
EPHX2	C0041755	Adverse reaction to drug	0.2	1	0	CTD_human
EPHX2	C0242698	Ventricular Dysfunction, Left	0.2	1	0	CTD_human
EPHX2	C0745103	Hyperlipoproteinemia Type IIa	0.200275	0	0	CTD_human
EPHX2	C2609414	Acute kidney injury	0.2	1	0	CTD_human
SIRT4	C0018800	Cardiomegaly	0.2	1	0	CTD_human
SIRT4	C0553980	Endomyocardial Fibrosis	0.2	1	0	CTD_human
PIK3R5	C0013362	Dysarthria	0.2	0	0	HPO
PIK3R5	C0028738	Nystagmus	0.2	0	0	HPO
PIK3R5	C0234146	Absent reflex	0.2	0	0	HPO
PIK3R5	C0234162	Cerebellar Dysmetria	0.2	0	0	HPO
PIK3R5	C0241772	Reflex, Deep Tendon, Absent	0.2	0	0	HPO
PIK3R5	C0262404	Cerebellar degeneration	0.2	0	0	HPO
PIK3R5	C0278124	Absent tendon reflex	0.2	0	0	HPO
PIK3R5	C0700078	Decreased tendon reflex	0.2	0	0	HPO
PIK3R5	C0740279	Atrophy of cerebellum	0.2	0	0	HPO
PIK3R5	C0850703	Frequent falls	0.2	0	0	HPO
PIK3R5	C1321329	Slowed saccades	0.2	0	0	HPO
PIK3R5	C1847584	Distal sensory impairment	0.2	0	0	HPO
PIK3R5	C1853761	SPINOCEREBELLAR ATAXIA, AUTOSOMAL RECESSIVE 1	0.2	0	0	ORPHANET
PIK3R5	C1864985	Progressive disorder	0.2	0	0	HPO
PIK3R5	C3489733	Oculomotor apraxia	0.200275	0	0	HPO
PIK3R5	C3554690	ATAXIA-OCULOMOTOR APRAXIA 3	0.2	1	1	UNIPROT
PIK3R5	C4020873	Infratentorial atrophy	0.2	0	0	HPO
PIK3R5	C4020886	Defective or absent horizontal voluntary eye movements	0.2	0	0	HPO
PIK3R5	C4020899	Autosomal recessive predisposition	0.2	0	0	HPO
APOL2	C0024809	Marijuana Abuse	0.2	1	0	CTD_human
APOL2	C0031391	Phencyclidine Abuse	0.2	1	0	CTD_human
APOL2	C0036341	Schizophrenia	0.205089	0	0	CTD_human
APOL2	C0236736	Cocaine-Related Disorders	0.2	1	0	CTD_human
G6PC	C0001125	Acidosis, Lactic	0.2	0	0	HPO
G6PC	C0003868	Arthritis, Gouty	0.2	0	0	HPO
G6PC	C0017668	Focal glomerulosclerosis	0.2	0	0	HPO
G6PC	C0017920	Glycogen Storage Disease Type I	0.697503	18	37	CTD_human;ORPHANET;UNIPROT
G6PC	C0018099	Gout	0.2	0	0	HPO
G6PC	C0019209	Hepatomegaly	0.2	0	0	HPO
G6PC	C0020473	Hyperlipidemia	0.2	0	0	HPO
G6PC	C0020538	Hypertensive disease	0.2	0	0	HPO
G6PC	C0020615	Hypoglycemia	0.201923	0	0	HPO
G6PC	C0023893	Liver Cirrhosis, Experimental	0.2	1	0	CTD_human
G6PC	C0029456	Osteoporosis	0.2	0	0	HPO
G6PC	C0030305	Pancreatitis	0.2	0	0	HPO
G6PC	C0033687	Proteinuria	0.2	0	0	HPO
G6PC	C0034012	Delayed Puberty	0.2	0	0	HPO
G6PC	C0043325	Xanthomatosis	0.2	0	0	HPO
G6PC	C0086565	Liver Dysfunction	0.2	0	0	HPO
G6PC	C0151766	Liver function tests abnormal finding	0.2	0	0	HPO
G6PC	C0235996	Hepatic enzyme increased	0.2	0	0	HPO
G6PC	C0239181	Intermittent diarrhea	0.2	0	0	HPO
G6PC	C0339477	Lipidemia retinalis	0.2	0	0	HPO
G6PC	C0347959	Lactic acidemia	0.2	0	0	HPO
G6PC	C0349588	Short stature	0.2	0	0	HPO
G6PC	C0392525	Nephrolithiasis	0.2	0	0	HPO
G6PC	C0438237	Liver enzymes abnormal	0.2	0	0	HPO
G6PC	C0438717	Transaminases increased	0.2	0	0	HPO
G6PC	C0497247	Increase in blood pressure	0.2	0	0	HPO
G6PC	C0542518	Enlarged kidney	0.2	0	0	HPO
G6PC	C0853068	Glomerular filtration rate decreased	0.2	0	0	HPO
G6PC	C0877359	Liver function test increased	0.2	0	0	HPO
G6PC	C1458140	Bleeding tendency	0.2	0	0	HPO
G6PC	C1837108	Decreased muscle mass	0.2	0	0	HPO
G6PC	C1842003	Subclinical abnormal liver function tests	0.2	0	0	HPO
G6PC	C1848701	Elevated hepatic transaminases	0.2	0	0	HPO
G6PC	C1854928	Protuberant abdomen	0.2	0	0	HPO
G6PC	C1856361	Doll-like facies	0.2	0	0	HPO
G6PC	C1862761	Increased hepatocellular carcinoma risk	0.2	0	0	HPO
G6PC	C1867955	Increased incidence of hepatocellular carcinoma	0.2	0	0	HPO
G6PC	C2239176	Liver carcinoma	0.206854	0	0	HPO
G6PC	C2919796	Glycogen storage disease type Ia	0.207967	0	0	CTD_human
G6PC	C4020899	Autosomal recessive predisposition	0.2	0	0	HPO
GABRB1	C0001973	Alcoholic Intoxication, Chronic	0.203506	5	0	PSYGENET
GABRB1	C0004352	Autistic Disorder	0.200824	2	0	CTD_human
GABRB1	C0005586	Bipolar Disorder	0.205364	2	0	PSYGENET
GABRB1	C0019151	Hepatic Encephalopathy	0.28	1	0	CTD_human
GABRB1	C0035222	Respiratory Distress Syndrome, Adult	0.2	1	0	CTD_human
GABRB1	C0036341	Schizophrenia	0.200549	2	0	PSYGENET
GABRB1	C0270496	Schizoaffective disorder, bipolar type	0.200275	1	0	PSYGENET
CHIA	C0000786	Spontaneous abortion	0.2	1	0	CTD_human
GPR27	C0345967	Malignant mesothelioma	0.2	1	0	CTD_human
GSTM2	C0007131	Non-Small Cell Lung Carcinoma	0.200549	1	0	CTD_human
GSTM2	C0013080	Down Syndrome	0.2	1	0	CTD_human
GSTM2	C0036341	Schizophrenia	0.201099	1	0	PSYGENET
GSTM2	C0151744	Myocardial Ischemia	0.2	1	0	CTD_human
GSTM2	C0524851	Neurodegenerative Disorders	0.2	1	0	CTD_human
GSTM2	C2609414	Acute kidney injury	0.2	1	0	CTD_human
GSTM2	C4277682	Chemical and Drug Induced Liver Injury	0.2	1	0	CTD_human
HCK	C0023893	Liver Cirrhosis, Experimental	0.2	1	0	CTD_human
HCK	C1961102	Precursor Cell Lymphoblastic Leukemia Lymphoma	0.2	1	0	CTD_human
HGFAC	C2239176	Liver carcinoma	0.200824	1	0	CTD_human
HYAL1	C0037268	Skin Abnormalities	0.2	0	0	HPO
HYAL1	C0037274	Dermatologic disorders	0.2	0	0	HPO
HYAL1	C0266122	Cleft uvula	0.2	0	0	HPO
HYAL1	C0349588	Short stature	0.2	0	0	HPO
HYAL1	C0432103	Submucous cleft of hard palate	0.2	0	0	HPO
HYAL1	C0747085	Recurrent otitis media	0.2	0	0	HPO
HYAL1	C1291490	Hyaluronidase Deficiency	0.68	1	1	CTD_human;ORPHANET;UNIPROT
HYAL1	C1836542	Depressed nasal bridge	0.2	0	0	HPO
HYAL1	C1854827	Heparan sulfate excretion in urine	0.2	0	0	HPO
HYAL1	C3550546	Depressed nasal root/bridge	0.2	0	0	HPO
HYAL1	C4020894	Submucous clefting	0.2	0	0	HPO
HYAL1	C4020899	Autosomal recessive predisposition	0.2	0	0	HPO
HYAL1	C4021739	Abnormality of the acetabulum	0.2	0	0	HPO
HYAL1	C4023060	Keratan sulfate excretion in urine	0.2	0	0	HPO
HYAL1	C4280495	Concave bridge of nose	0.2	0	0	HPO
NANOS2	C0021364	Male infertility	0.2	1	0	CTD_human
GNAT3	C0021364	Male infertility	0.2	1	0	CTD_human
IGSF1	C0010308	Congenital Hypothyroidism	0.2	1	0	CTD_human
IGSF1	C0020676	Hypothyroidism	0.200275	0	0	HPO
IGSF1	C0039584	Testicular Diseases	0.2	1	0	CTD_human
IGSF1	C1845977	X- linked recessive	0.2	0	0	HPO
IGSF1	C3550963	HYPOTHYROIDISM, CENTRAL, AND TESTICULAR ENLARGEMENT	0.4	1	4	ORPHANET;UNIPROT
ISL1	C0005586	Bipolar Disorder	0.200275	1	0	PSYGENET
ISL1	C0005689	Bladder Exstrophy	0.400275	0	0	HPO;ORPHANET
ISL1	C0005695	Bladder Neoplasm	0.200275	1	0	CTD_human
ISL1	C0019294	Hernia, Inguinal	0.2	0	0	HPO
ISL1	C0019322	Umbilical hernia	0.2	0	0	HPO
ISL1	C0027643	Neoplasm Recurrence, Local	0.2	1	0	CTD_human
ISL1	C0042580	Vesico-Ureteral Reflux	0.2	0	0	HPO
ISL1	C0262655	Recurrent urinary tract infection	0.2	0	0	HPO
ISL1	C0266435	Congenital hypoplasia of penis	0.2	0	0	HPO
ISL1	C0563449	Epispadias, male (disorder)	0.2	0	0	HPO
ISL1	C4025329	Abnormality of the anus	0.2	0	0	HPO
ISL1	C4025893	Abnormality of the clitoris	0.2	0	0	HPO
GDF6	C0009363	Congenital ocular coloboma (disorder)	0.204814	0	0	CTD_human
GDF6	C0022738	Klippel-Feil Syndrome	0.403557	1	2	CTD_human;ORPHANET
GDF6	C0339527	Leber Congenital Amaurosis	0.200275	0	0	ORPHANET
GDF6	C1845877	Microphthalmia, Isolated, with Coloboma 1	0.2	0	0	ORPHANET
GDF6	C1861689	KLIPPEL-FEIL SYNDROME, AUTOSOMAL DOMINANT	0.400824	4	4	CTD_human;UNIPROT
GDF6	C2751307	MICROPHTHALMIA, ISOLATED 4 (disorder)	0.4	1	4	CTD_human;UNIPROT
GDF6	C3150968	MICROPHTHALMIA, ISOLATED, WITH COLOBOMA 6	0.2	0	0	CTD_human
GDF6	C3715164	LEBER CONGENITAL AMAUROSIS 17	0.2	2	3	UNIPROT
GDF6	C4083048	SPONDYLOCOSTAL DYSOSTOSIS 5	0.2	0	0	CTD_human
M6PR	C0007134	Renal Cell Carcinoma	0.2	1	0	CTD_human
M6PR	C0011570	Mental Depression	0.200275	1	0	PSYGENET
M6PR	C0011581	Depressive disorder	0.200275	1	0	PSYGENET
M6PR	C0033578	Prostatic Neoplasms	0.2	1	0	CTD_human
M6PR	C0038356	Stomach Neoplasms	0.2	1	0	CTD_human
M6PR	C0041696	Unipolar Depression	0.200275	1	0	PSYGENET
M6PR	C1269683	Major Depressive Disorder	0.202682	1	0	PSYGENET
MC4R	C0005910	Body Weight	0.2	2	0	CTD_human
MC4R	C0011570	Mental Depression	0.2	2	0	PSYGENET
MC4R	C0011581	Depressive disorder	0.2	1	0	PSYGENET
MC4R	C0020459	Hyperinsulinism	0.20433	1	0	CTD_human
MC4R	C0020505	Hyperphagia	0.402407	1	0	CTD_human;HPO
MC4R	C0021655	Insulin Resistance	0.202407	1	0	CTD_human
MC4R	C0028754	Obesity	0.913077	13	28	CTD_human;HPO;ORPHANET;UNIPROT
MC4R	C0178417	Anhedonia	0.2	1	0	PSYGENET
MC4R	C0232461	Increased appetite (finding)	0.2	0	0	HPO
MC4R	C0600427	Cocaine Dependence	0.2	1	0	PSYGENET
MC4R	C1837514	Phenotypic variability	0.2	0	0	HPO
MC4R	C1839039	Highly variable clinical phenotype	0.2	0	0	HPO
MC4R	C1850667	Highly variable phenotype and severity	0.2	0	0	HPO
MC4R	C1859846	Truncal obesity apparent in childhood	0.2	0	0	HPO
MC4R	C1866210	Highly variable phenotype, even within families	0.2	0	0	HPO
MC4R	C4020899	Autosomal recessive predisposition	0.2	0	0	HPO
MC4R	C4022947	Decreased resting energy expenditure	0.2	0	0	HPO
MC4R	C4024583	Fat tissue increased	0.2	0	0	HPO
MC4R	C4273958	Obesity due to melanocortin 4 receptor deficiency	0.2	0	0	ORPHANET
MICB	C0019100	Severe Dengue	0.200549	1	1	CTD_human
MICB	C0036341	Schizophrenia	0.205415	1	0	PSYGENET
TRPM1	C0013595	Eczema	0.2	0	0	HPO
TRPM1	C0027092	Myopia	0.2	0	0	HPO
TRPM1	C0028077	Night Blindness	0.200275	0	0	HPO
TRPM1	C0028738	Nystagmus	0.2	0	0	HPO
TRPM1	C0036341	Schizophrenia	0.200275	1	0	PSYGENET
TRPM1	C0151908	Dry skin	0.2	0	0	HPO
TRPM1	C0234632	Reduced visual acuity	0.2	0	0	HPO
TRPM1	C0259817	Xerosis	0.2	0	0	HPO
TRPM1	C0271183	Severe myopia	0.2	0	0	HPO
TRPM1	C0339535	Night blindness, congenital stationary	0.602198	0	0	CTD_human;HPO;ORPHANET
TRPM1	C0476397	Electroretinogram abnormal	0.2	0	0	HPO
TRPM1	C1298695	Hypoplasia of optic disc	0.2	0	0	HPO
TRPM1	C1306122	Oguchi disease	0.2	0	0	HPO
TRPM1	C1837087	Macular pigmentary changes	0.2	0	0	HPO
TRPM1	C2750747	NIGHT BLINDNESS, CONGENITAL STATIONARY, TYPE 1C	0.2	3	17	UNIPROT
TRPM1	C3551052	Night blindness, stationary	0.2	0	0	HPO
TRPM1	C4020885	Difficulties with night vision	0.2	0	0	HPO
TRPM1	C4024756	Abnormality of macular pigmentation	0.2	0	0	HPO
TRPM1	C4048798	Night blindness, congenital stationary, complete	0.200824	0	0	HPO
MMP12	C0000786	Spontaneous abortion	0.2	1	0	CTD_human
MMP12	C0003873	Rheumatoid Arthritis	0.203231	1	0	CTD_human
MMP12	C0009375	Colonic Neoplasms	0.2	1	0	CTD_human
MMP12	C0034067	Pulmonary Emphysema	0.203297	2	0	CTD_human
MMP12	C0043094	Weight Gain	0.2	1	0	CTD_human
CDNF	C0600427	Cocaine Dependence	0.200275	1	0	PSYGENET
MYO1B	C0043094	Weight Gain	0.2	1	0	CTD_human
MYH6	C0003811	Cardiac Arrhythmia	0.2	0	0	HPO
MYH6	C0007193	Cardiomyopathy, Dilated	0.408371	1	1	CTD_human;HPO
MYH6	C0007194	Hypertrophic Cardiomyopathy	0.403832	1	0	CTD_human;HPO
MYH6	C0011071	Sudden death	0.2	0	0	HPO
MYH6	C0018801	Heart failure	0.200549	0	0	HPO
MYH6	C0018802	Congestive heart failure	0.200549	0	0	HPO
MYH6	C0018817	Atrial Septal Defects	0.206239	1	0	CTD_human
MYH6	C0037052	Sick Sinus Syndrome	0.400824	1	0	CTD_human;ORPHANET
MYH6	C0205700	Asymmetric Septal Hypertrophy	0.2	0	0	HPO
MYH6	C0264886	Conduction disorder of the heart	0.2	0	0	HPO
MYH6	C0340375	Subaortic stenosis	0.2	0	0	HPO
MYH6	C0344724	Ostium secundum atrial septal defect	0.4	0	0	HPO;ORPHANET
MYH6	C0522055	Electrocardiogram abnormal	0.2	0	0	HPO
MYH6	C0855329	Electrocardiogram change	0.2	0	0	HPO
MYH6	C0949658	Cardiomyopathy, Hypertrophic, Familial	0.2	1	1	CTD_human
MYH6	C1832603	EKG abnormalities	0.2	0	0	HPO
MYH6	C1842820	Cardiac conduction abnormalities	0.2	0	0	HPO
MYH6	C2750466	Cardiomyopathy, Dilated, 1EE	0.4	1	3	CTD_human;UNIPROT
MYH6	C2750467	Cardiomyopathy, Familial Hypertrophic, 14	0.48	2	3	CTD_human;UNIPROT
MYH6	C3279790	Atrial Septal Defect 3	0.2	1	1	UNIPROT
MYH6	C3279791	SICK SINUS SYNDROME 3, SUSCEPTIBILITY TO	0.2	1	1	UNIPROT
MYH6	C3495498	Cardiomyopathy, Familial Hypertrophic, 1 (disorder)	0.2	0	0	CTD_human
MYH6	C3715165	LEFT VENTRICULAR NONCOMPACTION 10	0.2	0	0	ORPHANET
MYH6	C3809288	LEFT VENTRICULAR NONCOMPACTION 8	0.2	0	0	ORPHANET
MYH6	C4021768	Abnormality of metabolism/homeostasis	0.2	0	0	HPO
NTRK1	C0002768	Congenital Pain Insensitivity	0.200824	0	0	ORPHANET
NTRK1	C0003028	Anhidrosis	0.200824	0	0	HPO
NTRK1	C0003892	Neurogenic arthropathy	0.2	0	0	HPO
NTRK1	C0005586	Bipolar Disorder	0.2	1	0	CTD_human
NTRK1	C0010043	Corneal Ulcer	0.2	0	0	HPO
NTRK1	C0013363	Dysautonomia	0.2	0	0	HPO
NTRK1	C0017638	Glioma	0.203008	1	0	CTD_human
NTRK1	C0020074	HSAN Type IV	0.49044	8	22	ORPHANET;UNIPROT
NTRK1	C0020075	Hereditary Sensory Autonomic Neuropathy, Type 5	0.200549	0	0	ORPHANET
NTRK1	C0022568	Keratitis	0.2	0	0	HPO
NTRK1	C0025362	Mental Retardation	0.200275	0	0	HPO
NTRK1	C0027796	Neuralgia	0.2	1	0	CTD_human
NTRK1	C0027819	Neuroblastoma	0.216953	1	0	CTD_human
NTRK1	C0027889	Hereditary Sensory and Autonomic Neuropathies	0.20514	0	0	CTD_human
NTRK1	C0029443	Osteomyelitis	0.2	0	0	HPO
NTRK1	C0033975	Psychotic Disorders	0.2	1	0	CTD_human
NTRK1	C0036341	Schizophrenia	0.201099	1	0	CTD_human
NTRK1	C0036601	Self Mutilation	0.2	0	0	HPO
NTRK1	C0037299	Skin Ulcer	0.2	0	0	HPO
NTRK1	C0085271	Self-Injurious Behavior	0.2	0	0	HPO
NTRK1	C0085633	Mood swings	0.2	0	0	HPO
NTRK1	C0155119	Recurrent erosion of cornea	0.2	0	0	HPO
NTRK1	C0221260	Dystrophia unguium	0.2	0	0	HPO
NTRK1	C0238462	Medullary carcinoma of thyroid	0.203846	0	0	HPO
NTRK1	C0238463	Papillary thyroid carcinoma	0.206319	0	0	ORPHANET
NTRK1	C0273115	Lung Injury	0.2	1	0	CTD_human
NTRK1	C0277799	Intermittent fever	0.2	0	0	HPO
NTRK1	C0344307	Absence of pain sensation	0.2	0	0	HPO
NTRK1	C0349702	Corneal Scar	0.2	0	0	HPO
NTRK1	C0423250	Corneal stromal opacities	0.2	0	0	HPO
NTRK1	C0423903	Low intelligence	0.2	0	0	HPO
NTRK1	C0424295	Hyperactive behavior	0.2	0	0	HPO
NTRK1	C0557874	Global developmental delay	0.2	0	0	HPO
NTRK1	C0752347	Lewy Body Disease	0.2	1	0	CTD_human
NTRK1	C0917816	Mental deficiency	0.2	0	0	HPO
NTRK1	C1145628	Autonomic nervous system disorders	0.2	0	0	HPO
NTRK1	C1833921	Familial medullary thyroid carcinoma	0.402198	0	0	CTD_human;ORPHANET
NTRK1	C1834405	Nail dysplasia	0.2	0	0	HPO
NTRK1	C1837522	Decreased pain sensation	0.2	0	0	HPO
NTRK1	C1837603	Acral ulceration and osteomyelitis leading to autoamputation	0.2	0	0	HPO
NTRK1	C1843367	Poor school performance	0.2	0	0	HPO
NTRK1	C1848924	Infantile onset	0.2	0	0	HPO
NTRK1	C1850438	Postural hypotension with compensatory tachycardia	0.2	0	0	HPO
NTRK1	C1856661	Cloudy cornea	0.2	0	0	HPO
NTRK1	C1864897	Cognitive delay	0.2	0	0	HPO
NTRK1	C1873509	Hypotrichosis of the scalp	0.2	0	0	HPO
NTRK1	C2242472	Infection of bone	0.2	0	0	HPO
NTRK1	C2700617	Irritation - emotion	0.2	0	0	HPO
NTRK1	C3714756	Intellectual Disability	0.200275	0	0	HPO
NTRK1	C4020875	Mental and motor retardation	0.2	0	0	HPO
NTRK1	C4020876	Dull intelligence	0.2	0	0	HPO
NTRK1	C4020888	Epithelial corneal erosions	0.2	0	0	HPO
NTRK1	C4020899	Autosomal recessive predisposition	0.2	0	0	HPO
NTRK1	C4024916	Decreased number of small peripheral myelinated nerve fibers	0.2	0	0	HPO
OAS1	C0011854	Diabetes Mellitus, Insulin-Dependent	0.206462	0	0	CTD_human
OAS1	C0021400	Influenza	0.200275	1	0	CTD_human
OAS1	C0042769	Virus Diseases	0.200275	1	0	CTD_human
TNFRSF11B	C0002982	Angioid Streaks	0.200275	0	0	HPO
TNFRSF11B	C0003873	Rheumatoid Arthritis	0.220156	1	0	CTD_human
TNFRSF11B	C0005974	Bone Resorption	0.2	3	0	CTD_human
TNFRSF11B	C0011053	Deafness	0.2	0	0	HPO
TNFRSF11B	C0018772	Hearing Loss, Partial	0.2	0	0	HPO
TNFRSF11B	C0018784	Sensorineural Hearing Loss (disorder)	0.2	0	0	HPO
TNFRSF11B	C0020429	Hyperalgesia	0.2	1	0	CTD_human
TNFRSF11B	C0020437	Hypercalcemia	0.200824	1	0	CTD_human
TNFRSF11B	C0020538	Hypertensive disease	0.206788	0	0	HPO
TNFRSF11B	C0021368	Inflammation	0.20514	1	0	CTD_human
TNFRSF11B	C0022821	Kyphosis deformity of spine	0.2	0	0	HPO
TNFRSF11B	C0029124	Optic Atrophy	0.2	0	0	HPO
TNFRSF11B	C0029456	Osteoporosis	0.448031	1	0	CTD_human;HPO
TNFRSF11B	C0029464	Osteosclerosis	0.207114	0	0	HPO
TNFRSF11B	C0040427	Tooth Abnormalities	0.2	0	0	HPO
TNFRSF11B	C0041948	Uremia	0.200275	1	0	CTD_human
TNFRSF11B	C0085681	Hyperphosphatemia (disorder)	0.2	0	0	HPO
TNFRSF11B	C0151786	Muscle Weakness	0.2	0	0	HPO
TNFRSF11B	C0158731	Congenital pectus carinatum	0.2	0	0	HPO
TNFRSF11B	C0221204	Lytic lesion	0.2	1	0	CTD_human
TNFRSF11B	C0232513	Premature tooth loss	0.2	0	0	HPO
TNFRSF11B	C0262444	Dental abnormalities	0.2	0	0	HPO
TNFRSF11B	C0264172	Barrel chest	0.2	0	0	HPO
TNFRSF11B	C0268414	Hyperphosphatasemia with bone disease	0.405495	0	0	CTD_human;ORPHANET
TNFRSF11B	C0268531	Hydroxyprolinemia	0.2	0	0	HPO
TNFRSF11B	C0339789	Congenital deafness	0.2	0	0	HPO
TNFRSF11B	C0349588	Short stature	0.2	0	0	HPO
TNFRSF11B	C0399385	Early tooth exfoliation	0.2	0	0	HPO
TNFRSF11B	C0497247	Increase in blood pressure	0.2	0	0	HPO
TNFRSF11B	C0553706	SERUM PHOSPHATE ELEVATED	0.2	0	0	HPO
TNFRSF11B	C0740394	Hyperuricemia	0.2	0	0	HPO
TNFRSF11B	C0750857	Alkaline phosphatase serum increased	0.2	0	0	HPO
TNFRSF11B	C0948585	Hydroxyprolinuria	0.2	0	0	HPO
TNFRSF11B	C0993582	Arthritis, Experimental	0.2	1	0	CTD_human
TNFRSF11B	C1384666	hearing impairment	0.2	0	0	HPO
TNFRSF11B	C1720508	Retinal pigment epithelial abnormality	0.2	0	0	HPO
TNFRSF11B	C1832451	Hyperostosis of cranial vault	0.2	0	0	HPO
TNFRSF11B	C1833752	Varying degree of multiple fractures	0.2	0	0	HPO
TNFRSF11B	C1839866	Elevated serum acid phosphatase	0.2	0	0	HPO
TNFRSF11B	C1845112	Hyperkyphosis	0.2	0	0	HPO
TNFRSF11B	C1855340	Bowing of the long bones	0.2	0	0	HPO
TNFRSF11B	C1858452	Thickened calvaria	0.2	0	0	HPO
TNFRSF11B	C1862475	Abnormality of retinal pigmentation	0.2	0	0	HPO
TNFRSF11B	C3805574	Increased fracture rate	0.2	0	0	HPO
TNFRSF11B	C3806283	Frequent fractures	0.2	0	0	HPO
TNFRSF11B	C4020899	Autosomal recessive predisposition	0.2	0	0	HPO
TNFRSF11B	C4020958	Rough bone trabeculation	0.2	0	0	HPO
TNFRSF11B	C4021792	Abnormality of the clavicle	0.2	0	0	HPO
TNFRSF11B	C4083076	Increased head circumference	0.2	0	0	HPO
TNFRSF11B	C4255213	Increased size of skull	0.2	0	0	HPO
TNFRSF11B	C4280528	Thick skull bones	0.2	0	0	HPO
TNFRSF11B	C4280529	Excessive growth of skull bones	0.2	0	0	HPO
TNFRSF11B	C4280530	Hypertrophy of cranial bones	0.2	0	0	HPO
TNFRSF11B	C4280531	Enlargement of skull bones	0.2	0	0	HPO
TNFRSF11B	C4280560	Increased thickness of cranium	0.2	0	0	HPO
TNFRSF11B	C4280663	Increased size of cranium	0.2	0	0	HPO
TNFRSF11B	C4280664	Big calvaria	0.2	0	0	HPO
P2RX3	C0020429	Hyperalgesia	0.2	1	0	CTD_human
P2RX3	C0751792	Trauma, Nervous System	0.2	1	0	CTD_human
FBXO40	C0004352	Autistic Disorder	0.2	1	0	CTD_human
RTEL1	C0002871	Anemia	0.2	0	0	HPO
RTEL1	C0005779	Blood Coagulation Disorders	0.2	0	0	HPO
RTEL1	C0011334	Dental caries	0.2	0	0	HPO
RTEL1	C0014866	Esophageal Stenosis	0.2	0	0	HPO
RTEL1	C0015934	Fetal Growth Retardation	0.2	0	0	HPO
RTEL1	C0017563	Gingival Diseases	0.2	0	0	HPO
RTEL1	C0017638	Glioma	0.218354	2	0	CTD_human
RTEL1	C0019087	Hemorrhagic Disorders	0.2	0	0	HPO
RTEL1	C0020458	Hyperhidrosis disorder	0.2	0	0	HPO
RTEL1	C0020608	Hypodontia	0.2	0	0	HPO
RTEL1	C0021051	Immunologic Deficiency Syndromes	0.2	0	0	HPO
RTEL1	C0021296	Infant, Small for Gestational Age	0.2	0	0	HPO
RTEL1	C0023530	Leukopenia	0.2	0	0	HPO
RTEL1	C0023532	Leukoplakia, Oral	0.2	0	0	HPO
RTEL1	C0025362	Mental Retardation	0.2	0	0	HPO
RTEL1	C0026826	Muscle Hypertonia	0.2	0	0	HPO
RTEL1	C0031090	Periodontal Diseases	0.2	0	0	HPO
RTEL1	C0031099	Periodontitis	0.2	0	0	HPO
RTEL1	C0034069	Pulmonary Fibrosis	0.200824	0	0	HPO
RTEL1	C0037299	Skin Ulcer	0.2	0	0	HPO
RTEL1	C0038990	Sweating	0.2	0	0	HPO
RTEL1	C0040034	Thrombocytopenia	0.2	0	0	HPO
RTEL1	C0040588	Tracheoesophageal Fistula	0.2	0	0	HPO
RTEL1	C0041974	Urethral Stricture	0.2	0	0	HPO
RTEL1	C0086438	Hypogammaglobulinemia	0.2	0	0	HPO
RTEL1	C0151514	Atrophic condition of skin	0.2	0	0	HPO
RTEL1	C0162119	Hemoglobin low	0.2	0	0	HPO
RTEL1	C0221260	Dystrophia unguium	0.2	0	0	HPO
RTEL1	C0231246	Failure to gain weight	0.2	0	0	HPO
RTEL1	C0235946	Cerebral atrophy	0.2	0	0	HPO
RTEL1	C0241054	Skin bulla	0.2	0	0	HPO
RTEL1	C0263498	Premature canities	0.2	0	0	HPO
RTEL1	C0265965	Dyskeratosis Congenita	0.201648	0	0	ORPHANET
RTEL1	C0266039	Taurodontism	0.2	0	0	HPO
RTEL1	C0266470	Cerebellar Hypoplasia	0.2	0	0	HPO
RTEL1	C0349588	Short stature	0.2	0	0	HPO
RTEL1	C0392386	Decreased platelet count	0.2	0	0	HPO
RTEL1	C0423903	Low intelligence	0.2	0	0	HPO
RTEL1	C0424688	Small head	0.2	0	0	HPO
RTEL1	C0427515	Neutrophil abnormality	0.2	0	0	HPO
RTEL1	C0557874	Global developmental delay	0.2	0	0	HPO
RTEL1	C0700590	Increased sweating	0.2	0	0	HPO
RTEL1	C0917816	Mental deficiency	0.2	0	0	HPO
RTEL1	C1386048	Intrauterine retardation	0.2	0	0	HPO
RTEL1	C1704317	Leukokeratosis	0.2	0	0	HPO
RTEL1	C1800706	Idiopathic Pulmonary Fibrosis	0.4	1	9	CTD_human;ORPHANET
RTEL1	C1833752	Varying degree of multiple fractures	0.2	0	0	HPO
RTEL1	C1836735	hypopigmented skin patch	0.2	0	0	HPO
RTEL1	C1837770	Sparse hair	0.2	0	0	HPO
RTEL1	C1842774	Hyperpigmented macules	0.2	0	0	HPO
RTEL1	C1843367	Poor school performance	0.2	0	0	HPO
RTEL1	C1846142	HOYERAAL-HREIDARSSON SYNDROME	0.202473	0	0	ORPHANET
RTEL1	C1846821	Coagulation abnormalities	0.2	0	0	HPO
RTEL1	C1853562	Adult onset	0.2	0	0	HPO
RTEL1	C1855204	Cellular immunodeficiency	0.2	0	0	HPO
RTEL1	C1855710	Bone marrow hypocellularity	0.2	0	0	HPO
RTEL1	C1856749	Hypoplastic-absent toenails	0.2	0	0	HPO
RTEL1	C1857042	Sparse scalp hair	0.2	0	0	HPO
RTEL1	C1859778	Postnatal growth retardation	0.2	0	0	HPO
RTEL1	C1860844	Thin, sparse hair	0.2	0	0	HPO
RTEL1	C1861403	Variable expressivity	0.2	0	0	HPO
RTEL1	C1864897	Cognitive delay	0.2	0	0	HPO
RTEL1	C1866862	Highly variable severity	0.2	0	0	HPO
RTEL1	C2132198	Abnormal blistering of the skin	0.2	0	0	HPO
RTEL1	C2220104	Blister of skin	0.2	0	0	HPO
RTEL1	C2315100	Pediatric failure to thrive	0.2	0	0	HPO
RTEL1	C3278923	Dilated ventricles (finding)	0.2	0	0	HPO
RTEL1	C3495676	Anorectal Malformations	0.2	0	0	HPO
RTEL1	C3554656	DYSKERATOSIS CONGENITA, AUTOSOMAL RECESSIVE 5	0.2	4	13	UNIPROT
RTEL1	C3714745	Malabsorption	0.2	0	0	HPO
RTEL1	C3714756	Intellectual Disability	0.2	0	0	HPO
RTEL1	C3805574	Increased fracture rate	0.2	0	0	HPO
RTEL1	C3806283	Frequent fractures	0.2	0	0	HPO
RTEL1	C3806482	Recurrent respiratory infections	0.2	0	0	HPO
RTEL1	C4020875	Mental and motor retardation	0.2	0	0	HPO
RTEL1	C4020876	Dull intelligence	0.2	0	0	HPO
RTEL1	C4020899	Autosomal recessive predisposition	0.2	0	0	HPO
RTEL1	C4020958	Rough bone trabeculation	0.2	0	0	HPO
RTEL1	C4021782	Abnormality of the fingernails	0.2	0	0	HPO
RTEL1	C4022018	Telangiectasia of the skin	0.2	0	0	HPO
RTEL1	C4023400	Generalized hypopigmentation of hair	0.2	0	0	HPO
RTEL1	C4024737	Aplasia/Hypoplasia of the skin	0.2	0	0	HPO
RTEL1	C4024878	Generalized hyperpigmentation	0.2	0	0	HPO
RTEL1	C4024890	Excessive wrinkled skin	0.2	0	0	HPO
RTEL1	C4025838	Abnormality of the pharynx	0.2	0	0	HPO
RTEL1	C4025900	Abnormality of female internal genitalia	0.2	0	0	HPO
RTEL1	C4048270	Decreased antibody level in blood	0.2	0	0	HPO
RTEL1	C4225346	PULMONARY FIBROSIS AND/OR BONE MARROW FAILURE, TELOMERE-RELATED, 3	0.2	1	3	UNIPROT
RTEL1	C4280616	Large elongated pulp chamber	0.2	0	0	HPO
RTEL1	C4280623	Rotting teeth	0.2	0	0	HPO
PIM1	C0007621	Neoplastic Cell Transformation	0.2	1	0	CTD_human
PIM1	C0017636	Glioblastoma	0.200275	1	0	CTD_human
PIM1	C0034186	Pyelonephritis	0.200275	1	0	CTD_human
PIM1	C0162820	Dermatitis, Allergic Contact	0.2	1	0	CTD_human
PIM1	C0235833	Congenital diaphragmatic hernia	0.2	1	0	CTD_human
PIM1	C0282612	Prostatic Intraepithelial Neoplasias	0.203282	1	0	CTD_human
PIM1	C1458155	Mammary Neoplasms	0.200275	1	0	CTD_human
PLG	C0009763	Conjunctivitis	0.2	0	0	HPO
PLG	C0010964	Dandy-Walker Syndrome	0.2	0	0	HPO
PLG	C0013295	Duodenal Ulcer	0.2	0	0	HPO
PLG	C0017563	Gingival Diseases	0.200275	0	0	HPO
PLG	C0017566	Gingival Hyperplasia	0.2	0	0	HPO
PLG	C0017567	Gingival Hypertrophy	0.2	0	0	HPO
PLG	C0017574	Gingivitis	0.2	0	0	HPO
PLG	C0020255	Hydrocephalus	0.2	0	0	HPO
PLG	C0020538	Hypertensive disease	0.201374	1	0	CTD_human
PLG	C0022573	Keratoconjunctivitis	0.2	0	0	HPO
PLG	C0023893	Liver Cirrhosis, Experimental	0.2	1	0	CTD_human
PLG	C0031090	Periodontal Diseases	0.200275	0	0	HPO
PLG	C0031099	Periodontitis	0.201374	0	0	HPO
PLG	C0036341	Schizophrenia	0.200275	1	0	PSYGENET
PLG	C0037268	Skin Abnormalities	0.200275	0	0	HPO
PLG	C0037274	Dermatologic disorders	0.200275	0	0	HPO
PLG	C0038362	Stomatitis	0.2	0	0	HPO
PLG	C0041696	Unipolar Depression	0.2	1	0	PSYGENET
PLG	C0042487	Venous Thrombosis	0.2	1	0	CTD_human
PLG	C0149704	Gingivostomatitis	0.2	0	0	HPO
PLG	C0152227	Excessive tearing	0.2	0	0	HPO
PLG	C0232513	Premature tooth loss	0.2	0	0	HPO
PLG	C0266470	Cerebellar Hypoplasia	0.2	0	0	HPO
PLG	C0266589	Congenital ear anomaly NOS (disorder)	0.2	0	0	HPO
PLG	C0271215	Blindness, Legal	0.2	0	0	HPO
PLG	C0376480	Gingival Overgrowth	0.2	0	0	HPO
PLG	C0392525	Nephrolithiasis	0.2	0	0	HPO
PLG	C0398621	Hypoplasminogenemia	0.202747	0	0	ORPHANET
PLG	C0399385	Early tooth exfoliation	0.2	0	0	HPO
PLG	C0456909	Blind Vision	0.2	0	0	HPO
PLG	C0557874	Global developmental delay	0.2	0	0	HPO
PLG	C0581381	Recurrent upper respiratory tract infection	0.2	0	0	HPO
PLG	C0694550	Recurrent pneumonia	0.2	0	0	HPO
PLG	C0740858	Substance abuse problem	0.200275	1	0	PSYGENET
PLG	C0741796	Recurrent bronchitis	0.2	0	0	HPO
PLG	C0747085	Recurrent otitis media	0.2	0	0	HPO
PLG	C0747556	pharyngitis recurrent	0.2	0	0	HPO
PLG	C0748140	Multiple pulmonary infections	0.2	0	0	HPO
PLG	C0876973	Infectious disease of lung	0.2	0	0	HPO
PLG	C1269683	Major Depressive Disorder	0.200275	1	0	PSYGENET
PLG	C1274789	Ligneous conjunctivitis	0.203297	0	0	ORPHANET
PLG	C1535950	Gastrointestinal inflammation	0.2	0	0	HPO
PLG	C1848924	Infantile onset	0.2	0	0	HPO
PLG	C1851789	Poor wound healing	0.2	0	0	HPO
PLG	C1859117	Recurrent pulmonary infections	0.2	0	0	HPO
PLG	C1864156	Conjunctivitis, recurrent	0.2	0	0	HPO
PLG	C1864897	Cognitive delay	0.2	0	0	HPO
PLG	C1968804	Plasminogen Deficiency, Type I	0.482473	6	12	CTD_human;UNIPROT
PLG	C4020875	Mental and motor retardation	0.2	0	0	HPO
PLG	C4020899	Autosomal recessive predisposition	0.2	0	0	HPO
PLG	C4021768	Abnormality of metabolism/homeostasis	0.2	0	0	HPO
PLG	C4021777	Abnormality of the larynx	0.2	0	0	HPO
PLG	C4024810	Chronic irritative conjunctivitis	0.2	0	0	HPO
PLG	C4025846	Abnormality of vision	0.2	0	0	HPO
PLG	C4083076	Increased head circumference	0.2	0	0	HPO
PLG	C4255213	Increased size of skull	0.2	0	0	HPO
PLG	C4277682	Chemical and Drug Induced Liver Injury	0.2	1	0	CTD_human
PLG	C4280663	Increased size of cranium	0.2	0	0	HPO
PLG	C4280664	Big calvaria	0.2	0	0	HPO
PLSCR1	C0021400	Influenza	0.2	1	0	CTD_human
PLSCR1	C0023893	Liver Cirrhosis, Experimental	0.2	1	0	CTD_human
IL17RD	C0003126	Anosmia	0.2	0	0	HPO
IL17RD	C0010417	Cryptorchidism	0.2	0	0	HPO
IL17RD	C0010606	Adenoid Cystic Carcinoma	0.2	1	0	CTD_human
IL17RD	C0018418	Gynecomastia	0.2	0	0	HPO
IL17RD	C0020619	Hypogonadism	0.2	0	0	HPO
IL17RD	C0033578	Prostatic Neoplasms	0.202733	1	0	CTD_human
IL17RD	C0034012	Delayed Puberty	0.2	0	0	HPO
IL17RD	C0162809	Kallmann Syndrome	0.2	0	0	ORPHANET
IL17RD	C0232939	Primary physiologic amenorrhea	0.2	0	0	HPO
IL17RD	C0241355	Small testicle	0.2	0	0	HPO
IL17RD	C0266013	Congenital hypoplasia of breast	0.2	0	0	HPO
IL17RD	C0266435	Congenital hypoplasia of penis	0.2	0	0	HPO
IL17RD	C0271623	Hypogonadotropic hypogonadism	0.2	0	0	HPO
IL17RD	C0520927	Decreased fertility	0.2	0	0	HPO
IL17RD	C1858573	Sparse pubic hair	0.2	0	0	HPO
IL17RD	C1858574	Sparse axillary hair	0.2	0	0	HPO
IL17RD	C2364082	Sense of smell impaired	0.2	0	0	HPO
IL17RD	C2674432	Decreased bone mineral density Z score	0.2	0	0	HPO
IL17RD	C3489396	Hypogonadism, Isolated Hypogonadotropic	0.2	0	0	HPO
IL17RD	C3808975	HYPOGONADOTROPIC HYPOGONADISM 18 WITH OR WITHOUT ANOSMIA	0.2	1	5	UNIPROT
IL17RD	C4020899	Autosomal recessive predisposition	0.2	0	0	HPO
IL17RD	C4021776	Abnormality of the voice	0.2	0	0	HPO
IL17RD	C4022003	Erectile abnormalities	0.2	0	0	HPO
IL17RD	C4025644	Hypothalamic gonadotropin-releasing hormone deficiency	0.2	0	0	HPO
IL17RD	C4025821	Anterior hypopituitarism	0.2	0	0	HPO
HERC6	C0021400	Influenza	0.2	1	0	CTD_human
CCDC40	C0006267	Bronchiectasis	0.2	0	0	HPO
CCDC40	C0008780	Ciliary Motility Disorders	0.400549	0	0	HPO;ORPHANET
CCDC40	C0021359	Infertility	0.2	0	0	HPO
CCDC40	C0022521	Kartagener Syndrome	0.400824	1	0	CTD_human;ORPHANET
CCDC40	C0030469	Paranasal Sinus Diseases	0.2	0	0	HPO
CCDC40	C0037199	Sinusitis	0.2	0	0	HPO
CCDC40	C0747085	Recurrent otitis media	0.2	0	0	HPO
CCDC40	C3806482	Recurrent respiratory infections	0.2	0	0	HPO
CCDC40	C4020899	Autosomal recessive predisposition	0.2	0	0	HPO
CCDC40	C4022987	Abnormal axonemal organization of respiratory motile cilia	0.2	0	0	HPO
SULF2	C0014175	Endometriosis	0.2	2	0	CTD_human
PLSCR2	C0023893	Liver Cirrhosis, Experimental	0.2	1	0	CTD_human
TRPC7	C0005586	Bipolar Disorder	0.200275	1	0	PSYGENET
TRPC7	C0853193	Bipolar I disorder	0.200275	1	0	PSYGENET
RBP1	C0024667	Animal Mammary Neoplasms	0.2	1	0	CTD_human
RBP1	C0024668	Mammary Neoplasms, Experimental	0.2	1	0	CTD_human
RBP1	C0036341	Schizophrenia	0.200275	1	0	PSYGENET
RBP1	C0038356	Stomach Neoplasms	0.2	2	0	CTD_human
RBP1	C4277682	Chemical and Drug Induced Liver Injury	0.2	1	0	CTD_human
RORA	C0004352	Autistic Disorder	0.200275	2	0	CTD_human
RORA	C0005586	Bipolar Disorder	0.205364	5	0	PSYGENET
RORA	C0011570	Mental Depression	0.205364	2	0	PSYGENET
RORA	C0011581	Depressive disorder	0.200549	3	0	PSYGENET
RORA	C0038356	Stomach Neoplasms	0.2	1	0	CTD_human
RORA	C0085159	Seasonal Affective Disorder	0.2	1	0	PSYGENET
TMBIM1	C0023893	Liver Cirrhosis, Experimental	0.2	1	0	CTD_human
ACOT6	C0036341	Schizophrenia	0.2	1	0	CTD_human
ROBO3	C0004352	Autistic Disorder	0.202682	1	0	CTD_human
ROBO3	C1846496	Gaze Palsy, Familial Horizontal, with Progressive Scoliosis	0.683571	1	9	CTD_human;ORPHANET;UNIPROT
HS3ST6	C0032273	Pneumoconiosis	0.2	1	0	CTD_human
WNK4	C0020538	Hypertensive disease	0.239803	1	0	CTD_human
WNK4	C0033805	Pseudohypoaldosteronism	0.200275	1	0	CTD_human
WNK4	C0036341	Schizophrenia	0.200275	1	0	PSYGENET
WNK4	C1840390	Pseudohypoaldosteronism, Type IIb	0.48	3	4	ORPHANET;UNIPROT
SNAI2	C0014859	Esophageal Neoplasms	0.2	1	0	CTD_human
SNAI2	C0018784	Sensorineural Hearing Loss (disorder)	0.2	0	0	HPO
SNAI2	C0019569	Hirschsprung Disease	0.2	0	0	HPO
SNAI2	C0025160	Megacolon	0.2	0	0	HPO
SNAI2	C0027626	Neoplasm Invasiveness	0.2	1	0	CTD_human
SNAI2	C0027627	Neoplasm Metastasis	0.208502	1	0	CTD_human
SNAI2	C0080024	Piebaldism	0.600824	0	0	CTD_human;HPO;ORPHANET
SNAI2	C0263498	Premature canities	0.2	0	0	HPO
SNAI2	C0266589	Congenital ear anomaly NOS (disorder)	0.2	0	0	HPO
SNAI2	C0332573	Macule	0.2	0	0	HPO
SNAI2	C0344312	White forelock	0.2	0	0	HPO
SNAI2	C0423113	Telecanthus	0.2	0	0	HPO
SNAI2	C0423318	Heterochromia iridis	0.2	0	0	HPO
SNAI2	C0424688	Small head	0.2	0	0	HPO
SNAI2	C1458155	Mammary Neoplasms	0.212031	1	0	CTD_human
SNAI2	C1836735	hypopigmented skin patch	0.2	0	0	HPO
SNAI2	C1837203	WAARDENBURG SYNDROME, TYPE IID	0.28	0	0	CTD_human
SNAI2	C1865866	Congenital sensorineural hearing loss	0.2	0	0	HPO
SNAI2	C2700265	Waardenburg Syndrome Type 2	0.200549	0	0	ORPHANET
SNAI2	C4020899	Autosomal recessive predisposition	0.2	0	0	HPO
SNAI2	C4024848	Absent pigmentation of the ventral chest	0.2	0	0	HPO
SIGLEC1	C0021400	Influenza	0.2	1	0	CTD_human
TAT	C0025362	Mental Retardation	0.200549	0	0	HPO
TAT	C0037268	Skin Abnormalities	0.2	0	0	HPO
TAT	C0037274	Dermatologic disorders	0.2	0	0	HPO
TAT	C0151686	Growth retardation	0.2	0	0	HPO
TAT	C0268483	Tyrosinemias	0.200824	0	0	CTD_human
TAT	C0268487	Tyrosine Transaminase Deficiency Disease	0.402747	1	5	ORPHANET;UNIPROT
TAT	C0423903	Low intelligence	0.2	0	0	HPO
TAT	C0456070	Growth delay	0.2	0	0	HPO
TAT	C0878787	Growth failure	0.2	0	0	HPO
TAT	C0917816	Mental deficiency	0.2	0	0	HPO
TAT	C1837385	Poor growth	0.2	0	0	HPO
TAT	C1843367	Poor school performance	0.2	0	0	HPO
TAT	C1848678	4-hydroxyphenylpyruvic aciduria	0.2	0	0	HPO
TAT	C1879362	Hypertyrosinemia	0.200549	0	0	HPO
TAT	C3552463	Very poor growth	0.2	0	0	HPO
TAT	C3714756	Intellectual Disability	0.200549	0	0	HPO
TAT	C4020876	Dull intelligence	0.2	0	0	HPO
TAT	C4020899	Autosomal recessive predisposition	0.2	0	0	HPO
TAT	C4020911	Herpetiform corneal ulceration	0.2	0	0	HPO
TBXAS1	C0002871	Anemia	0.2	0	0	HPO
TBXAS1	C0002893	Refractory anemias	0.2	0	0	HPO
TBXAS1	C0011989	Camurati-Engelmann Syndrome	0.2	0	0	HPO
TBXAS1	C0013182	Drug Allergy	0.2	1	0	CTD_human
TBXAS1	C0013491	Ecchymosis	0.2	0	0	HPO
TBXAS1	C0014591	Epistaxis	0.2	0	0	HPO
TBXAS1	C0026987	Myelofibrosis	0.2	0	0	HPO
TBXAS1	C0029464	Osteosclerosis	0.2	0	0	HPO
TBXAS1	C0033578	Prostatic Neoplasms	0.2	1	0	CTD_human
TBXAS1	C0040034	Thrombocytopenia	0.2	0	0	HPO
TBXAS1	C0151529	Bleeding time prolonged	0.2	0	0	HPO
TBXAS1	C0162119	Hemoglobin low	0.2	0	0	HPO
TBXAS1	C0392386	Decreased platelet count	0.2	0	0	HPO
TBXAS1	C0423798	Increased tendency to bruise	0.2	0	0	HPO
TBXAS1	C1835473	Diaphyseal thickening	0.2	0	0	HPO
TBXAS1	C1837514	Phenotypic variability	0.2	0	0	HPO
TBXAS1	C1839039	Highly variable clinical phenotype	0.2	0	0	HPO
TBXAS1	C1839326	Abnormally-shaped vertebrae	0.2	0	0	HPO
TBXAS1	C1840404	Hyperostosis Cranialis Interna	0.2	0	0	HPO
TBXAS1	C1850667	Highly variable phenotype and severity	0.2	0	0	HPO
TBXAS1	C1855340	Bowing of the long bones	0.2	0	0	HPO
TBXAS1	C1855710	Bone marrow hypocellularity	0.2	0	0	HPO
TBXAS1	C1856465	Ghosal Hematodiaphyseal Dysplasia	0.6	1	5	CTD_human;ORPHANET;UNIPROT
TBXAS1	C1866210	Highly variable phenotype, even within families	0.2	0	0	HPO
TBXAS1	C1868085	Craniofacial hyperostosis	0.2	0	0	HPO
TBXAS1	C4020847	Abnormality of pelvic girdle bone morphology	0.2	0	0	HPO
TBXAS1	C4020899	Autosomal recessive predisposition	0.2	0	0	HPO
TBXAS1	C4021741	Abnormal cortical bone morphology	0.2	0	0	HPO
TBXAS1	C4021750	Abnormality of the femur	0.2	0	0	HPO
TBXAS1	C4023616	Abnormality of immune system physiology	0.2	0	0	HPO
TBXAS1	C4025663	Abnormality of the tibia	0.2	0	0	HPO
TBXAS1	C4025814	Abnormality of the metaphyses	0.2	0	0	HPO
TBXAS1	C4280468	Enlargement of the inner surface of the skull bones	0.2	0	0	HPO
TBXAS1	C4280469	Thick inner surface of the skull bones	0.2	0	0	HPO
TBXAS1	C4280470	Overgrowth of the inside of the skull	0.2	0	0	HPO
TBXAS1	C4280471	Increased ossification of the internal surface of the cranial bones	0.2	0	0	HPO
TBXAS1	C4280472	Hypertrophy of the internal surface of the cranial bones	0.2	0	0	HPO
TBXAS1	C4280516	Thick craniofacial bones	0.2	0	0	HPO
TBXAS1	C4280517	Enlargement of craniofacial bones	0.2	0	0	HPO
TBXAS1	C4280518	Hypertrophy of craniofacial bones	0.2	0	0	HPO
NR2F2	C0003492	Aortic coarctation	0.2	0	0	HPO
NR2F2	C0003507	Aortic Valve Stenosis	0.2	0	0	HPO
NR2F2	C0014116	Endocardial Cushion Defects	0.2	0	0	HPO
NR2F2	C0014175	Endometriosis	0.200549	1	0	CTD_human
NR2F2	C0018816	Heart Septal Defects	0.2	0	0	HPO
NR2F2	C0018818	Ventricular Septal Defects	0.2	0	0	HPO
NR2F2	C0019284	Diaphragmatic Hernia	0.2	1	0	CTD_human
NR2F2	C0021361	Female infertility	0.2	1	0	CTD_human
NR2F2	C0039685	Tetralogy of Fallot	0.2	0	0	HPO
NR2F2	C0152101	Hypoplastic Left Heart Syndrome	0.2	0	0	HPO
NR2F2	C0221215	Common atrioventricular canal	0.2	0	0	ORPHANET
NR2F2	C0344735	Partial atrioventricular canal	0.2	0	0	ORPHANET
NR2F2	C0344787	Complete atrioventricular septal defect	0.2	0	0	ORPHANET
NR2F2	C1389016	ATRIOVENTRICULAR CANAL DEFECT	0.2	0	0	HPO
NR2F2	C4014310	CONGENITAL HEART DEFECTS, MULTIPLE TYPES, 4	0.2	1	5	UNIPROT
TSPAN8	C0005586	Bipolar Disorder	0.202682	1	0	PSYGENET
TSPAN8	C0023893	Liver Cirrhosis, Experimental	0.2	1	0	CTD_human
TSPAN8	C0035222	Respiratory Distress Syndrome, Adult	0.2	1	0	CTD_human
TSPAN8	C0036341	Schizophrenia	0.202682	1	0	PSYGENET
TSPAN8	C0525045	Mood Disorders	0.200275	1	0	PSYGENET
TYR	C0001916	Albinism	0.208791	0	0	HPO
TYR	C0004106	Astigmatism	0.2	0	0	HPO
TYR	C0007117	Basal cell carcinoma	0.207547	1	0	CTD_human
TYR	C0016689	Freckles	0.2	0	0	HPO
TYR	C0018784	Sensorineural Hearing Loss (disorder)	0.2	0	0	HPO
TYR	C0020490	Hyperopia	0.2	0	0	HPO
TYR	C0025202	melanoma	0.308255	4	2	CTD_human
TYR	C0027092	Myopia	0.2	0	0	HPO
TYR	C0027962	Melanocytic nevus	0.200549	0	0	HPO
TYR	C0028738	Nystagmus	0.2	0	0	HPO
TYR	C0029131	Optic nerve abnormalities	0.2	0	0	HPO
TYR	C0033975	Psychotic Disorders	0.200549	1	0	PSYGENET
TYR	C0036341	Schizophrenia	0.201374	1	0	PSYGENET
TYR	C0036651	Senile lentigo	0.200275	0	0	HPO
TYR	C0037286	Skin Neoplasms	0.207221	1	0	CTD_human
TYR	C0038379	Strabismus	0.2	0	0	HPO
TYR	C0042798	Low Vision	0.2	0	0	HPO
TYR	C0078917	Albinism, Ocular	0.205964	0	0	HPO
TYR	C0078918	Albinism, Oculocutaneous	0.266968	2	5	CTD_human
TYR	C0085636	Photophobia	0.2	0	0	HPO
TYR	C0151891	Retinal depigmentation	0.2	0	0	HPO
TYR	C0154920	Pigmentary iris degeneration	0.2	0	0	HPO
TYR	C0162835	Hypopigmentation disorder	0.202747	0	0	HPO
TYR	C0234632	Reduced visual acuity	0.2	0	0	HPO
TYR	C0239804	White hair	0.2	0	0	HPO
TYR	C0268494	Oculocutaneous albinism type 1	0.691264	21	79	CTD_human;ORPHANET;UNIPROT
TYR	C0333913	Achromasia	0.2	0	0	HPO
TYR	C0349204	Nonorganic psychosis	0.200275	1	0	PSYGENET
TYR	C0522214	Abnormal visual evoked potential	0.2	0	0	HPO
TYR	C0578626	blue iris (physical finding)	0.2	0	0	HPO
TYR	C1328931	Multiple lentigines	0.2	0	0	HPO
TYR	C1720508	Retinal pigment epithelial abnormality	0.2	0	0	HPO
TYR	C1845069	ALBINISM, OCULAR, WITH LATE-ONSET SENSORINEURAL DEAFNESS (disorder)	0.2	0	0	CTD_human
TYR	C1847024	ALBINISM, OCULOCUTANEOUS, TYPE IB (disorder)	0.680275	8	18	CTD_human;ORPHANET;UNIPROT
TYR	C1848606	Vestibular hypofunction	0.2	0	0	HPO
TYR	C1862475	Abnormality of retinal pigmentation	0.2	0	0	HPO
TYR	C1863198	ALBINISM, OCULAR, WITH SENSORINEURAL DEAFNESS (disorder)	0.2	0	0	ORPHANET
TYR	C2673946	Foveal hypoplasia (finding)	0.2	0	0	HPO
TYR	C2673954	Absent skin pigmentation	0.2	0	0	HPO
TYR	C2676026	Optic nerve dysplasia	0.2	0	0	HPO
TYR	C2752013	Prenatal onset	0.2	0	0	HPO
TYR	C3278401	Hair hypopigmentation	0.2	0	0	HPO
TYR	C3665347	Visual Impairment	0.2	0	0	HPO
TYR	C3806221	Giant melanosomes in melanocytes	0.2	0	0	HPO
TYR	C4020887	Photodysphoria	0.2	0	0	HPO
TYR	C4020899	Autosomal recessive predisposition	0.2	0	0	HPO
TYR	C4072863	Dull foveal reflex	0.2	0	0	HPO
TYR	C4280269	Noncancerous mole	0.2	0	0	HPO
WNT11	C0235833	Congenital diaphragmatic hernia	0.2	1	0	CTD_human
CACNA1F	C0001916	Albinism	0.2	0	0	HPO
CACNA1F	C0004106	Astigmatism	0.200275	0	0	HPO
CACNA1F	C0009398	Color vision defect	0.2	0	0	HPO
CACNA1F	C0027092	Myopia	0.200275	0	0	HPO
CACNA1F	C0028077	Night Blindness	0.211155	0	0	HPO
CACNA1F	C0028738	Nystagmus	0.200549	0	0	HPO
CACNA1F	C0035334	Retinitis Pigmentosa	0.400824	0	0	HPO;ORPHANET
CACNA1F	C0036341	Schizophrenia	0.200275	1	0	PSYGENET
CACNA1F	C0042798	Low Vision	0.2	0	0	HPO
CACNA1F	C0085636	Photophobia	0.2	0	0	HPO
CACNA1F	C0151891	Retinal depigmentation	0.2	0	0	HPO
CACNA1F	C0152191	Scotoma, Central	0.2	0	0	HPO
CACNA1F	C0234629	Abnormal color vision	0.2	0	0	HPO
CACNA1F	C0234632	Reduced visual acuity	0.2	0	0	HPO
CACNA1F	C0268505	Ocular albinism, type II	0.601648	1	1	CTD_human;ORPHANET;UNIPROT
CACNA1F	C0271183	Severe myopia	0.2	0	0	HPO
CACNA1F	C0333913	Achromasia	0.2	0	0	HPO
CACNA1F	C0339535	Night blindness, congenital stationary	0.603571	0	0	CTD_human;HPO;ORPHANET
CACNA1F	C0476397	Electroretinogram abnormal	0.2	0	0	HPO
CACNA1F	C0730290	Cone dystrophy	0.2	0	0	HPO
CACNA1F	C1298695	Hypoplasia of optic disc	0.2	0	0	HPO
CACNA1F	C1301509	Severe visual impairment	0.2	0	0	HPO
CACNA1F	C1306122	Oguchi disease	0.2	0	0	HPO
CACNA1F	C1720508	Retinal pigment epithelial abnormality	0.2	0	0	HPO
CACNA1F	C1837087	Macular pigmentary changes	0.2	0	0	HPO
CACNA1F	C1845407	CONE-ROD DYSTROPHY, X-LINKED, 3	0.200275	0	0	CTD_human
CACNA1F	C1845977	X- linked recessive	0.2	0	0	HPO
CACNA1F	C1848172	NIGHT BLINDNESS, CONGENITAL STATIONARY, TYPE 2A	0.28522	5	10	UNIPROT
CACNA1F	C1862475	Abnormality of retinal pigmentation	0.2	0	0	HPO
CACNA1F	C2673946	Foveal hypoplasia (finding)	0.2	0	0	HPO
CACNA1F	C3151111	Abnormal rod and cone electroretinograms	0.2	0	0	HPO
CACNA1F	C3551052	Night blindness, stationary	0.2	0	0	HPO
CACNA1F	C3552853	Color vision defect, severe	0.2	0	0	HPO
CACNA1F	C3665347	Visual Impairment	0.2	0	0	HPO
CACNA1F	C4020885	Difficulties with night vision	0.2	0	0	HPO
CACNA1F	C4020887	Photodysphoria	0.2	0	0	HPO
CACNA1F	C4021768	Abnormality of metabolism/homeostasis	0.2	0	0	HPO
CACNA1F	C4024756	Abnormality of macular pigmentation	0.2	0	0	HPO
CACNA1F	C4048798	Night blindness, congenital stationary, complete	0.200275	0	0	HPO
CACNA1F	C4072827	Cone/cone-rod dystrophy	0.2	0	0	HPO
CACNA1F	C4072863	Dull foveal reflex	0.2	0	0	HPO
CACNA1F	C4072995	Difficulty adjusting from light to dark	0.2	0	0	HPO
CACNA1F	C4280624	Blind spot located at fixation point	0.2	0	0	HPO
ADAM33	C0085129	Bronchial Hyperreactivity	0.20921	1	0	CTD_human
APOL4	C0036341	Schizophrenia	0.204814	0	0	CTD_human
GDF5	C0003873	Rheumatoid Arthritis	0.203008	1	0	CTD_human
GDF5	C0006386	Bunion	0.2	0	0	HPO
GDF5	C0009917	Contracture	0.2	0	0	HPO
GDF5	C0009918	Contracture of joint	0.2	0	0	HPO
GDF5	C0016202	Flatfoot	0.2	0	0	HPO
GDF5	C0018536	Hallux Valgus	0.2	0	0	HPO
GDF5	C0018784	Sensorineural Hearing Loss (disorder)	0.2	0	0	HPO
GDF5	C0019555	Hip Dislocation, Congenital	0.205913	0	0	HPO
GDF5	C0020608	Hypodontia	0.2	0	0	HPO
GDF5	C0025995	Micromelia	0.2	0	0	HPO
GDF5	C0029408	Degenerative polyarthritis	0.231707	1	0	CTD_human
GDF5	C0029410	Osteoarthritis of hip	0.205364	0	0	HPO
GDF5	C0029422	Osteochondrodysplasias	0.200275	0	0	HPO
GDF5	C0037822	Speech Disorders	0.2	0	0	HPO
GDF5	C0037932	Curvature of spine	0.2	0	0	HPO
GDF5	C0152427	Polydactyly	0.2	0	0	HPO
GDF5	C0152441	Madelung Deformity	0.2	0	0	HPO
GDF5	C0162298	Joint stiffness	0.2	0	0	HPO
GDF5	C0175700	Multiple synostosis syndrome	0.200824	0	0	ORPHANET
GDF5	C0221357	Brachydactyly	0.200824	0	0	HPO
GDF5	C0231679	Ulnar deviation of the fingers	0.2	0	0	HPO
GDF5	C0239174	Late tooth eruption	0.2	0	0	HPO
GDF5	C0263523	Micronychia (disorder)	0.2	0	0	HPO
GDF5	C0264133	Acquired flat foot	0.2	0	0	HPO
GDF5	C0265260	Chondrodysplasia, Grebe type	0.681648	1	1	CTD_human;ORPHANET;UNIPROT
GDF5	C0265642	Talipes Equinovalgus	0.2	0	0	HPO
GDF5	C0265654	Tarsal Coalition	0.2	0	0	HPO
GDF5	C0333068	Flexion contracture	0.2	0	0	HPO
GDF5	C0338656	Impaired cognition	0.2	0	0	HPO
GDF5	C0342282	Symphalangism-brachydactyly syndrome	0.2	0	0	ORPHANET
GDF5	C0345375	Congenital hypoplasia of femur	0.2	0	0	HPO
GDF5	C0349588	Short stature	0.2	0	0	HPO
GDF5	C0409348	Flexion contracture of proximal interphalangeal joint	0.2	0	0	HPO
GDF5	C0409477	Ankylosis of the elbow joint	0.2	0	0	HPO
GDF5	C0410740	Acquired deformity of finger	0.2	0	0	HPO
GDF5	C0424731	Single transverse palmar crease	0.2	0	0	HPO
GDF5	C0426421	Wide nose	0.2	0	0	HPO
GDF5	C0426422	Narrow nose	0.2	0	0	HPO
GDF5	C0431863	Carpal synostosis	0.2	0	0	HPO
GDF5	C0431890	Hypoplasia of thumb	0.2	0	0	HPO
GDF5	C0431904	Ulnar polydactyly of fingers	0.2	0	0	HPO
GDF5	C0432040	Simple syndactyly of toes, first web space	0.2	0	0	HPO
GDF5	C0575897	Thumb deformity	0.2	0	0	HPO
GDF5	C0595939	Stillbirth	0.2	0	0	HPO
GDF5	C0683322	Mental impairment	0.2	0	0	HPO
GDF5	C0685381	Congenital hypoplasia of radius	0.2	0	0	HPO
GDF5	C0700208	Acquired scoliosis	0.2	0	0	HPO
GDF5	C0877165	Short phalanx of finger	0.2	0	0	HPO
GDF5	C1261473	Sarcoma	0.2	0	0	HPO
GDF5	C1300268	Brachydactyly syndrome type C	0.2	0	0	ORPHANET
GDF5	C1306065	DEVELOPMENTAL DYSPLASIA OF THE HIP 1	0.2	1	0	CTD_human
GDF5	C1578482	Valgus deformities of feet	0.2	0	0	HPO
GDF5	C1739384	Angel shaped phalangoepiphyseal dysplasia	0.2	0	0	ORPHANET
GDF5	C1832117	Short upper arms	0.2	0	0	HPO
GDF5	C1832119	Fibular hypoplasia	0.2	0	0	HPO
GDF5	C1832702	BRACHYDACTYLY, TYPE A2	0.681374	1	2	CTD_human;HPO;ORPHANET;UNIPROT
GDF5	C1832708	MULTIPLE SYNOSTOSES SYNDROME 2	0.480275	5	3	CTD_human;UNIPROT
GDF5	C1834034	Absent/hypoplastic middle phalanx of 5th finger	0.2	0	0	HPO
GDF5	C1834060	Short middle phalanx of the 5th finger	0.2	0	0	HPO
GDF5	C1835763	Vertebral body fusion	0.2	0	0	HPO
GDF5	C1836186	Fibular aplasia	0.2	0	0	HPO
GDF5	C1836192	Aplasia/Hypoplasia involving the metacarpal bones	0.2	0	0	HPO
GDF5	C1836193	Synostosis of carpal bones	0.2	0	0	HPO
GDF5	C1836195	Hypoplastic toes	0.2	0	0	HPO
GDF5	C1836212	Fifth finger symphalangism	0.2	0	0	HPO
GDF5	C1837084	Short metacarpal	0.2	0	0	HPO
GDF5	C1840087	Radial ray hypoplasia	0.2	0	0	HPO
GDF5	C1844709	Second finger clinodactyly	0.2	0	0	HPO
GDF5	C1844891	Ulnar angulation of the index finger	0.2	0	0	HPO
GDF5	C1844947	Death in early childhood	0.2	0	0	HPO
GDF5	C1846950	Short middle phalanges	0.2	0	0	HPO
GDF5	C1848673	Hypoplastic feet	0.2	0	0	HPO
GDF5	C1849020	Short metatarsal	0.2	0	0	HPO
GDF5	C1849073	Fused vertebrae	0.2	0	0	HPO
GDF5	C1849311	Short first metacarpals	0.2	0	0	HPO
GDF5	C1849937	Short limb dwarfism, disproportionate	0.2	0	0	HPO
GDF5	C1850049	Bilateral fifth finger clinodactyly	0.2	0	0	HPO
GDF5	C1850259	Short tibia	0.2	0	0	HPO
GDF5	C1850530	Flexion contractures of joints	0.2	0	0	HPO
GDF5	C1855340	Bowing of the long bones	0.2	0	0	HPO
GDF5	C1856732	Hypoplastic/aplastic fibulae	0.2	0	0	HPO
GDF5	C1856738	Fibular hypoplasia and complex brachydactyly	0.680549	5	4	CTD_human;ORPHANET;UNIPROT
GDF5	C1856742	Malaligned carpal bone	0.2	0	0	HPO
GDF5	C1856746	Deformed tarsal bones	0.2	0	0	HPO
GDF5	C1856749	Hypoplastic-absent toenails	0.2	0	0	HPO
GDF5	C1856912	Disproportionately short middle phalanges	0.2	0	0	HPO
GDF5	C1857108	Decreased joint mobility	0.2	0	0	HPO
GDF5	C1858430	Death in infancy	0.2	0	0	HPO
GDF5	C1859399	Radial bowing	0.2	0	0	HPO
GDF5	C1859481	Abnormal finger flexion creases	0.2	0	0	HPO
GDF5	C1860105	Severe short-limb dwarfism	0.2	0	0	HPO
GDF5	C1860107	Distal femoral bowing	0.2	0	0	HPO
GDF5	C1860111	Abnormally shaped carpal bones	0.2	0	0	HPO
GDF5	C1860176	Very short digits	0.2	0	0	HPO
GDF5	C1860179	Valgus hand deformity	0.2	0	0	HPO
GDF5	C1860182	Aplasia/Hypoplasia of metatarsal bones	0.2	0	0	HPO
GDF5	C1860614	ULNAR HYPOPLASIA	0.2	0	0	HPO
GDF5	C1860828	Cone-shaped epiphyses of middle phalanges	0.2	0	0	HPO
GDF5	C1861385	SYMPHALANGISM, PROXIMAL	0.600824	0	0	CTD_human;HPO;ORPHANET
GDF5	C1862095	Bilateral single transverse palmar creases	0.2	0	0	HPO
GDF5	C1862103	Brachydactyly type C	0.683297	3	5	CTD_human;HPO;ORPHANET;UNIPROT
GDF5	C1862132	Short ulnae	0.2	0	0	HPO
GDF5	C1862142	Short index finger	0.2	0	0	HPO
GDF5	C1862144	Hypoplastic/aplastic middle phalanx (2nd finger)	0.2	0	0	HPO
GDF5	C1862147	Medially deviated second toe	0.2	0	0	HPO
GDF5	C1862151	BRACHYDACTYLY, TYPE A1 (disorder)	0.200275	0	0	ORPHANET
GDF5	C1863360	Radiohumeral synostosis of elbow	0.2	0	0	HPO
GDF5	C1864365	Acromesomelia	0.2	0	0	HPO
GDF5	C1865037	Cone-shaped epiphyses	0.2	0	0	HPO
GDF5	C1865992	Short hallux	0.2	0	0	HPO
GDF5	C1866730	Rhizomelia	0.2	0	0	HPO
GDF5	C1867131	Broad hallux	0.2	0	0	HPO
GDF5	C1868577	Patella aplasia-hypoplasia	0.2	0	0	HPO
GDF5	C2930865	Ramer Ladda syndrome	0.2	0	0	HPO
GDF5	C2930970	Acromesomelic dysplasia Hunter-Thompson type	0.48	0	0	CTD_human;ORPHANET
GDF5	C3179508	Thumb absent or hypoplastic	0.2	0	0	HPO
GDF5	C3278509	Spinal fusion	0.2	0	0	HPO
GDF5	C3553754	Absent toes	0.2	0	0	HPO
GDF5	C3554446	BRACHYDACTYLY, TYPE A1, C	0.28	2	1	UNIPROT
GDF5	C3554614	Ulnar deviation of 3rd fingers	0.2	0	0	HPO
GDF5	C3809104	SYMPHALANGISM, PROXIMAL, 1B	0.2	2	3	UNIPROT
GDF5	C4020866	Equinovalgus deformity	0.2	0	0	HPO
GDF5	C4020891	Pinched nasal bridge	0.2	0	0	HPO
GDF5	C4020899	Autosomal recessive predisposition	0.2	0	0	HPO
GDF5	C4021399	Finger symphalangism	0.2	0	0	HPO
GDF5	C4021427	Complete duplication of distal phalanx of the thumb	0.2	0	0	HPO
GDF5	C4021432	Triangular shaped proximal phalanx of the 2nd finger	0.2	0	0	HPO
GDF5	C4021454	Triangular epiphysis of the proximal phalanx of the 2nd finger	0.2	0	0	HPO
GDF5	C4021455	Enlarged epiphysis of the proximal phalanx of the 2nd finger	0.2	0	0	HPO
GDF5	C4021465	Pseudoepiphyses of the 2nd finger	0.2	0	0	HPO
GDF5	C4021469	Short 3rd finger	0.2	0	0	HPO
GDF5	C4021480	Pseudoepiphyses of the 3rd finger	0.2	0	0	HPO
GDF5	C4021487	Triangular epiphysis of the proximal phalanx of the 3rd finger	0.2	0	0	HPO
GDF5	C4021488	Enlarged epiphysis of the proximal phalanx of the 3rd finger	0.2	0	0	HPO
GDF5	C4021490	Triangular epiphysis of the middle phalanx of the 3rd finger	0.2	0	0	HPO
GDF5	C4021611	Abnormality of epiphysis morphology	0.2	0	0	HPO
GDF5	C4021735	Abnormality of the hip bone	0.2	0	0	HPO
GDF5	C4021782	Abnormality of the fingernails	0.2	0	0	HPO
GDF5	C4022107	Aplasia of the middle phalanges of the toes	0.2	0	0	HPO
GDF5	C4023122	Hypersegmentation of proximal phalanx of third finger	0.2	0	0	HPO
GDF5	C4023124	Short digit	0.2	0	0	HPO
GDF5	C4023976	Aplasia/Hypoplasia of the middle phalanges of the toes	0.2	0	0	HPO
GDF5	C4024098	Aplasia/Hypoplasia of the 1st metacarpal	0.2	0	0	HPO
GDF5	C4024235	Stippling of the epiphysis of the distal phalanx of the thumb	0.2	0	0	HPO
GDF5	C4024283	Triangular shaped middle phalanx of the 2nd finger	0.2	0	0	HPO
GDF5	C4024310	Triangular epiphysis of the middle phalanx of the 2nd finger	0.2	0	0	HPO
GDF5	C4024317	Enlarged epiphysis of the middle phalanx of the 2nd finger	0.2	0	0	HPO
GDF5	C4024318	Bracket epiphysis of the middle phalanx of the 2nd finger	0.2	0	0	HPO
GDF5	C4024349	Triangular shaped proximal phalanx of the 3rd finger	0.2	0	0	HPO
GDF5	C4024362	Triangular shaped middle phalanx of the 3rd finger	0.2	0	0	HPO
GDF5	C4024441	Enlarged epiphysis of the middle phalanx of the 3rd finger	0.2	0	0	HPO
GDF5	C4024536	Bracket epiphysis of the middle phalanx of the 5th finger	0.2	0	0	HPO
GDF5	C4024552	Triangular shaped middle phalanx of the 5th finger	0.2	0	0	HPO
GDF5	C4025080	Hypersegmentation of proximal phalanx of second finger	0.2	0	0	HPO
GDF5	C4025089	Shortening of all proximal phalanges of the fingers	0.2	0	0	HPO
GDF5	C4025093	Cuboidal metacarpal	0.2	0	0	HPO
GDF5	C4025117	Metacarpophalangeal synostosis	0.2	0	0	HPO
GDF5	C4025660	Abnormality of the ankles	0.2	0	0	HPO
GDF5	C4025662	Abnormality of the ulna	0.2	0	0	HPO
GDF5	C4025663	Abnormality of the tibia	0.2	0	0	HPO
GDF5	C4025675	Abnormality of the radius	0.2	0	0	HPO
GDF5	C4280538	Curvature of little finger	0.2	0	0	HPO
GDF5	C4280567	Abnormal skeletal development	0.2	0	0	HPO
GDF5	C4280630	Pinched bridge of nose	0.2	0	0	HPO
CAPG	C0007134	Renal Cell Carcinoma	0.2	1	0	CTD_human
CAPG	C0022548	Keloid	0.2	1	0	CTD_human
CAPG	C0023467	Leukemia, Myelocytic, Acute	0.2	1	0	CTD_human
CAPG	C0023893	Liver Cirrhosis, Experimental	0.2	1	0	CTD_human
CAPG	C0152013	Adenocarcinoma of lung (disorder)	0.2	1	0	CTD_human
GPR101	C0001206	Acromegaly	0.200549	0	0	ORPHANET
GPR101	C3891556	CHROMOSOME Xq26.3 DUPLICATION SYNDROME	0.200549	0	0	ORPHANET
GPR101	C4012409	PITUITARY ADENOMA, GROWTH HORMONE-SECRETING, 2	0.2	1	1	UNIPROT
RASAL1	C0022658	Kidney Diseases	0.2	1	0	CTD_human
L3MBTL3	C0025149	Medulloblastoma	0.2	1	0	CTD_human
APOL1	C0036341	Schizophrenia	0.208595	0	0	CTD_human
APOL1	C2675525	FOCAL SEGMENTAL GLOMERULOSCLEROSIS 4, SUSCEPTIBILITY TO	0.4	1	3	CTD_human;UNIPROT
OASL	C0021400	Influenza	0.2	1	0	CTD_human
AOC3	C0011849	Diabetes Mellitus	0.201648	1	0	CTD_human
AOC3	C0011853	Diabetes Mellitus, Experimental	0.2	1	0	CTD_human
AOC3	C0011881	Diabetic Nephropathy	0.2	1	0	CTD_human
AOC3	C0020538	Hypertensive disease	0.200275	1	0	CTD_human
AOC3	C0030524	Paratuberculosis	0.2	1	0	CTD_human
AOC3	C0403447	Chronic Kidney Insufficiency	0.2	1	0	CTD_human
CBL	C0003507	Aortic Valve Stenosis	0.2	0	0	HPO
CBL	C0005745	Blepharoptosis	0.2	0	0	HPO
CBL	C0008073	Developmental Disabilities	0.2	1	0	CTD_human
CBL	C0010417	Cryptorchidism	0.400275	1	0	CTD_human;HPO
CBL	C0018273	Growth Disorders	0.2	1	0	CTD_human
CBL	C0020534	Orbital separation excessive	0.2	0	0	HPO
CBL	C0023012	Language Delay	0.2	0	0	HPO
CBL	C0026266	Mitral Valve Insufficiency	0.2	0	0	HPO
CBL	C0026827	Muscle hypotonia	0.2	0	0	HPO
CBL	C0042384	Vasculitis	0.2	1	0	CTD_human
CBL	C0086437	Joint laxity	0.2	0	0	HPO
CBL	C0149630	Bicuspid aortic valve	0.2	0	0	HPO
CBL	C0152421	Macrotia	0.2	0	0	HPO
CBL	C0158465	Acquired cubitus valgus	0.2	0	0	HPO
CBL	C0221217	Neck webbing	0.2	0	0	HPO
CBL	C0221263	Cafe-au-Lait Spots	0.2	0	0	HPO
CBL	C0221354	Frontal bossing	0.2	0	0	HPO
CBL	C0233715	Speech impairment	0.2	0	0	HPO
CBL	C0239234	Low set ears	0.2	0	0	HPO
CBL	C0241210	Speech Delay	0.2	0	0	HPO
CBL	C0265974	Birthmark	0.2	0	0	HPO
CBL	C0349639	Juvenile Myelomonocytic Leukemia	0.604396	3	2	CTD_human;HPO;ORPHANET
CBL	C0423110	Downward slant of palpebral fissure	0.2	0	0	HPO
CBL	C0431478	Posteriorly rotated ear	0.2	0	0	HPO
CBL	C0454644	Delayed speech and language development	0.2	0	0	HPO
CBL	C0521525	Short neck	0.2	0	0	HPO
CBL	C0544886	Somatic mutation	0.2	0	0	HPO
CBL	C0554972	Large auricle	0.2	0	0	HPO
CBL	C0557874	Global developmental delay	0.2	0	0	HPO
CBL	C0678230	Congenital Epicanthus	0.2	0	0	HPO
CBL	C1827524	Wide spaced nipples	0.2	0	0	HPO
CBL	C1835581	Large protruding ears	0.2	0	0	HPO
CBL	C1835884	Triangular face	0.2	0	0	HPO
CBL	C1836542	Depressed nasal bridge	0.2	0	0	HPO
CBL	C1836543	Thick vermilion border	0.2	0	0	HPO
CBL	C1837514	Phenotypic variability	0.2	0	0	HPO
CBL	C1837770	Sparse hair	0.2	0	0	HPO
CBL	C1839039	Highly variable clinical phenotype	0.2	0	0	HPO
CBL	C1839797	Deep philtrum	0.2	0	0	HPO
CBL	C1844820	Range of joint movement increased	0.2	0	0	HPO
CBL	C1848570	Large, floppy ears	0.2	0	0	HPO
CBL	C1850189	Large pinnae	0.2	0	0	HPO
CBL	C1850667	Highly variable phenotype and severity	0.2	0	0	HPO
CBL	C1855062	Large dysplastic ears	0.2	0	0	HPO
CBL	C1860838	Large prominent ears	0.2	0	0	HPO
CBL	C1860844	Thin, sparse hair	0.2	0	0	HPO
CBL	C1864897	Cognitive delay	0.2	0	0	HPO
CBL	C1865014	Long philtrum	0.2	0	0	HPO
CBL	C1866210	Highly variable phenotype, even within families	0.2	0	0	HPO
CBL	C2051831	Pectus excavatum	0.2	0	0	HPO
CBL	C3150803	NOONAN SYNDROME-LIKE DISORDER WITH OR WITHOUT JUVENILE MYELOMONOCYTIC LEUKEMIA	0.600275	1	8	CTD_human;ORPHANET;UNIPROT
CBL	C3550546	Depressed nasal root/bridge	0.2	0	0	HPO
CBL	C3551535	Mitral regurgitation, mild	0.2	0	0	HPO
CBL	C4020861	Depressed philtrum	0.2	0	0	HPO
CBL	C4020875	Mental and motor retardation	0.2	0	0	HPO
CBL	C4280495	Concave bridge of nose	0.2	0	0	HPO
SERPINB7	C0020458	Hyperhidrosis disorder	0.2	0	0	HPO
SERPINB7	C0022596	Palmoplantar Keratosis	0.200549	0	0	HPO
SERPINB7	C0038990	Sweating	0.2	0	0	HPO
SERPINB7	C0700590	Increased sweating	0.2	0	0	HPO
SERPINB7	C1274743	Hyperhidrosis Palmaris Et Plantaris	0.2	0	0	HPO
SERPINB7	C3810072	PALMOPLANTAR KERATODERMA, NAGASHIMA TYPE	0.2	0	0	ORPHANET
SERPINB7	C4020899	Autosomal recessive predisposition	0.2	0	0	HPO
CEACAM21	C0036341	Schizophrenia	0.200275	1	1	PSYGENET
SLC6A5	C0001973	Alcoholic Intoxication, Chronic	0.200275	1	0	PSYGENET
SLC6A5	C0003578	Apnea	0.4	1	0	CTD_human;HPO
SLC6A5	C0006111	Brain Diseases	0.2	1	0	CTD_human
SLC6A5	C0026826	Muscle Hypertonia	0.2	0	0	HPO
SLC6A5	C0036341	Schizophrenia	0.205689	2	0	PSYGENET
SLC6A5	C0221170	Muscular stiffness	0.2	0	0	HPO
SLC6A5	C0234166	Hyperexplexia	0.202198	0	0	HPO
SLC6A5	C1740801	Exaggerated startle response	0.2	0	0	HPO
SLC6A5	C1835614	Hereditary Hyperexplexia	0.4	1	0	CTD_human;ORPHANET
SLC6A5	C1836014	Exaggerated acoustic startle response	0.2	0	0	HPO
SLC6A5	C1848918	Increased startle response	0.2	0	0	HPO
SLC6A5	C1848924	Infantile onset	0.2	0	0	HPO
SLC6A5	C3553288	HYPEREKPLEXIA 3	0.28	1	10	UNIPROT
SLC6A5	C4020899	Autosomal recessive predisposition	0.2	0	0	HPO
ABCG2	C0001430	Adenoma	0.200275	1	0	CTD_human
ABCG2	C0003873	Rheumatoid Arthritis	0.2	1	0	CTD_human
ABCG2	C0009404	Colorectal Neoplasms	0.208096	2	0	CTD_human
ABCG2	C0023892	Biliary cirrhosis	0.2	1	0	CTD_human
ABCG2	C0024668	Mammary Neoplasms, Experimental	0.2	1	0	CTD_human
ABCG2	C0027765	nervous system disorder	0.2	1	0	CTD_human
ABCG2	C0041755	Adverse reaction to drug	0.2	1	0	CTD_human
ABCG2	C0079744	Diffuse Large B-Cell Lymphoma	0.203506	1	0	CTD_human
ABCG2	C1168401	Squamous cell carcinoma of the head and neck	0.200549	1	0	CTD_human
ABCG2	C1458155	Mammary Neoplasms	0.21968	1	0	CTD_human
ABCG2	C1961099	Precursor T-Cell Lymphoblastic Leukemia-Lymphoma	0.200275	1	0	CTD_human
GTF2IRD1	C0000737	Abdominal Pain	0.2	0	0	HPO
GTF2IRD1	C0003467	Anxiety	0.2	0	0	HPO
GTF2IRD1	C0003499	Supravalvular aortic stenosis	0.200275	0	0	HPO
GTF2IRD1	C0003862	Arthralgia	0.2	0	0	HPO
GTF2IRD1	C0004352	Autistic Disorder	0.2	0	0	HPO
GTF2IRD1	C0005744	Blepharophimosis	0.2	0	0	HPO
GTF2IRD1	C0006386	Bunion	0.2	0	0	HPO
GTF2IRD1	C0007786	Brain Ischemia	0.2	0	0	HPO
GTF2IRD1	C0009806	Constipation	0.2	0	0	HPO
GTF2IRD1	C0011581	Depressive disorder	0.2	0	0	HPO
GTF2IRD1	C0012811	Colon diverticulum anatomic structure	0.2	0	0	HPO
GTF2IRD1	C0012819	Diverticular disease of colon	0.2	0	0	HPO
GTF2IRD1	C0015371	Extrapyramidal Disorders	0.2	0	0	HPO
GTF2IRD1	C0016202	Flatfoot	0.2	0	0	HPO
GTF2IRD1	C0018536	Hallux Valgus	0.2	0	0	HPO
GTF2IRD1	C0018784	Sensorineural Hearing Loss (disorder)	0.2	0	0	HPO
GTF2IRD1	C0019294	Hernia, Inguinal	0.2	0	0	HPO
GTF2IRD1	C0019825	Hoarseness	0.2	0	0	HPO
GTF2IRD1	C0020437	Hypercalcemia	0.2	0	0	HPO
GTF2IRD1	C0020438	Hypercalciuria	0.2	0	0	HPO
GTF2IRD1	C0020545	Hypertension, Renovascular	0.2	0	0	HPO
GTF2IRD1	C0020608	Hypodontia	0.2	0	0	HPO
GTF2IRD1	C0022821	Kyphosis deformity of spine	0.2	0	0	HPO
GTF2IRD1	C0024003	Lordosis	0.2	0	0	HPO
GTF2IRD1	C0024421	Macroglossia	0.2	0	0	HPO
GTF2IRD1	C0024433	Macrostomia	0.2	0	0	HPO
GTF2IRD1	C0024636	Malocclusion	0.2	0	0	HPO
GTF2IRD1	C0025362	Mental Retardation	0.2	0	0	HPO
GTF2IRD1	C0025990	Micrognathism	0.2	0	0	HPO
GTF2IRD1	C0026266	Mitral Valve Insufficiency	0.2	0	0	HPO
GTF2IRD1	C0026267	Mitral Valve Prolapse Syndrome	0.2	0	0	HPO
GTF2IRD1	C0026827	Muscle hypotonia	0.2	0	0	HPO
GTF2IRD1	C0026838	Muscle Spasticity	0.2	0	0	HPO
GTF2IRD1	C0027498	Nausea and vomiting	0.2	0	0	HPO
GTF2IRD1	C0028754	Obesity	0.2	0	0	HPO
GTF2IRD1	C0028768	Obsessive-Compulsive Disorder	0.2	0	0	HPO
GTF2IRD1	C0033687	Proteinuria	0.2	0	0	HPO
GTF2IRD1	C0034880	Hyperacusis	0.2	0	0	HPO
GTF2IRD1	C0035078	Kidney Failure	0.2	0	0	HPO
GTF2IRD1	C0038379	Strabismus	0.2	0	0	HPO
GTF2IRD1	C0038454	Cerebrovascular accident	0.2	0	0	HPO
GTF2IRD1	C0040822	Tremor	0.2	0	0	HPO
GTF2IRD1	C0042798	Low Vision	0.2	0	0	HPO
GTF2IRD1	C0149754	Cellulitis of periorbital region	0.2	0	0	HPO
GTF2IRD1	C0151205	Periorbital edema	0.2	0	0	HPO
GTF2IRD1	C0151576	Elevated creatine kinase	0.2	0	0	HPO
GTF2IRD1	C0151889	Hyperreflexia	0.2	0	0	HPO
GTF2IRD1	C0152421	Macrotia	0.2	0	0	HPO
GTF2IRD1	C0162298	Joint stiffness	0.2	0	0	HPO
GTF2IRD1	C0175702	Williams Syndrome	0.485769	1	0	CTD_human;ORPHANET
GTF2IRD1	C0221209	Pelvic kidney	0.2	0	0	HPO
GTF2IRD1	C0234133	Extrapyramidal sign	0.2	0	0	HPO
GTF2IRD1	C0234144	Dysgraphia	0.2	0	0	HPO
GTF2IRD1	C0234162	Cerebellar Dysmetria	0.2	0	0	HPO
GTF2IRD1	C0237326	Dyschezia	0.2	0	0	HPO
GTF2IRD1	C0239676	High forehead	0.2	0	0	HPO
GTF2IRD1	C0240295	Mandibular hypoplasia	0.2	0	0	HPO
GTF2IRD1	C0240340	Microdontia (disorder)	0.2	0	0	HPO
GTF2IRD1	C0241005	Creatine phosphokinase serum increased	0.2	0	0	HPO
GTF2IRD1	C0264133	Acquired flat foot	0.2	0	0	HPO
GTF2IRD1	C0266061	Open Bite	0.2	0	0	HPO
GTF2IRD1	C0266623	Congenital anomaly of neck	0.2	0	0	HPO
GTF2IRD1	C0271441	Chronic otitis media	0.2	0	0	HPO
GTF2IRD1	C0332606	Elfin facies	0.2	0	0	HPO
GTF2IRD1	C0345030	Peripheral pulmonary artery stenosis	0.2	0	0	HPO
GTF2IRD1	C0349588	Short stature	0.2	0	0	HPO
GTF2IRD1	C0376634	Craniofacial Abnormalities	0.200275	1	0	CTD_human
GTF2IRD1	C0423903	Low intelligence	0.2	0	0	HPO
GTF2IRD1	C0424688	Small head	0.2	0	0	HPO
GTF2IRD1	C0424810	Periorbital swelling	0.2	0	0	HPO
GTF2IRD1	C0426414	Small nose	0.2	0	0	HPO
GTF2IRD1	C0426848	Sacral dimples	0.2	0	0	HPO
GTF2IRD1	C0554972	Large auricle	0.2	0	0	HPO
GTF2IRD1	C0575167	Deformity of neck	0.2	0	0	HPO
GTF2IRD1	C0576093	Knee joint valgus deformity	0.2	0	0	HPO
GTF2IRD1	C0581342	Redundant skin	0.2	0	0	HPO
GTF2IRD1	C0600104	Obsessive compulsive behavior	0.2	0	0	HPO
GTF2IRD1	C0678230	Congenital Epicanthus	0.2	0	0	HPO
GTF2IRD1	C0743359	ear infection chronic	0.2	0	0	HPO
GTF2IRD1	C0751466	Phonophobia	0.2	0	0	HPO
GTF2IRD1	C0917798	Cerebral Ischemia	0.2	0	0	HPO
GTF2IRD1	C0917801	Sleeplessness	0.2	0	0	HPO
GTF2IRD1	C0917816	Mental deficiency	0.2	0	0	HPO
GTF2IRD1	C1263846	Attention deficit hyperactivity disorder	0.2	0	0	HPO
GTF2IRD1	C1305420	Prominent ear	0.2	0	0	HPO
GTF2IRD1	C1565489	Renal Insufficiency	0.2	0	0	HPO
GTF2IRD1	C1835581	Large protruding ears	0.2	0	0	HPO
GTF2IRD1	C1836150	Gait imbalance	0.2	0	0	HPO
GTF2IRD1	C1837279	Hypoplastic toenails	0.2	0	0	HPO
GTF2IRD1	C1837463	Narrow face	0.2	0	0	HPO
GTF2IRD1	C1839604	Renal failure in adulthood	0.2	0	0	HPO
GTF2IRD1	C1839739	Prominent lower lip	0.2	0	0	HPO
GTF2IRD1	C1839764	Broad flat nasal bridge	0.2	0	0	HPO
GTF2IRD1	C1843367	Poor school performance	0.2	0	0	HPO
GTF2IRD1	C1844505	Pointed chin	0.2	0	0	HPO
GTF2IRD1	C1845112	Hyperkyphosis	0.2	0	0	HPO
GTF2IRD1	C1845847	Coarse facial features	0.2	0	0	HPO
GTF2IRD1	C1848570	Large, floppy ears	0.2	0	0	HPO
GTF2IRD1	C1849089	Broad forehead	0.2	0	0	HPO
GTF2IRD1	C1849121	Thin face	0.2	0	0	HPO
GTF2IRD1	C1849367	Nasal bridge wide	0.2	0	0	HPO
GTF2IRD1	C1850049	Bilateral fifth finger clinodactyly	0.2	0	0	HPO
GTF2IRD1	C1850189	Large pinnae	0.2	0	0	HPO
GTF2IRD1	C1853246	Everted lower lip vermilion	0.2	0	0	HPO
GTF2IRD1	C1854114	Short nose	0.2	0	0	HPO
GTF2IRD1	C1855062	Large dysplastic ears	0.2	0	0	HPO
GTF2IRD1	C1855285	Protruding ears	0.2	0	0	HPO
GTF2IRD1	C1856872	Sloping shoulders	0.2	0	0	HPO
GTF2IRD1	C1857130	Hypoplastic mandible condyle	0.2	0	0	HPO
GTF2IRD1	C1857486	Low-set, posteriorly rotated ears	0.2	0	0	HPO
GTF2IRD1	C1860838	Large prominent ears	0.2	0	0	HPO
GTF2IRD1	C1865014	Long philtrum	0.2	0	0	HPO
GTF2IRD1	C1866234	Protruding lower lip	0.2	0	0	HPO
GTF2IRD1	C1867873	Failure to thrive in infancy	0.2	0	0	HPO
GTF2IRD1	C1956257	Pulmonary Stenosis	0.2	0	0	HPO
GTF2IRD1	C2053437	Full lower lip	0.2	0	0	HPO
GTF2IRD1	C2677762	Tall forehead	0.2	0	0	HPO
GTF2IRD1	C3551535	Mitral regurgitation, mild	0.2	0	0	HPO
GTF2IRD1	C3665347	Visual Impairment	0.2	0	0	HPO
GTF2IRD1	C3714756	Intellectual Disability	0.2	0	0	HPO
GTF2IRD1	C4020847	Abnormality of pelvic girdle bone morphology	0.2	0	0	HPO
GTF2IRD1	C4020876	Dull intelligence	0.2	0	0	HPO
GTF2IRD1	C4020884	Anxiety disease	0.2	0	0	HPO
GTF2IRD1	C4021242	Hypoplasia of the zygomatic bone	0.2	0	0	HPO
GTF2IRD1	C4021782	Abnormality of the fingernails	0.2	0	0	HPO
GTF2IRD1	C4021800	Enamel abnormalities	0.2	0	0	HPO
GTF2IRD1	C4022386	Overfriendliness	0.2	0	0	HPO
GTF2IRD1	C4024665	High-grade hypermetropia	0.2	0	0	HPO
GTF2IRD1	C4025788	Nystagmus-induced head nodding	0.2	0	0	HPO
GTF2IRD1	C4072825	Thickened facial skin with coarse facial features	0.2	0	0	HPO
GTF2IRD1	C4072879	Small cheekbone	0.2	0	0	HPO
GTF2IRD1	C4280262	Dystrophic tooth enamel	0.2	0	0	HPO
GTF2IRD1	C4280368	Hypotrophic cheekbone	0.2	0	0	HPO
GTF2IRD1	C4280369	Flattening of the zygomatic bone	0.2	0	0	HPO
GTF2IRD1	C4280370	Depressed cheekbone	0.2	0	0	HPO
GTF2IRD1	C4280538	Curvature of little finger	0.2	0	0	HPO
GTF2IRD1	C4280611	Decreased size of teeth	0.2	0	0	HPO
GTF2IRD1	C4280612	Decreased width of tooth	0.2	0	0	HPO
GTF2IRD1	C4280613	Angle class 3 malocclusion	0.2	0	0	HPO
GTF2IRD1	C4280614	Angle class 2 malocclusion	0.2	0	0	HPO
GTF2IRD1	C4280615	Defective tooth enamel	0.2	0	0	HPO
GTF2IRD1	C4280628	Malformation of the neck	0.2	0	0	HPO
AMMECR1	C0011053	Deafness	0.2	0	0	HPO
AMMECR1	C0013902	Elliptocytosis, Hereditary	0.200275	0	0	HPO
AMMECR1	C0018772	Hearing Loss, Partial	0.2	0	0	HPO
AMMECR1	C0026827	Muscle hypotonia	0.2	0	0	HPO
AMMECR1	C0033687	Proteinuria	0.2	0	0	HPO
AMMECR1	C0035078	Kidney Failure	0.2	0	0	HPO
AMMECR1	C0036857	Severe mental retardation (I.Q. 20-34)	0.2	0	0	HPO
AMMECR1	C0157733	hair abnormalities (non-specific)	0.2	0	0	HPO
AMMECR1	C0239937	Microscopic hematuria	0.2	0	0	HPO
AMMECR1	C0268731	Renal glomerular disease	0.2	0	0	HPO
AMMECR1	C0339789	Congenital deafness	0.2	0	0	HPO
AMMECR1	C0423110	Downward slant of palpebral fissure	0.2	0	0	HPO
AMMECR1	C0426886	Tapering fingers (finding)	0.2	0	0	HPO
AMMECR1	C0427480	Elliptocytosis found	0.2	0	0	HPO
AMMECR1	C0578038	Thin lips	0.2	0	0	HPO
AMMECR1	C1384666	hearing impairment	0.2	0	0	HPO
AMMECR1	C1565489	Renal Insufficiency	0.2	0	0	HPO
AMMECR1	C1836542	Depressed nasal bridge	0.2	0	0	HPO
AMMECR1	C1836543	Thick vermilion border	0.2	0	0	HPO
AMMECR1	C1839604	Renal failure in adulthood	0.2	0	0	HPO
AMMECR1	C1840077	Anteverted nostril	0.2	0	0	HPO
AMMECR1	C1846242	Alport Syndrome, Mental Retardation, Midface Hypoplasia, and Elliptocytosis	0.400275	0	0	CTD_human;ORPHANET
AMMECR1	C1858085	Malar flattening	0.2	0	0	HPO
AMMECR1	C2677869	Hair shaft abnormalities	0.2	0	0	HPO
AMMECR1	C3550546	Depressed nasal root/bridge	0.2	0	0	HPO
AMMECR1	C4280495	Concave bridge of nose	0.2	0	0	HPO
AMMECR1	C4280651	Hypotrophic malar bone	0.2	0	0	HPO

## Sheet: PNO v IUO
geneSymbol	diseaseId	diseaseName	score	NofPmids	NofSnps	source
GLI3	C4021235	1-5 toe syndactyly	0.2	0	0	HPO
TBX1	C2936346	22q11 Deletion Syndrome	0.202473	0	0	ORPHANET
TBX1	C3266101	22q11 partial monosomy syndrome	0.200275	0	0	ORPHANET
ROR2	C1861376	2nd-5th toe middle phalangeal hypoplasia	0.2	0	0	HPO
MAP3K1	C3151064	46,XY SEX REVERSAL 6	0.2	1	4	UNIPROT
LRP5	C0000731	Abdomen distended	0.2	0	0	HPO
TSHR	C0000731	Abdomen distended	0.2	0	0	HPO
CCR1	C0000737	Abdominal Pain	0.2	0	0	HPO
CTNNB1	C0000737	Abdominal Pain	0.2	0	0	HPO
ABCA1	C0000737	Abdominal Pain	0.2	0	0	HPO
GNA11	C0000737	Abdominal Pain	0.2	0	0	HPO
EPCAM	C0000737	Abdominal Pain	0.2	0	0	HPO
SMAD4	C0000737	Abdominal Pain	0.2	0	0	HPO
MEFV	C0000737	Abdominal Pain	0.203231	0	0	HPO
TET2	C0000737	Abdominal Pain	0.2	0	0	HPO
GTF2IRD1	C0000737	Abdominal Pain	0.2	0	0	HPO
F12	C3808022	Abdominal pain, episodic	0.2	0	0	HPO
CTNNB1	C1879526	Aberrant Crypt Foci	0.2	3	0	CTD_human
FLT4	C0266781	Abnormal amniotic fluid	0.2	0	0	HPO
GLE1	C0266781	Abnormal amniotic fluid	0.2	0	0	HPO
MYH3	C0522216	Abnormal auditory evoked potential	0.2	0	0	HPO
CCR1	C2132198	Abnormal blistering of the skin	0.2	0	0	HPO
CSTA	C2132198	Abnormal blistering of the skin	0.2	0	0	HPO
LAMB3	C2132198	Abnormal blistering of the skin	0.2	0	0	HPO
MEFV	C2132198	Abnormal blistering of the skin	0.2	0	0	HPO
PSEN1	C4022798	Abnormal brain FDG positron emission tomography	0.2	0	0	HPO
AIPL1	C0234629	Abnormal color vision	0.2	0	0	HPO
GUCA1A	C0234629	Abnormal color vision	0.2	0	0	HPO
PDE6C	C0234629	Abnormal color vision	0.2	0	0	HPO
CACNA1F	C0234629	Abnormal color vision	0.2	0	0	HPO
GLE1	C4021741	Abnormal cortical bone morphology	0.2	0	0	HPO
LRP5	C4021741	Abnormal cortical bone morphology	0.2	0	0	HPO
CEP135	C4021741	Abnormal cortical bone morphology	0.2	0	0	HPO
GRIP1	C1856019	Abnormal cortical gyration	0.2	0	0	HPO
KAT6B	C0432333	Abnormal dermatoglyphic pattern	0.2	0	0	HPO
GDF5	C1859481	Abnormal finger flexion creases	0.2	0	0	HPO
LRP5	C0262361	abnormal growth	0.2	0	0	HPO
KAT6B	C4023397	Abnormal hair quantity	0.2	0	0	HPO
CTNNB1	C4021095	Abnormal hypothalamus morphology	0.2	0	0	HPO
MYH3	C1849510	Abnormal intrauterine movements	0.2	0	0	HPO
CCND2	C4020968	Abnormal localization of kidney	0.2	0	0	HPO
GDF1	C0685695	Abnormal lung lobation	0.2	0	0	HPO
GLI3	C0685695	Abnormal lung lobation	0.2	0	0	HPO
GDF1	C4025252	Abnormal nasal morphology	0.2	0	0	HPO
CCND2	C4025252	Abnormal nasal morphology	0.2	0	0	HPO
CLN5	C4021781	Abnormal nervous system electrophysiology	0.2	0	0	HPO
EP300	C1290508	Abnormal number of teeth	0.2	0	0	HPO
BCOR	C4025810	Abnormal palmar dermatoglyphics	0.2	0	0	HPO
LAMB3	C1260926	Abnormal pigmentation	0.2	0	0	HPO
KAT6B	C0855740	Abnormal platelet function	0.2	0	0	HPO
GNA11	C1837388	Abnormal respiratory patterns	0.2	0	0	HPO
CACNA1F	C3151111	Abnormal rod and cone electroretinograms	0.2	0	0	HPO
MAP3K1	C4022996	Abnormal sex determination	0.2	0	0	HPO
GDF5	C4280567	Abnormal skeletal development	0.2	0	0	HPO
MYH9	C4025731	Abnormal thrombosis	0.2	0	0	HPO
GRIP1	C1849338	Abnormal umbilicus	0.2	0	0	HPO
OGDH	C4020902	Abnormal urine alpha-ketoglutarate concentration	0.2	0	0	HPO
VCAN	C3665386	Abnormal vision	0.2	0	0	HPO
GNA11	C3665386	Abnormal vision	0.2	0	0	HPO
PAX6	C3665386	Abnormal vision	0.2	0	0	HPO
BCOR	C3665386	Abnormal vision	0.2	0	0	HPO
CA2	C3665386	Abnormal vision	0.2	0	0	HPO
NOTCH3	C0522214	Abnormal visual evoked potential	0.2	0	0	HPO
FGF14	C1848530	Abnormal visual pursuit	0.2	0	0	HPO
TBX1	C3163801	Abnormality of aortic arch	0.200275	0	0	HPO
PITX2	C4049796	Abnormality of cardiovascular system morphology	0.2	0	0	HPO
SOX11	C4049796	Abnormality of cardiovascular system morphology	0.2	0	0	HPO
GLI3	C4021808	Abnormality of earlobe	0.2	0	0	HPO
CA2	C4021611	Abnormality of epiphysis morphology	0.2	0	0	HPO
GDF5	C4021611	Abnormality of epiphysis morphology	0.2	0	0	HPO
TBX4	C4021611	Abnormality of epiphysis morphology	0.2	0	0	HPO
OGDH	C4021795	Abnormality of Krebs cycle metabolism	0.2	0	0	HPO
SAG	C4024756	Abnormality of macular pigmentation	0.2	0	0	HPO
CACNA1F	C4024756	Abnormality of macular pigmentation	0.2	0	0	HPO
CTNNB1	C4021768	Abnormality of metabolism/homeostasis	0.2	0	0	HPO
GDF1	C4021768	Abnormality of metabolism/homeostasis	0.2	0	0	HPO
TBX1	C4021768	Abnormality of metabolism/homeostasis	0.2	0	0	HPO
TSHR	C4021768	Abnormality of metabolism/homeostasis	0.2	0	0	HPO
CACNA1F	C4021768	Abnormality of metabolism/homeostasis	0.2	0	0	HPO
LYST	C4023024	Abnormality of multiple cell lineages in the bone marrow	0.2	0	0	HPO
LRP5	C4020847	Abnormality of pelvic girdle bone morphology	0.2	0	0	HPO
GTF2IRD1	C4020847	Abnormality of pelvic girdle bone morphology	0.2	0	0	HPO
BCOR	C4280610	Abnormality of position of teeth	0.2	0	0	HPO
KAT6B	C3164374	Abnormality of pulmonary valve	0.2	0	0	HPO
TBX1	C3164374	Abnormality of pulmonary valve	0.2	0	0	HPO
EP300	C4025843	Abnormality of refraction	0.2	0	0	HPO
CTNNB1	C1862475	Abnormality of retinal pigmentation	0.2	0	0	HPO
AIPL1	C1862475	Abnormality of retinal pigmentation	0.2	0	0	HPO
GUCA1A	C1862475	Abnormality of retinal pigmentation	0.2	0	0	HPO
NEK2	C1862475	Abnormality of retinal pigmentation	0.2	0	0	HPO
PAX6	C1862475	Abnormality of retinal pigmentation	0.2	0	0	HPO
PDE6C	C1862475	Abnormality of retinal pigmentation	0.2	0	0	HPO
RP2	C1862475	Abnormality of retinal pigmentation	0.2	0	0	HPO
SAG	C1862475	Abnormality of retinal pigmentation	0.2	0	0	HPO
CACNA1F	C1862475	Abnormality of retinal pigmentation	0.2	0	0	HPO
PTCH1	C4021243	Abnormality of thalamus morphology	0.2	0	0	HPO
GP1BA	C4020869	Abnormality of the abdomen	0.2	0	0	HPO
GSN	C4020869	Abnormality of the abdomen	0.2	0	0	HPO
CTNNB1	C4021664	Abnormality of the abdominal wall	0.2	0	0	HPO
PITX2	C4021664	Abnormality of the abdominal wall	0.2	0	0	HPO
HYAL1	C4021739	Abnormality of the acetabulum	0.2	0	0	HPO
GDF5	C4025660	Abnormality of the ankles	0.2	0	0	HPO
GLE1	C4020812	Abnormality of the anterior horn cell	0.2	0	0	HPO
NTNG1	C4024167	Abnormality of the antitragus	0.2	0	0	HPO
GRIP1	C4025329	Abnormality of the anus	0.2	0	0	HPO
ISL1	C4025329	Abnormality of the anus	0.2	0	0	HPO
LRP5	C4020882	Abnormality of the backbone	0.2	0	0	HPO
LRP5	C4021792	Abnormality of the clavicle	0.2	0	0	HPO
ISL1	C4025893	Abnormality of the clitoris	0.2	0	0	HPO
SOX11	C4024158	Abnormality of the columella	0.2	0	0	HPO
PITX2	C4025847	Abnormality of the conjunctiva	0.2	0	0	HPO
GLE1	C4021386	Abnormality of the elbow	0.2	0	0	HPO
TBX1	C4025823	Abnormality of the endocrine system	0.2	0	0	HPO
NTNG1	C4021782	Abnormality of the fingernails	0.2	0	0	HPO
GNA11	C4021782	Abnormality of the fingernails	0.2	0	0	HPO
GDF5	C4021782	Abnormality of the fingernails	0.2	0	0	HPO
GTF2IRD1	C4021782	Abnormality of the fingernails	0.2	0	0	HPO
GLE1	C4021735	Abnormality of the hip bone	0.2	0	0	HPO
MYH3	C4021735	Abnormality of the hip bone	0.2	0	0	HPO
TNNT3	C4021735	Abnormality of the hip bone	0.2	0	0	HPO
GDF5	C4021735	Abnormality of the hip bone	0.2	0	0	HPO
COLQ	C4021753	Abnormality of the immune system	0.2	0	0	HPO
SMAD3	C4025845	Abnormality of the iris	0.2	0	0	HPO
MAP3K1	C4025892	Abnormality of the labia	0.2	0	0	HPO
ABCA1	C4021780	Abnormality of the liver	0.2	0	0	HPO
APOA1	C4021780	Abnormality of the liver	0.2	0	0	HPO
NTNG1	C4021785	Abnormality of the metacarpal bones	0.2	0	0	HPO
IDH1	C4025814	Abnormality of the metaphyses	0.2	0	0	HPO
NOTCH3	C4025814	Abnormality of the metaphyses	0.2	0	0	HPO
CTNNB1	C4021745	Abnormality of the musculature	0.2	0	0	HPO
NOTCH3	C4021745	Abnormality of the musculature	0.2	0	0	HPO
SOX11	C4021637	Abnormality of the nares	0.2	0	0	HPO
ZBTB20	C4021815	Abnormality of the palate	0.2	0	0	HPO
TBX1	C4025838	Abnormality of the pharynx	0.2	0	0	HPO
GDF5	C4025675	Abnormality of the radius	0.2	0	0	HPO
CA2	C4021826	Abnormality of the renal tubule	0.2	0	0	HPO
NEK2	C4024753	Abnormality of the retinal vasculature	0.2	0	0	HPO
RP2	C4024753	Abnormality of the retinal vasculature	0.2	0	0	HPO
SAG	C4024753	Abnormality of the retinal vasculature	0.2	0	0	HPO
EFNB1	C4025763	Abnormality of the rib cage	0.2	0	0	HPO
NOTCH3	C4025763	Abnormality of the rib cage	0.2	0	0	HPO
GLE1	C1842083	Abnormality of the ribs	0.2	0	0	HPO
LRP5	C1842083	Abnormality of the ribs	0.2	0	0	HPO
PTCH1	C1842083	Abnormality of the ribs	0.2	0	0	HPO
MAP3K1	C4025895	Abnormality of the scrotum	0.2	0	0	HPO
GRIP1	C4025717	Abnormality of the small intestine	0.2	0	0	HPO
KAT6B	C4025749	Abnormality of the spleen	0.2	0	0	HPO
GLE1	C4021797	Abnormality of the thorax	0.2	0	0	HPO
NOTCH3	C4021797	Abnormality of the thorax	0.2	0	0	HPO
GDF5	C4025663	Abnormality of the tibia	0.2	0	0	HPO
TBX1	C4021975	Abnormality of the tonsils	0.2	0	0	HPO
GDF5	C4025662	Abnormality of the ulna	0.2	0	0	HPO
MYH9	C4021821	Abnormality of the urinary system	0.2	0	0	HPO
LRP5	C4021789	Abnormality of the vertebral column	0.2	0	0	HPO
SMAD4	C4021776	Abnormality of the voice	0.2	0	0	HPO
IL17RD	C4021776	Abnormality of the voice	0.2	0	0	HPO
PAX6	C4025846	Abnormality of vision	0.2	0	0	HPO
PITX2	C1862376	Abnormally prominent line of Schwalbe	0.2	0	0	HPO
GDF5	C1860111	Abnormally shaped carpal bones	0.2	0	0	HPO
GRIP1	C4280808	Abnormally small eyeball	0.2	0	0	HPO
GLI3	C4280808	Abnormally small eyeball	0.2	0	0	HPO
HMGB3	C4280808	Abnormally small eyeball	0.2	0	0	HPO
LRP5	C4280808	Abnormally small eyeball	0.2	0	0	HPO
BCOR	C4280808	Abnormally small eyeball	0.2	0	0	HPO
PTCH1	C4280808	Abnormally small eyeball	0.2	0	0	HPO
RARB	C4280808	Abnormally small eyeball	0.2	0	0	HPO
GRIP1	C4280421	Abnormally small eyeball on both sides	0.2	0	0	HPO
PTCH1	C4280421	Abnormally small eyeball on both sides	0.2	0	0	HPO
LETM1	C1839326	Abnormally-shaped vertebrae	0.2	0	0	HPO
LRP5	C1839326	Abnormally-shaped vertebrae	0.2	0	0	HPO
BHMT	C0000832	Abruptio Placentae	0.20514	1	0	CTD_human
NTRK1	C0344307	Absence of pain sensation	0.2	0	0	HPO
TBX3	C1849314	Absence of radius and ulna	0.2	0	0	HPO
ROR2	C0426816	Absence of rib	0.2	0	0	HPO
LETM1	C0431371	Absence of septum pellucidum	0.2	0	0	HPO
LRP5	C0271004	Absent anterior chamber of eye	0.2	0	0	HPO
TSHZ1	C1398325	Absent auditory canals	0.2	0	0	HPO
GRIP1	C1398325	Absent auditory canals	0.2	0	0	HPO
GLI3	C1398325	Absent auditory canals	0.2	0	0	HPO
ZBTB20	C1859392	Absent axillary hair	0.2	0	0	HPO
TSHZ1	C1840305	Absent external auditory canals	0.2	0	0	HPO
GRIP1	C1840305	Absent external auditory canals	0.2	0	0	HPO
GLI3	C1840305	Absent external auditory canals	0.2	0	0	HPO
GRIP1	C0431448	Absent eyebrow	0.2	0	0	HPO
GRIP1	C1843005	Absent eyelashes	0.2	0	0	HPO
ZBTB20	C1848192	Absent facial hair	0.2	0	0	HPO
ROR2	C1844554	Absent fingernails	0.2	0	0	HPO
MYH3	C1862479	Absent interphalangeal creases	0.2	0	0	HPO
TNNT3	C1862479	Absent interphalangeal creases	0.2	0	0	HPO
PTCH1	C4021638	Absent nasal septal cartilage	0.2	0	0	HPO
PTPRF	C0425795	Absent nipple (finding)	0.2	0	0	HPO
SNAI2	C4024848	Absent pigmentation of the ventral chest	0.2	0	0	HPO
TBX3	C1405984	Absent radius	0.2	0	0	HPO
LYST	C0234146	Absent reflex	0.2	0	0	HPO
PIK3R5	C0234146	Absent reflex	0.2	0	0	HPO
APTX	C0234146	Absent reflex	0.2	0	0	HPO
RYR1	C0234146	Absent reflex	0.2	0	0	HPO
TECPR2	C0234146	Absent reflex	0.2	0	0	HPO
PURA	C1854882	Absent speech	0.2	0	0	HPO
SLC16A2	C1854882	Absent speech	0.2	0	0	HPO
SMARCA2	C1854882	Absent speech	0.2	0	0	HPO
CASK	C1854882	Absent speech	0.2	0	0	HPO
LYST	C0278124	Absent tendon reflex	0.2	0	0	HPO
PIK3R5	C0278124	Absent tendon reflex	0.2	0	0	HPO
APTX	C0278124	Absent tendon reflex	0.2	0	0	HPO
RYR1	C0278124	Absent tendon reflex	0.2	0	0	HPO
TECPR2	C0278124	Absent tendon reflex	0.2	0	0	HPO
GDF5	C3553754	Absent toes	0.2	0	0	HPO
TBX3	C2678397	Absent ulnae	0.2	0	0	HPO
BCOR	C4083046	Absent upper lateral incisors	0.2	0	0	HPO
BLM	C4083046	Absent upper lateral incisors	0.2	0	0	HPO
GDF5	C1834034	Absent/hypoplastic middle phalanx of 5th finger	0.2	0	0	HPO
KCNN4	C0687751	Acanthocytosis	0.2	0	0	HPO
DSG1	C0000887	Acantholysis	0.2	0	0	HPO
ABCA1	C1849618	Accelerated atherosclerosis	0.2	0	0	HPO
ABCA1	C4280504	Accelerated plaque build-up in arteries	0.2	0	0	HPO
ROR2	C0266298	Accessory kidney	0.2	0	0	HPO
LETM1	C1860253	Accessory proximal metacarpal ossification centers	0.2	0	0	HPO
PTCH1	C0345397	Accessory rib	0.2	0	0	HPO
LETM1	C0266631	Accessory spleen	0.2	0	0	HPO
CACNA1F	C0333913	Achromasia	0.2	0	0	HPO
PDE6C	C0152200	Achromatopsia	0.201099	0	0	ORPHANET
G6PC	C0001125	Acidosis, Lactic	0.2	0	0	HPO
CCR1	C0702166	Acne	0.2	0	0	HPO
MEFV	C0702166	Acne	0.2	0	0	HPO
TBX1	C0702166	Acne	0.2	0	0	HPO
CBL	C0158465	Acquired cubitus valgus	0.2	0	0	HPO
GDF5	C0410740	Acquired deformity of finger	0.2	0	0	HPO
EP300	C0264133	Acquired flat foot	0.2	0	0	HPO
SMAD3	C0264133	Acquired flat foot	0.2	0	0	HPO
RYR1	C0264133	Acquired flat foot	0.2	0	0	HPO
SLC16A2	C0264133	Acquired flat foot	0.2	0	0	HPO
GDF5	C0264133	Acquired flat foot	0.2	0	0	HPO
TBX4	C0264133	Acquired flat foot	0.2	0	0	HPO
GTF2IRD1	C0264133	Acquired flat foot	0.2	0	0	HPO
LMNB2	C0220989	Acquired partial lipodystrophy	0.400824	0	0	CTD_human;ORPHANET
CTNND2	C0700208	Acquired scoliosis	0.2	0	0	HPO
EFNB1	C0700208	Acquired scoliosis	0.2	0	0	HPO
EP300	C0700208	Acquired scoliosis	0.2	0	0	HPO
KAT6B	C0700208	Acquired scoliosis	0.2	0	0	HPO
AUTS2	C0700208	Acquired scoliosis	0.2	0	0	HPO
ZBTB20	C0700208	Acquired scoliosis	0.2	0	0	HPO
IDH1	C0700208	Acquired scoliosis	0.2	0	0	HPO
LETM1	C0700208	Acquired scoliosis	0.2	0	0	HPO
SMAD3	C0700208	Acquired scoliosis	0.200275	0	0	HPO
MYH3	C0700208	Acquired scoliosis	0.2	0	0	HPO
NOTCH3	C0700208	Acquired scoliosis	0.2	0	0	HPO
ROR2	C0700208	Acquired scoliosis	0.2	0	0	HPO
APTX	C0700208	Acquired scoliosis	0.2	0	0	HPO
PTCH1	C0700208	Acquired scoliosis	0.2	0	0	HPO
RYR1	C0700208	Acquired scoliosis	0.200275	0	0	HPO
SLC16A2	C0700208	Acquired scoliosis	0.2	0	0	HPO
SOX11	C0700208	Acquired scoliosis	0.2	0	0	HPO
TBX1	C0700208	Acquired scoliosis	0.2	0	0	HPO
TNNT3	C0700208	Acquired scoliosis	0.2	0	0	HPO
WNT1	C0700208	Acquired scoliosis	0.2	0	0	HPO
MKRN3	C0700208	Acquired scoliosis	0.2	0	0	HPO
GDF5	C0700208	Acquired scoliosis	0.2	0	0	HPO
COLQ	C0700208	Acquired scoliosis	0.2	0	0	HPO
NTRK1	C1837603	Acral ulceration and osteomyelitis leading to autoamputation	0.2	0	0	HPO
GLI3	C0796147	Acrocallosal Syndrome	0.401099	0	0	CTD_human;ORPHANET
KIF7	C0796147	Acrocallosal Syndrome	0.681923	1	11	CTD_human;ORPHANET;UNIPROT
ZIC1	C0030044	Acrocephaly	0.2	0	0	HPO
GPR101	C0001206	Acromegaly	0.200549	0	0	ORPHANET
ZSWIM6	C1863616	ACROMELIC FRONTONASAL DYSOSTOSIS	0.200275	1	1	UNIPROT
ZSWIM6	C0796182	Acromelic frontonasal dysplasia	0.2	0	0	ORPHANET
GDF5	C1864365	Acromesomelia	0.2	0	0	HPO
GDF5	C2930970	Acromesomelic dysplasia Hunter-Thompson type	0.48	0	0	CTD_human;ORPHANET
TSHR	C4023188	Activating thyroid-stimulating hormone receptor defect	0.2	0	0	HPO
KMT2A	C0349680	Acute bilineal leukemia	0.2	0	0	ORPHANET
KMT2A	C0023464	Acute biphenotypic leukemia	0.201648	0	0	ORPHANET
TET2	C4280572	Acute blood cancer	0.2	0	0	HPO
GSN	C0948089	Acute Coronary Syndrome	0.2	1	0	CTD_human
HSPA8	C0948089	Acute Coronary Syndrome	0.2	1	0	CTD_human
SERPINC1	C0948089	Acute Coronary Syndrome	0.2	1	0	CTD_human
TNNT2	C0948089	Acute Coronary Syndrome	0.200275	1	0	CTD_human
GPNMB	C2609414	Acute kidney injury	0.2	1	0	CTD_human
EGFR	C2609414	Acute kidney injury	0.28	1	0	CTD_human
ALB	C2609414	Acute kidney injury	0.2	3	0	CTD_human
HAVCR1	C2609414	Acute kidney injury	0.28	9	0	CTD_human
BDKRB2	C2609414	Acute kidney injury	0.2	1	0	CTD_human
TET2	C0085669	Acute leukemia	0.202198	0	0	HPO
APOA1	C0242488	Acute Lung Injury	0.2	1	0	CTD_human
KMT2A	C0023465	Acute monocytic leukemia	0.209876	1	0	CTD_human
TET2	C1292773	Acute myeloid leukemia with multilineage dysplasia	0.2	0	0	ORPHANET
KMT2A	C1292775	Acute myeloid leukemia, 11q23 abnormalities	0.2	0	0	ORPHANET
KMT2A	C0023479	Acute myelomonocytic leukemia	0.208227	1	0	CTD_human
ASXL1	C0023487	Acute Promyelocytic Leukemia	0.201099	1	0	CTD_human
IDH1	C0023487	Acute Promyelocytic Leukemia	0.200275	1	0	CTD_human
IRF2BP2	C0023487	Acute Promyelocytic Leukemia	0.200549	1	0	CTD_human
ITGAL	C0023487	Acute Promyelocytic Leukemia	0.200549	1	0	CTD_human
TET2	C0023487	Acute Promyelocytic Leukemia	0.201099	1	0	CTD_human
STAT5B	C0023487	Acute Promyelocytic Leukemia	0.204656	0	0	ORPHANET
MYH3	C3554617	Adducted thumb	0.2	0	0	HPO
TNNT3	C3554617	Adducted thumb	0.2	0	0	HPO
CTNNB1	C0001418	Adenocarcinoma	0.215862	3	0	CTD_human
EGFR	C0001418	Adenocarcinoma	0.44	4	0	CTD_human
ESR2	C0001418	Adenocarcinoma	0.221053	1	0	CTD_human
HSPA8	C0001418	Adenocarcinoma	0.200275	1	0	CTD_human
APOA1	C0001418	Adenocarcinoma	0.202733	1	0	CTD_human
KMT2A	C0001418	Adenocarcinoma	0.2	1	0	CTD_human
MMP14	C0001418	Adenocarcinoma	0.201374	1	0	CTD_human
PLCE1	C0001418	Adenocarcinoma	0.202682	1	0	CTD_human
RARB	C0001418	Adenocarcinoma	0.200549	1	0	CTD_human
BCL2	C0001418	Adenocarcinoma	0.225203	1	0	CTD_human
ROBO1	C0001418	Adenocarcinoma	0.2	1	0	CTD_human
CA2	C0001418	Adenocarcinoma	0.200275	1	0	CTD_human
FOXP1	C0279628	Adenocarcinoma Of Esophagus	0.200275	1	0	CTD_human
SMAD4	C0279628	Adenocarcinoma Of Esophagus	0.200549	2	0	CTD_human
BARX1	C0279628	Adenocarcinoma Of Esophagus	0.200549	1	1	CTD_human
EGFR	C0152013	Adenocarcinoma of lung (disorder)	0.28	2	0	CTD_human
EP300	C0152013	Adenocarcinoma of lung (disorder)	0.2	1	0	CTD_human
ALB	C0152013	Adenocarcinoma of lung (disorder)	0.2	1	0	CTD_human
ALK	C0152013	Adenocarcinoma of lung (disorder)	0.226648	8	0	CTD_human
GNG11	C0152013	Adenocarcinoma of lung (disorder)	0.2	1	0	CTD_human
APOA1	C0152013	Adenocarcinoma of lung (disorder)	0.2	1	0	CTD_human
PPP3CA	C0152013	Adenocarcinoma of lung (disorder)	0.2	1	0	CTD_human
CMTR2	C0152013	Adenocarcinoma of lung (disorder)	0.2	1	0	CTD_human
BCL2	C0206681	Adenocarcinoma, Clear Cell	0.200275	1	0	CTD_human
VCAN	C0010606	Adenoid Cystic Carcinoma	0.2	1	0	CTD_human
EP300	C0010606	Adenoid Cystic Carcinoma	0.2	1	0	CTD_human
DTX4	C0010606	Adenoid Cystic Carcinoma	0.2	1	0	CTD_human
MGA	C0010606	Adenoid Cystic Carcinoma	0.2	1	0	CTD_human
RBFOX2	C0010606	Adenoid Cystic Carcinoma	0.2	1	0	CTD_human
GUCY1A3	C0010606	Adenoid Cystic Carcinoma	0.2	1	0	CTD_human
INSRR	C0010606	Adenoid Cystic Carcinoma	0.2	1	0	CTD_human
KRT15	C0010606	Adenoid Cystic Carcinoma	0.2	1	0	CTD_human
IL17RD	C0010606	Adenoid Cystic Carcinoma	0.2	1	0	CTD_human
BCOR	C0010606	Adenoid Cystic Carcinoma	0.2	1	0	CTD_human
CMTR2	C0010606	Adenoid Cystic Carcinoma	0.2	1	0	CTD_human
SMARCA2	C0010606	Adenoid Cystic Carcinoma	0.2	1	0	CTD_human
SOX11	C0010606	Adenoid Cystic Carcinoma	0.2	1	0	CTD_human
FOXP2	C0010606	Adenoid Cystic Carcinoma	0.2	1	0	CTD_human
CTNNB1	C0001430	Adenoma	0.216701	2	0	CTD_human
TRPM7	C0001430	Adenoma	0.20514	1	0	CTD_human
BCL2	C0001430	Adenoma	0.207143	2	0	CTD_human
TSHR	C0001430	Adenoma	0.21044	1	0	CTD_human
EGFR	C0032580	Adenomatous Polyposis Coli	0.201099	1	0	CTD_human
FMO3	C0032580	Adenomatous Polyposis Coli	0.200824	1	0	CTD_human
ITIH4	C0032580	Adenomatous Polyposis Coli	0.2	1	0	CTD_human
CTNNB1	C0001624	Adrenal Gland Neoplasms	0.200275	1	0	CTD_human
TSHR	C0001624	Adrenal Gland Neoplasms	0.2	1	0	CTD_human
PDE8B	C1621895	Adrenal hyperplasia	0.200824	0	0	HPO
GLI3	C1846223	Adrenal hypoplasia	0.2	0	0	HPO
CTNNB1	C0206686	Adrenocortical carcinoma	0.200824	1	0	CTD_human
EGFR	C0206686	Adrenocortical carcinoma	0.201099	1	0	CTD_human
LAMB3	C0268374	Adult junctional epidermolysis bullosa (disorder)	0.68	2	9	CTD_human;ORPHANET;UNIPROT
DNAJB6	C1853562	Adult onset	0.2	0	0	HPO
CRYAB	C1853562	Adult onset	0.2	0	0	HPO
GSN	C1853562	Adult onset	0.2	0	0	HPO
NOTCH3	C1853562	Adult onset	0.2	0	0	HPO
APTX	C1853562	Adult onset	0.2	0	0	HPO
PSEN1	C1853562	Adult onset	0.2	0	0	HPO
CSNK2A1	C0023493	Adult T-Cell Lymphoma/Leukemia	0.2	1	0	CTD_human
GLI3	C0545053	Advanced bone age	0.2	0	0	HPO
PTCH1	C0545053	Advanced bone age	0.2	0	0	HPO
TSHR	C0545053	Advanced bone age	0.2	0	0	HPO
MKRN3	C0545053	Advanced bone age	0.2	0	0	HPO
PER3	C3807327	ADVANCED SLEEP PHASE SYNDROME, FAMILIAL, 1	0.2	0	0	ORPHANET
ALB	C0041755	Adverse reaction to drug	0.2	1	0	CTD_human
HAVCR1	C0041755	Adverse reaction to drug	0.2	2	0	CTD_human
EFNB1	C4073292	Afro-textured hair	0.2	0	0	HPO
PADI3	C4073292	Afro-textured hair	0.2	0	0	HPO
TIMP3	C0242383	Age related macular degeneration	0.208711	1	0	CTD_human
DCX	C0175754	Agenesis of corpus callosum	0.2	0	0	HPO
EP300	C0175754	Agenesis of corpus callosum	0.2	0	0	HPO
KAT6B	C0175754	Agenesis of corpus callosum	0.2	0	0	HPO
GDF1	C0175754	Agenesis of corpus callosum	0.2	0	0	HPO
CDON	C0175754	Agenesis of corpus callosum	0.2	0	0	HPO
PTCH1	C0175754	Agenesis of corpus callosum	0.2	0	0	HPO
ZIC1	C0175754	Agenesis of corpus callosum	0.2	0	0	HPO
CEP135	C0175754	Agenesis of corpus callosum	0.2	0	0	HPO
KIF14	C0175754	Agenesis of corpus callosum	0.2	0	0	HPO
GRIP1	C4280582	Agenesis of eyebrows	0.2	0	0	HPO
BCOR	C1849950	Agenesis of maxillary lateral incisor	0.2	0	0	HPO
BLM	C1849950	Agenesis of maxillary lateral incisor	0.2	0	0	HPO
DEAF1	C0001807	Aggressive behavior	0.2	0	0	HPO
FOXP1	C0001807	Aggressive behavior	0.2	0	0	HPO
KMT2A	C0001807	Aggressive behavior	0.2	0	0	HPO
PAH	C0001807	Aggressive behavior	0.2	0	0	HPO
BCOR	C0001807	Aggressive behavior	0.2	0	0	HPO
PSEN1	C0001807	Aggressive behavior	0.2	0	0	HPO
SMARCA2	C0001807	Aggressive behavior	0.2	0	0	HPO
TBX1	C0001807	Aggressive behavior	0.2	0	0	HPO
DEAF1	C1457883	Aggressive reaction	0.2	0	0	HPO
FOXP1	C1457883	Aggressive reaction	0.2	0	0	HPO
KMT2A	C1457883	Aggressive reaction	0.2	0	0	HPO
PAH	C1457883	Aggressive reaction	0.2	0	0	HPO
BCOR	C1457883	Aggressive reaction	0.2	0	0	HPO
PSEN1	C1457883	Aggressive reaction	0.2	0	0	HPO
SMARCA2	C1457883	Aggressive reaction	0.2	0	0	HPO
TBX1	C1457883	Aggressive reaction	0.2	0	0	HPO
TSHR	C0085631	Agitation	0.2	0	0	HPO
EP300	C0001818	Agoraphobia	0.2	0	0	HPO
DCX	C1879312	Agyria	0.200549	0	0	HPO
KIF2A	C1879312	Agyria	0.2	0	0	HPO
IFIH1	C0393591	AICARDI-GOUTIERES SYNDROME	0.201923	0	0	ORPHANET
IFIH1	C0796126	AICARDI-GOUTIERES SYNDROME 1	0.201923	1	0	CTD_human
IFIH1	C3888244	AICARDI-GOUTIERES SYNDROME 7	0.2	2	8	UNIPROT
BCL2	C0276535	AIDS with Kaposi's sarcoma	0.2	1	0	CTD_human
CACNA1F	C0001916	Albinism	0.2	0	0	HPO
LYST	C0078917	Albinism, Ocular	0.200275	0	0	HPO
CNR2	C0085762	Alcohol abuse	0.200275	1	0	PSYGENET
DRD3	C0085762	Alcohol abuse	0.205089	1	0	PSYGENET
EGFR	C0085762	Alcohol abuse	0.200275	1	0	PSYGENET
ALDH2	C0085762	Alcohol abuse	0.22895	5	0	PSYGENET
NPY	C0085762	Alcohol abuse	0.209903	2	0	PSYGENET
OPRM1	C0085762	Alcohol abuse	0.209903	2	0	PSYGENET
NTRK2	C3146244	Alcohol Related Birth Defect	0.2	1	0	PSYGENET
ALDH2	C2674838	ALCOHOL SENSITIVITY, ACUTE	0.2	1	1	CTD_human
CCND2	C1879677	Alcohol Toxicity	0.2	1	0	PSYGENET
GAD2	C0236663	Alcohol withdrawal syndrome	0.2	1	0	PSYGENET
ALDH2	C0001969	Alcoholic Intoxication	0.206188	5	0	PSYGENET
NR3C2	C0001969	Alcoholic Intoxication	0.2	1	0	PSYGENET
OPRM1	C0001969	Alcoholic Intoxication	0.2	5	0	PSYGENET
CDH8	C0001973	Alcoholic Intoxication, Chronic	0.2	1	0	PSYGENET
PDE10A	C0001973	Alcoholic Intoxication, Chronic	0.202682	1	0	PSYGENET
ADCY5	C0001973	Alcoholic Intoxication, Chronic	0.2	1	0	PSYGENET
CNR2	C0001973	Alcoholic Intoxication, Chronic	0.200275	1	0	PSYGENET
CTNNA2	C0001973	Alcoholic Intoxication, Chronic	0.200275	1	0	PSYGENET
DPYSL2	C0001973	Alcoholic Intoxication, Chronic	0.200275	1	0	PSYGENET
DRD1	C0001973	Alcoholic Intoxication, Chronic	0.210778	5	0	PSYGENET
DRD3	C0001973	Alcoholic Intoxication, Chronic	0.210569	5	0	PSYGENET
EGFR	C0001973	Alcoholic Intoxication, Chronic	0.200275	1	0	PSYGENET
EP300	C0001973	Alcoholic Intoxication, Chronic	0.200275	1	0	PSYGENET
EPHA8	C0001973	Alcoholic Intoxication, Chronic	0.200275	1	0	PSYGENET
ALDH2	C0001973	Alcoholic Intoxication, Chronic	0.51544	7	1	CTD_human;PSYGENET
ALK	C0001973	Alcoholic Intoxication, Chronic	0.2	1	0	PSYGENET
GABRA2	C0001973	Alcoholic Intoxication, Chronic	0.452798	6	0	CTD_human;PSYGENET
GABRB1	C0001973	Alcoholic Intoxication, Chronic	0.203506	5	0	PSYGENET
GABRG3	C0001973	Alcoholic Intoxication, Chronic	0.202956	1	0	PSYGENET
GAD2	C0001973	Alcoholic Intoxication, Chronic	0.203231	2	0	PSYGENET
GNB3	C0001973	Alcoholic Intoxication, Chronic	0.202682	1	0	PSYGENET
GRM7	C0001973	Alcoholic Intoxication, Chronic	0.202682	1	0	PSYGENET
HTR2C	C0001973	Alcoholic Intoxication, Chronic	0.204055	5	0	PSYGENET
SERINC2	C0001973	Alcoholic Intoxication, Chronic	0.200549	1	1	PSYGENET
NR3C2	C0001973	Alcoholic Intoxication, Chronic	0.2	1	0	PSYGENET
NPY	C0001973	Alcoholic Intoxication, Chronic	0.416705	6	0	CTD_human;PSYGENET
NPY2R	C0001973	Alcoholic Intoxication, Chronic	0.402956	2	0	CTD_human;PSYGENET
NTRK2	C0001973	Alcoholic Intoxication, Chronic	0.202956	1	0	PSYGENET
NR4A2	C0001973	Alcoholic Intoxication, Chronic	0.203557	1	0	PSYGENET
OPRK1	C0001973	Alcoholic Intoxication, Chronic	0.207287	5	0	PSYGENET
OPRM1	C0001973	Alcoholic Intoxication, Chronic	0.440214	6	0	CTD_human;PSYGENET
PDYN	C0001973	Alcoholic Intoxication, Chronic	0.402473	7	0	CTD_human;PSYGENET
PCDH10	C0001973	Alcoholic Intoxication, Chronic	0.2	1	0	PSYGENET
RASGRF2	C0001973	Alcoholic Intoxication, Chronic	0.2	1	0	PSYGENET
BHMT	C0001973	Alcoholic Intoxication, Chronic	0.2	1	0	PSYGENET
PER3	C0001973	Alcoholic Intoxication, Chronic	0.200275	1	0	PSYGENET
ALDH2	C0236664	Alcohol-Related Disorders	0.20832	3	0	PSYGENET
NPY	C0236664	Alcohol-Related Disorders	0.200275	1	0	PSYGENET
PSEN1	C0002018	Alexia	0.2	0	0	HPO
ALK	C1333294	ALK positive large B-cell lymphoma	0.201099	0	0	ORPHANET
SLC16A2	C0795889	Allan-Herndon-Dudley syndrome (AHDS)	0.687418	7	28	CTD_human;ORPHANET;UNIPROT
CSTA	C1527304	Allergic Reaction	0.2	0	0	HPO
MKRN3	C4024780	Almond-shaped eyes	0.2	0	0	HPO
CDON	C0431363	Alobar Holoprosencephaly	0.2	0	0	ORPHANET
PTCH1	C0431363	Alobar Holoprosencephaly	0.2	0	0	ORPHANET
ZIC2	C0431363	Alobar Holoprosencephaly	0.2	0	0	ORPHANET
GNA11	C0002170	Alopecia	0.2	0	0	HPO
IKZF4	C0002171	Alopecia Areata	0.202407	1	1	CTD_human
CRYAB	C1837317	Alpha-B Crystallinopathy	0.68	3	7	CTD_human;ORPHANET;UNIPROT
OGDH	C2752074	ALPHA-KETOGLUTARATE DEHYDROGENASE DEFICIENCY	0.4	0	0	CTD_human;ORPHANET
AMMECR1	C1846242	Alport Syndrome, Mental Retardation, Midface Hypoplasia, and Elliptocytosis	0.400275	0	0	CTD_human;ORPHANET
STRA6	C2677362	Alveolar capillary dysplasia	0.2	1	0	CTD_human
FOXO1	C0206655	Alveolar rhabdomyosarcoma	0.646082	0	0	CTD_human;HPO;ORPHANET
PSEN1	C1863051	ALZHEIMER DISEASE 2	0.200824	0	0	HPO
PSEN1	C1843015	Alzheimer Disease, Familial, 3, with Spastic Paraparesis and Apraxia	0.2	0	0	CTD_human
PSEN1	C1843013	Alzheimer disease, familial, type 3	0.280275	38	73	UNIPROT
CHRNB2	C0002395	Alzheimer's Disease	0.220732	1	0	CTD_human
DPYSL2	C0002395	Alzheimer's Disease	0.205755	1	0	CTD_human
AMFR	C0002395	Alzheimer's Disease	0.2	1	0	CTD_human
PCDH11X	C0002395	Alzheimer's Disease	0.203008	1	1	CTD_human
NPY	C0002395	Alzheimer's Disease	0.281374	1	0	CTD_human
PSEN1	C0002395	Alzheimer's Disease	0.92	12	0	CTD_human;HPO;ORPHANET
BCL2	C0002395	Alzheimer's Disease	0.286253	1	0	CTD_human
NOTCH3	C0149793	Amaurosis Fugax	0.2	0	0	HPO
TET2	C0149793	Amaurosis Fugax	0.2	0	0	HPO
GRIP1	C0266362	Ambiguous Genitalia	0.2	0	0	HPO
MAP3K1	C0266362	Ambiguous Genitalia	0.2	0	0	HPO
LYST	C0002418	Amblyopia	0.2	0	0	HPO
PAX6	C0002418	Amblyopia	0.2	0	0	HPO
TBX1	C0002418	Amblyopia	0.2	0	0	HPO
LAMB3	C0002452	Amelogenesis Imperfecta	0.200549	0	0	HPO
MAT1A	C0002514	Amino Acid Metabolism, Inborn Errors	0.2	2	0	CTD_human
GNAI1	C0002622	Amnesia	0.2	1	0	CTD_human
PDYN	C0002622	Amnesia	0.2	1	0	CTD_human
GLE1	C1527388	Amniotic Bands	0.2	0	0	HPO
DRD1	C0236733	Amphetamine-Related Disorders	0.2	2	0	CTD_human
DRD3	C0236733	Amphetamine-Related Disorders	0.2	1	0	CTD_human
HTR6	C0236733	Amphetamine-Related Disorders	0.2	1	0	CTD_human
OPRM1	C0236733	Amphetamine-Related Disorders	0.202407	1	0	CTD_human
PDE6C	C0236733	Amphetamine-Related Disorders	0.2	1	0	CTD_human
PDYN	C0236733	Amphetamine-Related Disorders	0.2	1	0	CTD_human
MEFV	C0268382	Amyloid nephropathy	0.203022	0	0	HPO
PSEN1	C0002726	Amyloidosis	0.248077	1	0	CTD_human
APOA1	C0268389	Amyloidosis, familial visceral	0.400275	2	5	CTD_human;UNIPROT
NEFH	C0002736	Amyotrophic Lateral Sclerosis	0.409037	0	0	HPO;ORPHANET
PSEN1	C0002736	Amyotrophic Lateral Sclerosis	0.202956	0	0	HPO
NEFH	C1862939	AMYOTROPHIC LATERAL SCLEROSIS 1	0.2	0	0	CTD_human
TRPM7	C0543859	Amyotrophic Lateral Sclerosis, Guam Form	0.4	0	0	CTD_human;ORPHANET
ALB	C0878666	Analbuminemia	0.2	0	0	ORPHANET
NLRP3	C0002792	anaphylaxis	0.202407	1	0	CTD_human
ALK	C1332079	Anaplastic Large Cell Lymphoma, ALK-Positive	0.207418	0	0	ORPHANET
LYST	C0002871	Anemia	0.2	0	0	HPO
ABCA1	C0002871	Anemia	0.200275	0	0	HPO
FMO3	C0002871	Anemia	0.2	0	0	HPO
ZBTB20	C0002871	Anemia	0.2	0	0	HPO
FOXP1	C0002871	Anemia	0.2	0	0	HPO
APOA1	C0002871	Anemia	0.2	0	0	HPO
ITGA2B	C0002871	Anemia	0.2	0	0	HPO
ITK	C0002871	Anemia	0.2	0	0	HPO
LAMB3	C0002871	Anemia	0.2	0	0	HPO
SMAD4	C0002871	Anemia	0.200275	0	0	HPO
SLC25A37	C0002871	Anemia	0.2	1	0	CTD_human
CA2	C0002871	Anemia	0.2	0	0	HPO
GP1BA	C0002878	Anemia, Hemolytic	0.2	0	0	HPO
KCNN4	C0002878	Anemia, Hemolytic	0.2	0	0	HPO
RHCE	C0002881	Anemia, Hemolytic, Congenital	0.2	1	0	CTD_human
RHD	C0002881	Anemia, Hemolytic, Congenital	0.2	1	0	CTD_human
DACT1	C0002902	Anencephaly	0.2	0	0	HPO
SMAD3	C0002949	Aneurysm, Dissecting	0.2	1	0	CTD_human
GDF5	C1739384	Angel shaped phalangoepiphyseal dysplasia	0.2	0	0	ORPHANET
TET2	C0002962	Angina Pectoris	0.2	0	0	HPO
ALB	C0002994	Angioedema	0.2	1	0	CTD_human
F12	C0002994	Angioedema	0.2	0	0	HPO
F12	C0019243	Angioedemas, Hereditary	0.203846	1	1	CTD_human
BCL2	C0334660	Angioendotheliomatosis	0.2	0	0	ORPHANET
TET2	C0020981	Angioimmunoblastic Lymphadenopathy	0.201374	1	0	CTD_human
EP300	C4280614	Angle class 2 malocclusion	0.2	0	0	HPO
GRIP1	C4280614	Angle class 2 malocclusion	0.2	0	0	HPO
LRP5	C4280614	Angle class 2 malocclusion	0.2	0	0	HPO
SMAD3	C4280614	Angle class 2 malocclusion	0.2	0	0	HPO
BCOR	C4280614	Angle class 2 malocclusion	0.2	0	0	HPO
PTCH1	C4280614	Angle class 2 malocclusion	0.2	0	0	HPO
CA2	C4280614	Angle class 2 malocclusion	0.2	0	0	HPO
GTF2IRD1	C4280614	Angle class 2 malocclusion	0.2	0	0	HPO
EP300	C4280613	Angle class 3 malocclusion	0.2	0	0	HPO
GRIP1	C4280613	Angle class 3 malocclusion	0.2	0	0	HPO
LRP5	C4280613	Angle class 3 malocclusion	0.2	0	0	HPO
SMAD3	C4280613	Angle class 3 malocclusion	0.2	0	0	HPO
BCOR	C4280613	Angle class 3 malocclusion	0.2	0	0	HPO
PTCH1	C4280613	Angle class 3 malocclusion	0.2	0	0	HPO
CA2	C4280613	Angle class 3 malocclusion	0.2	0	0	HPO
GTF2IRD1	C4280613	Angle class 3 malocclusion	0.2	0	0	HPO
PLEKHA7	C0017605	Angle Closure Glaucoma	0.200275	2	0	CTD_human
OPRK1	C0178417	Anhedonia	0.2	1	0	PSYGENET
PDYN	C0178417	Anhedonia	0.2	1	0	PSYGENET
NTRK1	C0003028	Anhidrosis	0.200824	0	0	HPO
ADCY5	C0024667	Animal Mammary Neoplasms	0.2	1	0	CTD_human
EGFR	C0024667	Animal Mammary Neoplasms	0.2	1	0	CTD_human
ESR2	C0024667	Animal Mammary Neoplasms	0.202407	1	0	CTD_human
TUBB2B	C0024667	Animal Mammary Neoplasms	0.2	1	0	CTD_human
EPCAM	C0024667	Animal Mammary Neoplasms	0.2	1	0	CTD_human
PRLR	C0024667	Animal Mammary Neoplasms	0.2	2	0	CTD_human
RASGRF2	C0024667	Animal Mammary Neoplasms	0.2	1	0	CTD_human
RBP1	C0024667	Animal Mammary Neoplasms	0.2	1	0	CTD_human
RCN1	C0024667	Animal Mammary Neoplasms	0.2	1	0	CTD_human
SCD	C0024667	Animal Mammary Neoplasms	0.2	2	0	CTD_human
CASK	C0024667	Animal Mammary Neoplasms	0.2	1	0	CTD_human
SCARB1	C0024667	Animal Mammary Neoplasms	0.2	1	0	CTD_human
PAX6	C0003076	Aniridia	0.729422	16	8	CTD_human;HPO;ORPHANET;UNIPROT
PITX2	C0003076	Aniridia	0.200275	0	0	HPO
PAX6	C0344543	Aniridia type 2	0.2	0	0	CTD_human
KCNN4	C2675920	Anisopoikilocytosis	0.2	0	0	HPO
ROR2	C0152415	Ankyloglossia	0.2	0	0	HPO
GDF5	C0409477	Ankylosis of the elbow joint	0.2	0	0	HPO
ZBTB20	C0265998	ANONYCHIA	0.2	0	0	HPO
LAMB3	C0265998	ANONYCHIA	0.2	0	0	HPO
ROR2	C0265998	ANONYCHIA	0.2	0	0	HPO
RARB	C1832661	ANOPHTHALMIA AND PULMONARY HYPOPLASIA	0.2	0	0	ORPHANET
STRA6	C1832661	ANOPHTHALMIA AND PULMONARY HYPOPLASIA	0.601648	3	14	CTD_human;ORPHANET;UNIPROT
GRIP1	C0003119	Anophthalmos	0.2	0	0	HPO
BCOR	C0003119	Anophthalmos	0.2	0	0	HPO
RARB	C0003119	Anophthalmos	0.200275	0	0	HPO
STRA6	C0003119	Anophthalmos	0.210071	1	0	CTD_human
NPY	C0003123	Anorexia	0.281923	3	0	CTD_human
IL17RD	C0003126	Anosmia	0.2	0	0	HPO
PITX2	C3152182	Anterior chamber anomalies	0.2	0	0	HPO
GLE1	C0154681	Anterior Horn Cell Disease	0.2	0	0	HPO
IL17RD	C4025821	Anterior hypopituitarism	0.2	0	0	HPO
TBX3	C1859775	Anterior pituitary hypoplasia	0.2	0	0	HPO
HMGB3	C1857055	Anteverted ears	0.2	0	0	HPO
GLI3	C1840077	Anteverted nostril	0.2	0	0	HPO
NEK2	C1840077	Anteverted nostril	0.2	0	0	HPO
ROR2	C1840077	Anteverted nostril	0.2	0	0	HPO
RP2	C1840077	Anteverted nostril	0.2	0	0	HPO
SAG	C1840077	Anteverted nostril	0.2	0	0	HPO
SMARCA2	C1840077	Anteverted nostril	0.2	0	0	HPO
AMMECR1	C1840077	Anteverted nostril	0.2	0	0	HPO
SERPINC1	C0272375	Antithrombin III Deficiency	0.689759	28	35	CTD_human;HPO;ORPHANET;UNIPROT
ALB	C0003460	Anuria	0.2	1	0	CTD_human
GRIP1	C0003466	Anus, Imperforate	0.2	0	0	HPO
GLI3	C0003466	Anus, Imperforate	0.200275	0	0	HPO
PITX2	C0003466	Anus, Imperforate	0.2	0	0	HPO
BCOR	C0003466	Anus, Imperforate	0.2	0	0	HPO
TBX3	C0003466	Anus, Imperforate	0.2	0	0	HPO
ADCY5	C0003467	Anxiety	0.2	0	0	HPO
GNA11	C0003467	Anxiety	0.2	0	0	HPO
EPCAM	C0003467	Anxiety	0.2	0	0	HPO
NEFH	C0003467	Anxiety	0.2	0	0	HPO
PAH	C0003467	Anxiety	0.2	0	0	HPO
PSEN1	C0003467	Anxiety	0.200275	0	0	HPO
GTF2IRD1	C0003467	Anxiety	0.2	0	0	HPO
ADCY5	C4020884	Anxiety disease	0.2	0	0	HPO
GNA11	C4020884	Anxiety disease	0.2	0	0	HPO
EPCAM	C4020884	Anxiety disease	0.2	0	0	HPO
NEFH	C4020884	Anxiety disease	0.2	0	0	HPO
PAH	C4020884	Anxiety disease	0.2	0	0	HPO
PSEN1	C4020884	Anxiety disease	0.2	0	0	HPO
GTF2IRD1	C4020884	Anxiety disease	0.2	0	0	HPO
CHRNB2	C0003469	Anxiety Disorders	0.2	1	0	CTD_human
GABRA2	C0003469	Anxiety Disorders	0.200275	1	0	CTD_human
NPY	C0003469	Anxiety Disorders	0.207692	1	0	CTD_human
SMAD3	C0003486	Aortic Aneurysm	0.400824	1	0	CTD_human;HPO
MMP14	C0162871	Aortic Aneurysm, Abdominal	0.200549	1	0	CTD_human
SMAD3	C2674574	Aortic aneurysm, familial thoracic 3	0.2	0	0	ORPHANET
GDF1	C0003492	Aortic coarctation	0.2	0	0	HPO
SMAD4	C0003492	Aortic coarctation	0.2	0	0	HPO
TBX1	C0003492	Aortic coarctation	0.2	0	0	HPO
LAMC1	C0003493	Aortic Diseases	0.2	1	0	CTD_human
SMAD3	C0003504	Aortic Valve Insufficiency	0.2	0	0	HPO
SMAD4	C0003507	Aortic Valve Stenosis	0.2	0	0	HPO
BCOR	C0003507	Aortic Valve Stenosis	0.2	0	0	HPO
CBL	C0003507	Aortic Valve Stenosis	0.2	0	0	HPO
PSEN1	C0085632	Apathy	0.2	0	0	HPO
NOTCH3	C0003537	Aphasia	0.200275	0	0	HPO
SLC16A2	C0003537	Aphasia	0.2	0	0	HPO
CCR1	C0038363	Aphthous Stomatitis	0.2	0	0	HPO
ITK	C0038363	Aphthous Stomatitis	0.2	0	0	HPO
MEFV	C0038363	Aphthous Stomatitis	0.205089	0	0	HPO
LAMB3	C0282160	Aplasia Cutis Congenita	0.2	0	0	HPO
GRIP1	C4280581	Aplasia of eyebrows	0.2	0	0	HPO
GRIP1	C4280626	Aplasia of eyelashes	0.2	0	0	HPO
EFNB1	C4280497	Aplasia of nasal tip	0.2	0	0	HPO
MYH3	C4020821	Aplasia of the interphalangeal creases	0.2	0	0	HPO
TNNT3	C4020821	Aplasia of the interphalangeal creases	0.2	0	0	HPO
GDF5	C4022107	Aplasia of the middle phalanges of the toes	0.2	0	0	HPO
ROR2	C1836192	Aplasia/Hypoplasia involving the metacarpal bones	0.2	0	0	HPO
GDF5	C1836192	Aplasia/Hypoplasia involving the metacarpal bones	0.2	0	0	HPO
GDF5	C1860182	Aplasia/Hypoplasia of metatarsal bones	0.2	0	0	HPO
GDF5	C4024098	Aplasia/Hypoplasia of the 1st metacarpal	0.2	0	0	HPO
KAT6B	C4023909	Aplasia/Hypoplasia of the abdominal wall musculature	0.2	0	0	HPO
SOX11	C4024507	Aplasia/Hypoplasia of the distal phalanx of the 5th finger	0.2	0	0	HPO
PAX6	C4024748	Aplasia/Hypoplasia of the iris	0.2	0	0	HPO
PITX2	C4024748	Aplasia/Hypoplasia of the iris	0.2	0	0	HPO
LETM1	C4024996	Aplasia/Hypoplasia of the lungs	0.2	0	0	HPO
PAX6	C4024742	Aplasia/Hypoplasia of the macula	0.2	0	0	HPO
GDF5	C4023976	Aplasia/Hypoplasia of the middle phalanges of the toes	0.2	0	0	HPO
GRIP1	C4024990	Aplasia/Hypoplasia of the sternum	0.2	0	0	HPO
GRIP1	C1848670	Aplastic/hypoplastic phalanges	0.2	0	0	HPO
CRYAB	C0003578	Apnea	0.2	0	0	HPO
ABCA1	C0342898	Apolipoprotein A-I deficiency	0.2	0	0	ORPHANET
APOA1	C0342898	Apolipoprotein A-I deficiency	0.2	0	0	ORPHANET
FOXP2	C0750927	Apraxia, Developmental Verbal	0.603571	1	7	CTD_human;ORPHANET;UNIPROT
PSEN1	C0003635	Apraxias	0.200275	0	0	HPO
FOXP2	C0003635	Apraxias	0.200824	2	0	CTD_human
LETM1	C0003706	Arachnodactyly	0.2	0	0	HPO
SMAD3	C0003706	Arachnodactyly	0.2	0	0	HPO
TBX1	C0003706	Arachnodactyly	0.2	0	0	HPO
NOTCH3	C0078981	Arachnoid Cysts	0.2	0	0	HPO
MAG	C1856694	Areflexia of lower limbs	0.2	0	0	HPO
PTCH1	C0003803	Arnold Chiari Malformation	0.2	0	0	HPO
ZIC1	C0003803	Arnold Chiari Malformation	0.2	0	0	HPO
NOTCH3	C0750929	Arnold-Chiari Malformation, Type I	0.2	0	0	HPO
DSG2	C1857777	Arrhythmogenic Right Ventricular Dysplasia, Familial, 10	0.4	2	12	CTD_human;UNIPROT
NR4A2	C0311375	Arsenic Poisoning	0.2	1	0	CTD_human
TNFAIP6	C0311375	Arsenic Poisoning	0.2	1	0	CTD_human
TET2	C0151942	Arterial thrombosis	0.2	0	0	HPO
SMAD3	C3279191	Arterial tortuosity	0.2	0	0	HPO
SLC2A10	C1859726	ARTERIAL TORTUOSITY SYNDROME	0.601923	2	19	CTD_human;ORPHANET;UNIPROT
CCR1	C0003862	Arthralgia	0.2	0	0	HPO
MEFV	C0003862	Arthralgia	0.200275	0	0	HPO
TET2	C0003862	Arthralgia	0.2	0	0	HPO
GTF2IRD1	C0003862	Arthralgia	0.2	0	0	HPO
CCR1	C0003864	Arthritis	0.2	0	0	HPO
MEFV	C0003864	Arthritis	0.208595	0	0	HPO
EGFR	C0993582	Arthritis, Experimental	0.2	1	0	CTD_human
ALB	C0993582	Arthritis, Experimental	0.2	1	0	CTD_human
G6PC	C0003868	Arthritis, Gouty	0.2	0	0	HPO
MEFV	C0003872	Arthritis, Psoriatic	0.202682	1	0	CTD_human
NR4A2	C0003872	Arthritis, Psoriatic	0.200549	1	0	CTD_human
KAT6B	C0003886	Arthrogryposis	0.2	0	0	HPO
AUTS2	C0003886	Arthrogryposis	0.2	0	0	HPO
GLE1	C0003886	Arthrogryposis	0.2	0	0	HPO
MYH3	C0003886	Arthrogryposis	0.208422	0	0	HPO
TNNT3	C0003886	Arthrogryposis	0.202682	0	0	HPO
KIF14	C0003886	Arthrogryposis	0.2	0	0	HPO
MYH3	C0220662	ARTHROGRYPOSIS, DISTAL, TYPE 1	0.200824	0	0	ORPHANET
TNNT3	C0220662	ARTHROGRYPOSIS, DISTAL, TYPE 1	0.200549	0	0	ORPHANET
MYH3	C1834523	ARTHROGRYPOSIS, DISTAL, TYPE 2B	0.601099	1	7	CTD_human;ORPHANET;UNIPROT
TNNT3	C1834523	ARTHROGRYPOSIS, DISTAL, TYPE 2B	0.600275	1	1	CTD_human;ORPHANET;UNIPROT
MMP14	C0022408	Arthropathy	0.200275	0	0	HPO
SMAD3	C1836653	Ascending aortic dissection	0.2	0	0	HPO
ALB	C0025290	Aseptic Meningitis	0.2	3	0	CTD_human
CA2	C0085660	Aseptic necrosis	0.2	0	0	HPO
CA2	C0520474	Aseptic Necrosis of Bone	0.2	0	0	HPO
NLGN3	C1845341	ASPERGER SYNDROME, X-LINKED, SUSCEPTIBILITY TO, 1 (disorder)	0.4	0	0	CTD_human;UNIPROT
PSEN1	C0004045	Asphyxia Neonatorum	0.2	1	0	CTD_human
GDF1	C0175707	Asplenia Syndrome	0.2	0	0	ORPHANET
ADRB2	C0004096	Asthma	0.354033	0	0	CTD_human
ALDH2	C0004096	Asthma	0.206462	2	0	CTD_human
TNC	C0004096	Asthma	0.210345	1	0	CTD_human
NPY	C0004096	Asthma	0.200549	1	0	CTD_human
BCL2	C0004096	Asthma	0.201374	1	0	CTD_human
TIMP3	C0004096	Asthma	0.200549	1	0	CTD_human
ORMDL3	C0004096	Asthma	0.249823	2	0	CTD_human
POSTN	C1319853	Asthma, Aspirin-Induced	0.2	1	0	CTD_human
CDH17	C0264423	Asthma, Occupational	0.2	1	0	CTD_human
MAG	C0004106	Astigmatism	0.2	0	0	HPO
CACNA1F	C0004106	Astigmatism	0.200275	0	0	HPO
ESR2	C0004114	Astrocytoma	0.2	1	0	CTD_human
HGF	C0004114	Astrocytoma	0.201099	1	0	CTD_human
NTRK2	C0004114	Astrocytoma	0.2	1	0	CTD_human
BCOR	C1168239	Asymmetric ears	0.2	0	0	HPO
EFNB1	C1844734	Asymmetric lower limb shortness	0.2	0	0	HPO
EFNB1	C4072830	Asymmetry of the posterior cranium	0.2	0	0	HPO
ZBTB20	C4072830	Asymmetry of the posterior cranium	0.2	0	0	HPO
TCF12	C4072830	Asymmetry of the posterior cranium	0.2	0	0	HPO
ZIC1	C4072830	Asymmetry of the posterior cranium	0.2	0	0	HPO
APOA1	C1848533	Ataxia with vitamin E deficiency	0.2	1	0	CTD_human
PDYN	C0750937	Ataxia, Appendicular	0.2	0	0	HPO
APTX	C0750937	Ataxia, Appendicular	0.2	0	0	HPO
APTX	C1859598	ATAXIA, EARLY-ONSET, WITH OCULOMOTOR APRAXIA AND HYPOALBUMINEMIA	0.606593	5	10	CTD_human;ORPHANET;UNIPROT
FGF14	C0427190	Ataxia, Truncal	0.2	0	0	HPO
APTX	C0427190	Ataxia, Truncal	0.2	0	0	HPO
PIK3R5	C3554690	ATAXIA-OCULOMOTOR APRAXIA 3	0.2	1	1	UNIPROT
CNR2	C0004153	Atherosclerosis	0.201099	1	0	CTD_human
ABCA1	C0004153	Atherosclerosis	0.266757	1	0	CTD_human
SLC16A2	C0004158	Athetosis	0.2	0	0	HPO
TSHR	C4020805	Athyroidal hypothyroidism	0.2	0	0	HPO
TSHZ1	C1866190	Atresia of the external auditory canal	0.2	0	0	HPO
GRIP1	C1866190	Atresia of the external auditory canal	0.2	0	0	HPO
GLI3	C1866190	Atresia of the external auditory canal	0.2	0	0	HPO
GRIP1	C1321884	Atresia of vagina	0.2	0	0	HPO
TSHZ1	C1857079	Atretic auditory canal	0.2	0	0	HPO
GRIP1	C1857079	Atretic auditory canal	0.2	0	0	HPO
GLI3	C1857079	Atretic auditory canal	0.2	0	0	HPO
SMAD3	C0004238	Atrial Fibrillation	0.200275	0	0	HPO
GATA5	C1843687	ATRIAL FIBRILLATION, FAMILIAL, 1 (disorder)	0.2	0	0	ORPHANET
PITX2	C1843687	ATRIAL FIBRILLATION, FAMILIAL, 1 (disorder)	0.2	0	0	ORPHANET
SCN2B	C1843687	ATRIAL FIBRILLATION, FAMILIAL, 1 (disorder)	0.2	0	0	ORPHANET
SCN2B	C3809312	ATRIAL FIBRILLATION, FAMILIAL, 14	0.2	1	2	UNIPROT
EP300	C0018817	Atrial Septal Defects	0.2	0	0	HPO
KAT6B	C0018817	Atrial Septal Defects	0.2	0	0	HPO
GDF1	C0018817	Atrial Septal Defects	0.2	0	0	HPO
LETM1	C0018817	Atrial Septal Defects	0.2	0	0	HPO
BCOR	C0018817	Atrial Septal Defects	0.2	0	0	HPO
TBX1	C0018817	Atrial Septal Defects	0.2	0	0	HPO
GDF1	C1389018	Atrioventricular Septal Defect	0.200275	0	0	HPO
TBX1	C1389018	Atrioventricular Septal Defect	0.200275	0	0	HPO
LRP5	C0423319	Atrophic iris	0.2	0	0	HPO
LAMB3	C0162154	Atrophic scar	0.2	0	0	HPO
AIPL1	C1288283	Atrophoderma maculatum	0.2	0	0	HPO
PIK3R5	C0740279	Atrophy of cerebellum	0.2	0	0	HPO
MYH3	C0740279	Atrophy of cerebellum	0.2	0	0	HPO
PDYN	C0740279	Atrophy of cerebellum	0.2	0	0	HPO
APTX	C0740279	Atrophy of cerebellum	0.200275	0	0	HPO
ZIC1	C0740279	Atrophy of cerebellum	0.2	0	0	HPO
S100B	C0236964	Attention Deficit and Disruptive Behavior Disorders	0.2	1	0	CTD_human
CHRNB2	C1263846	Attention deficit hyperactivity disorder	0.28	1	0	CTD_human
GRM5	C1263846	Attention deficit hyperactivity disorder	0.201374	2	1	CTD_human
GRM7	C1263846	Attention deficit hyperactivity disorder	0.203781	1	0	CTD_human
EPCAM	C1263846	Attention deficit hyperactivity disorder	0.2	0	0	HPO
PAH	C1263846	Attention deficit hyperactivity disorder	0.2	0	0	HPO
TBX1	C1263846	Attention deficit hyperactivity disorder	0.200275	0	0	HPO
MKRN3	C1263846	Attention deficit hyperactivity disorder	0.2	0	0	HPO
GTF2IRD1	C1263846	Attention deficit hyperactivity disorder	0.2	0	0	HPO
AIPL1	C3278975	Attenuation of retinal blood vessels	0.2	0	0	HPO
NEK2	C4021786	Atypical scarring of skin	0.2	0	0	HPO
RP2	C4021786	Atypical scarring of skin	0.2	0	0	HPO
SAG	C4021786	Atypical scarring of skin	0.2	0	0	HPO
DIAPH3	C1836743	AUDITORY NEUROPATHY, AUTOSOMAL DOMINANT, 1	0.280275	0	0	CTD_human
EP300	C0857379	Auricular malformation	0.2	0	0	HPO
GRIP1	C0857379	Auricular malformation	0.2	0	0	HPO
HMGB3	C0857379	Auricular malformation	0.2	0	0	HPO
LETM1	C0857379	Auricular malformation	0.2	0	0	HPO
BCOR	C0857379	Auricular malformation	0.2	0	0	HPO
DLX1	C1510586	Autism Spectrum Disorders	0.200275	1	0	CTD_human
FOXP1	C1510586	Autism Spectrum Disorders	0.200549	1	0	CTD_human
OXTR	C1510586	Autism Spectrum Disorders	0.203297	1	0	CTD_human
LRRN3	C1510586	Autism Spectrum Disorders	0.2	1	0	CTD_human
SLC16A2	C1510586	Autism Spectrum Disorders	0.2	1	0	CTD_human
NLGN3	C1845540	AUTISM, X-LINKED, SUSCEPTIBILITY TO, 1 (finding)	0.48	1	1	CTD_human;UNIPROT
CHRNB2	C0004352	Autistic Disorder	0.282733	1	0	CTD_human
ADRB2	C0004352	Autistic Disorder	0.207822	1	0	CTD_human
DLX1	C0004352	Autistic Disorder	0.205415	1	0	CTD_human
DLX2	C0004352	Autistic Disorder	0.205689	1	0	CTD_human
DRD1	C0004352	Autistic Disorder	0.205415	1	0	CTD_human
DRD3	C0004352	Autistic Disorder	0.203231	1	0	CTD_human
PLD5	C0004352	Autistic Disorder	0.202407	1	0	CTD_human
EP300	C0004352	Autistic Disorder	0.2	0	0	HPO
GABRA2	C0004352	Autistic Disorder	0.204814	1	0	CTD_human
GABRB1	C0004352	Autistic Disorder	0.200824	2	0	CTD_human
AUTS2	C0004352	Autistic Disorder	0.202747	0	0	HPO
RAB11FIP5	C0004352	Autistic Disorder	0.2	1	0	CTD_human
GRIA1	C0004352	Autistic Disorder	0.2	1	0	CTD_human
GRIK2	C0004352	Autistic Disorder	0.220299	2	0	CTD_human
ASIC2	C0004352	Autistic Disorder	0.202682	1	0	CTD_human
SMAD4	C0004352	Autistic Disorder	0.2	0	0	HPO
NTRK2	C0004352	Autistic Disorder	0.202682	1	0	CTD_human
OXTR	C0004352	Autistic Disorder	0.226334	6	0	CTD_human
PAH	C0004352	Autistic Disorder	0.204814	0	0	HPO
PAX6	C0004352	Autistic Disorder	0.283231	1	0	CTD_human
NLGN3	C0004352	Autistic Disorder	0.218782	2	0	CTD_human
PRLR	C0004352	Autistic Disorder	0.202407	1	0	CTD_human
PCDH10	C0004352	Autistic Disorder	0.2	1	0	CTD_human
BCL2	C0004352	Autistic Disorder	0.203832	2	0	CTD_human
ROBO1	C0004352	Autistic Disorder	0.200275	1	0	CTD_human
RORA	C0004352	Autistic Disorder	0.200275	2	0	CTD_human
MBD4	C0004352	Autistic Disorder	0.2	1	0	CTD_human
FOXP2	C0004352	Autistic Disorder	0.208386	2	0	CTD_human
GTF2IRD1	C0004352	Autistic Disorder	0.2	0	0	HPO
DOCK4	C0004352	Autistic Disorder	0.206188	1	0	CTD_human
ITCH	C3150649	AUTOIMMUNE DISEASE, MULTISYSTEM, WITH FACIAL DYSMORPHISM	0.4	0	0	CTD_human;ORPHANET
ITK	C0004364	Autoimmune Diseases	0.2	0	0	HPO
TSHR	C0920350	Autoimmune thyroiditis	0.203231	1	0	CTD_human
NTRK1	C1145628	Autonomic nervous system disorders	0.2	0	0	HPO
CRYAB	C0544966	Autophagic vaculoes (finding)	0.2	0	0	HPO
EGFR	C0085548	Autosomal Recessive Polycystic Kidney Disease	0.200549	1	0	CTD_human
CERS1	C4020899	Autosomal recessive predisposition	0.2	0	0	HPO
LYST	C4020899	Autosomal recessive predisposition	0.2	0	0	HPO
CLN5	C4020899	Autosomal recessive predisposition	0.2	0	0	HPO
CRYAB	C4020899	Autosomal recessive predisposition	0.2	0	0	HPO
CSTA	C4020899	Autosomal recessive predisposition	0.2	0	0	HPO
DDX11	C4020899	Autosomal recessive predisposition	0.2	0	0	HPO
DLX5	C4020899	Autosomal recessive predisposition	0.2	0	0	HPO
DSG1	C4020899	Autosomal recessive predisposition	0.2	0	0	HPO
ABCA1	C4020899	Autosomal recessive predisposition	0.2	0	0	HPO
EGFR	C4020899	Autosomal recessive predisposition	0.2	0	0	HPO
ALB	C4020899	Autosomal recessive predisposition	0.2	0	0	HPO
F10	C4020899	Autosomal recessive predisposition	0.2	0	0	HPO
F12	C4020899	Autosomal recessive predisposition	0.2	0	0	HPO
FOXO1	C4020899	Autosomal recessive predisposition	0.2	0	0	HPO
NBEAL2	C4020899	Autosomal recessive predisposition	0.2	0	0	HPO
FMO3	C4020899	Autosomal recessive predisposition	0.2	0	0	HPO
GRIP1	C4020899	Autosomal recessive predisposition	0.2	0	0	HPO
KAT6B	C4020899	Autosomal recessive predisposition	0.2	0	0	HPO
PIK3R5	C4020899	Autosomal recessive predisposition	0.2	0	0	HPO
AIPL1	C4020899	Autosomal recessive predisposition	0.2	0	0	HPO
G6PC	C4020899	Autosomal recessive predisposition	0.2	0	0	HPO
KLHL3	C4020899	Autosomal recessive predisposition	0.2	0	0	HPO
GDF1	C4020899	Autosomal recessive predisposition	0.2	0	0	HPO
GLE1	C4020899	Autosomal recessive predisposition	0.2	0	0	HPO
GP1BA	C4020899	Autosomal recessive predisposition	0.2	0	0	HPO
GRIK2	C4020899	Autosomal recessive predisposition	0.2	0	0	HPO
GUCY1A3	C4020899	Autosomal recessive predisposition	0.2	0	0	HPO
GYS2	C4020899	Autosomal recessive predisposition	0.2	0	0	HPO
HGF	C4020899	Autosomal recessive predisposition	0.2	0	0	HPO
HINT1	C4020899	Autosomal recessive predisposition	0.2	0	0	HPO
HK1	C4020899	Autosomal recessive predisposition	0.2	0	0	HPO
ACACA	C4020899	Autosomal recessive predisposition	0.2	0	0	HPO
HYAL1	C4020899	Autosomal recessive predisposition	0.2	0	0	HPO
ITGA2B	C4020899	Autosomal recessive predisposition	0.2	0	0	HPO
ITK	C4020899	Autosomal recessive predisposition	0.2	0	0	HPO
LAMB3	C4020899	Autosomal recessive predisposition	0.2	0	0	HPO
LRP5	C4020899	Autosomal recessive predisposition	0.2	0	0	HPO
EPCAM	C4020899	Autosomal recessive predisposition	0.2	0	0	HPO
MAT1A	C4020899	Autosomal recessive predisposition	0.2	0	0	HPO
MEFV	C4020899	Autosomal recessive predisposition	0.2	0	0	HPO
SERPINC1	C4020899	Autosomal recessive predisposition	0.2	0	0	HPO
MYH3	C4020899	Autosomal recessive predisposition	0.2	0	0	HPO
NEK2	C4020899	Autosomal recessive predisposition	0.2	0	0	HPO
NTRK1	C4020899	Autosomal recessive predisposition	0.2	0	0	HPO
ROR2	C4020899	Autosomal recessive predisposition	0.2	0	0	HPO
OGDH	C4020899	Autosomal recessive predisposition	0.2	0	0	HPO
PAH	C4020899	Autosomal recessive predisposition	0.2	0	0	HPO
PAX6	C4020899	Autosomal recessive predisposition	0.2	0	0	HPO
PLCE1	C4020899	Autosomal recessive predisposition	0.2	0	0	HPO
PDE6C	C4020899	Autosomal recessive predisposition	0.2	0	0	HPO
PITX2	C4020899	Autosomal recessive predisposition	0.2	0	0	HPO
IL17RD	C4020899	Autosomal recessive predisposition	0.2	0	0	HPO
APTX	C4020899	Autosomal recessive predisposition	0.2	0	0	HPO
PTPRF	C4020899	Autosomal recessive predisposition	0.2	0	0	HPO
RYR1	C4020899	Autosomal recessive predisposition	0.2	0	0	HPO
SAG	C4020899	Autosomal recessive predisposition	0.2	0	0	HPO
SCNN1A	C4020899	Autosomal recessive predisposition	0.2	0	0	HPO
BLM	C4020899	Autosomal recessive predisposition	0.2	0	0	HPO
SNAI2	C4020899	Autosomal recessive predisposition	0.2	0	0	HPO
TBX1	C4020899	Autosomal recessive predisposition	0.2	0	0	HPO
TSHR	C4020899	Autosomal recessive predisposition	0.2	0	0	HPO
C5	C4020899	Autosomal recessive predisposition	0.2	0	0	HPO
WNT1	C4020899	Autosomal recessive predisposition	0.2	0	0	HPO
CA2	C4020899	Autosomal recessive predisposition	0.2	0	0	HPO
ZNF141	C4020899	Autosomal recessive predisposition	0.2	0	0	HPO
GDF5	C4020899	Autosomal recessive predisposition	0.2	0	0	HPO
COLQ	C4020899	Autosomal recessive predisposition	0.2	0	0	HPO
PRSS12	C4020899	Autosomal recessive predisposition	0.2	0	0	HPO
SLC4A4	C4020899	Autosomal recessive predisposition	0.2	0	0	HPO
SERPINB7	C4020899	Autosomal recessive predisposition	0.2	0	0	HPO
CEP135	C4020899	Autosomal recessive predisposition	0.2	0	0	HPO
LRIG2	C4020899	Autosomal recessive predisposition	0.2	0	0	HPO
TECPR2	C4020899	Autosomal recessive predisposition	0.2	0	0	HPO
KIF14	C4020899	Autosomal recessive predisposition	0.2	0	0	HPO
PITX2	C0266548	Axenfeld anomaly (disorder)	0.200824	0	0	ORPHANET
PAX6	C3714873	Axenfeld-Rieger Syndrome, Type 1	0.2	1	0	CTD_human
PITX2	C3714873	Axenfeld-Rieger Syndrome, Type 1	0.480275	10	6	CTD_human;UNIPROT
DCX	C1853743	Axial hypotonia	0.2	0	0	HPO
CASK	C1853743	Axial hypotonia	0.2	0	0	HPO
RYR1	C1843697	Axial muscle weakness	0.2	0	0	HPO
TBX3	C1867003	Axillary apocrine gland hypoplasia	0.2	0	0	HPO
EFNB1	C1844738	Axillary pterygia	0.2	0	0	HPO
ABCA1	C0270921	Axonal neuropathy	0.2	0	0	HPO
HK1	C1854454	Axonal regeneration	0.2	0	0	HPO
ALB	C0004509	Azoospermia	0.2	1	0	CTD_human
MAP3K1	C0004509	Azoospermia	0.2	0	0	HPO
BCL2	C0004509	Azoospermia	0.202682	1	0	CTD_human
BLM	C0004509	Azoospermia	0.2	0	0	HPO
MAG	C0034935	Babinski Reflex	0.2	0	0	HPO
PDYN	C0034935	Babinski Reflex	0.2	0	0	HPO
PLP1	C0034935	Babinski Reflex	0.2	0	0	HPO
PSEN1	C0034935	Babinski Reflex	0.2	0	0	HPO
SLC16A2	C0034935	Babinski Reflex	0.2	0	0	HPO
PRSS12	C0034935	Babinski Reflex	0.2	0	0	HPO
KIF7	C2936862	Bardet-Biedl syndrome 1 (disorder)	0.2	1	3	UNIPROT
LRP5	C0264172	Barrel chest	0.2	0	0	HPO
HGF	C0004763	Barrett Esophagus	0.2	1	0	CTD_human
RPRM	C0004763	Barrett Esophagus	0.2	1	0	CTD_human
PTCH1	C0007117	Basal cell carcinoma	0.448541	3	0	CTD_human;HPO
PTCH1	C2751544	BASAL CELL CARCINOMA, SUSCEPTIBILITY TO, 1	0.28	0	0	UNIPROT
PTCH1	C1862314	Basal cell nevi	0.200824	0	0	HPO
PTCH1	C0004779	Basal Cell Nevus Syndrome	0.73619	13	31	CTD_human;ORPHANET;UNIPROT
CA2	C1389280	Basal ganglia calcification	0.2	0	0	HPO
DRD3	C0004782	Basal Ganglia Diseases	0.2	1	0	CTD_human
PDE8B	C0004782	Basal Ganglia Diseases	0.2	1	0	CTD_human
FOXP1	C0079731	B-Cell Lymphomas	0.216412	0	0	HPO
PSEN1	C4011788	Behavioral variant of frontotemporal dementia	0.2	0	0	ORPHANET
CCR1	C0004943	Behcet Syndrome	0.400549	1	0	CTD_human;ORPHANET
APOA1	C0004943	Behcet Syndrome	0.2	1	0	CTD_human
ITGAL	C0004943	Behcet Syndrome	0.200824	1	0	CTD_human
MEFV	C0004943	Behcet Syndrome	0.223596	0	0	ORPHANET
LRP5	C0376175	Bell Palsy	0.2	0	0	HPO
RYR1	C0376175	Bell Palsy	0.2	0	0	HPO
ADCY5	C0393584	Benign Hereditary Chorea	0.200275	0	0	ORPHANET
GP1BA	C0005129	Bernard-Soulier Syndrome	0.702274	6	4	CTD_human;ORPHANET;UNIPROT
GP1BA	C3277076	BERNARD-SOULIER SYNDROME, TYPE A2, AUTOSOMAL DOMINANT	0.4	2	2	CTD_human;UNIPROT
NOTCH3	C1856087	Biconcave vertebral bodies	0.2	0	0	HPO
GRIP1	C0266387	Bicornuate uterus	0.2	0	0	HPO
RARB	C0266387	Bicornuate uterus	0.2	0	0	HPO
BCOR	C0149630	Bicuspid aortic valve	0.2	0	0	HPO
CBL	C0149630	Bicuspid aortic valve	0.2	0	0	HPO
ROR2	C4021772	Bifid distal phalanx of toe	0.2	0	0	HPO
GLI3	C0339864	Bifid epiglottis	0.2	0	0	HPO
EFNB1	C0426428	Bifid nasal tip	0.2	0	0	HPO
BCOR	C0426428	Bifid nasal tip	0.2	0	0	HPO
FREM1	C0221363	Bifid nose	0.200549	1	0	CTD_human
FREM1	C2750433	Bifid Nose With Or Without Anorectal And Renal Anomalies	0.600824	2	2	CTD_human;ORPHANET;UNIPROT
ROR2	C1849343	Bifid terminal phalanges	0.2	0	0	HPO
GRIP1	C0266111	Bifid tongue	0.2	0	0	HPO
ROR2	C0266111	Bifid tongue	0.2	0	0	HPO
EP300	C1850327	Bifid uterus	0.2	0	0	HPO
ZBTB20	C4280664	Big calvaria	0.2	0	0	HPO
FOXP1	C4280664	Big calvaria	0.2	0	0	HPO
GLI3	C4280664	Big calvaria	0.2	0	0	HPO
LRP5	C4280664	Big calvaria	0.2	0	0	HPO
ROR2	C4280664	Big calvaria	0.2	0	0	HPO
PTCH1	C4280664	Big calvaria	0.2	0	0	HPO
CCND2	C4280664	Big calvaria	0.2	0	0	HPO
ZBTB20	C0431663	Bilateral Cryptorchidism	0.2	0	0	HPO
EFNB1	C1850049	Bilateral fifth finger clinodactyly	0.2	0	0	HPO
EP300	C1850049	Bilateral fifth finger clinodactyly	0.2	0	0	HPO
NTNG1	C1850049	Bilateral fifth finger clinodactyly	0.2	0	0	HPO
GDF1	C1850049	Bilateral fifth finger clinodactyly	0.2	0	0	HPO
KMT2A	C1850049	Bilateral fifth finger clinodactyly	0.2	0	0	HPO
ROR2	C1850049	Bilateral fifth finger clinodactyly	0.2	0	0	HPO
BCOR	C1850049	Bilateral fifth finger clinodactyly	0.2	0	0	HPO
BLM	C1850049	Bilateral fifth finger clinodactyly	0.2	0	0	HPO
TBX1	C1850049	Bilateral fifth finger clinodactyly	0.2	0	0	HPO
GDF5	C1850049	Bilateral fifth finger clinodactyly	0.2	0	0	HPO
GTF2IRD1	C1850049	Bilateral fifth finger clinodactyly	0.2	0	0	HPO
GRIP1	C4280422	Bilateral nanophthalmos	0.2	0	0	HPO
PTCH1	C4280422	Bilateral nanophthalmos	0.2	0	0	HPO
MYH3	C1862095	Bilateral single transverse palmar creases	0.2	0	0	HPO
SLC16A2	C1862095	Bilateral single transverse palmar creases	0.2	0	0	HPO
TNNT3	C1862095	Bilateral single transverse palmar creases	0.2	0	0	HPO
GDF5	C1862095	Bilateral single transverse palmar creases	0.2	0	0	HPO
EGFR	C0005396	Bile Duct Neoplasms	0.2	1	0	CTD_human
PRKACB	C0005426	Biliary Tract Neoplasm	0.2	1	0	CTD_human
EPCAM	C4020747	Biopsy shows villous atrophy	0.2	0	0	HPO
MEIS2	C1854418	Biparietal narrowing	0.2	0	0	HPO
SLC16A2	C1854418	Biparietal narrowing	0.2	0	0	HPO
EFNB1	C0426806	Bipartite clavicle	0.2	0	0	HPO
RASGRP1	C0005586	Bipolar Disorder	0.200275	1	0	PSYGENET
CDH17	C0005586	Bipolar Disorder	0.200275	2	0	PSYGENET
TSHZ1	C0005586	Bipolar Disorder	0.200275	1	0	PSYGENET
PDE10A	C0005586	Bipolar Disorder	0.200824	1	1	PSYGENET
KLK8	C0005586	Bipolar Disorder	0.200275	1	0	PSYGENET
GRIN3A	C0005586	Bipolar Disorder	0.200275	1	0	PSYGENET
CNR2	C0005586	Bipolar Disorder	0.200275	1	0	PSYGENET
CSNK1E	C0005586	Bipolar Disorder	0.20832	5	0	PSYGENET
NCAN	C0005586	Bipolar Disorder	0.202473	5	1	PSYGENET
CSRP1	C0005586	Bipolar Disorder	0.200275	1	0	PSYGENET
CTNND2	C0005586	Bipolar Disorder	0.200275	1	0	PSYGENET
ADRB2	C0005586	Bipolar Disorder	0.200275	1	0	PSYGENET
DLX1	C0005586	Bipolar Disorder	0.200275	1	0	PSYGENET
DNAH8	C0005586	Bipolar Disorder	0.201374	4	0	PSYGENET
DPYSL2	C0005586	Bipolar Disorder	0.205364	4	0	PSYGENET
DRD1	C0005586	Bipolar Disorder	0.415658	6	0	CTD_human;PSYGENET
DRD3	C0005586	Bipolar Disorder	0.223703	5	0	PSYGENET
ALDH2	C0005586	Bipolar Disorder	0.200824	2	0	PSYGENET
SP8	C0005586	Bipolar Disorder	0.200275	1	0	PSYGENET
NTNG1	C0005586	Bipolar Disorder	0.200549	1	0	CTD_human
GABRB1	C0005586	Bipolar Disorder	0.205364	2	0	PSYGENET
GAD2	C0005586	Bipolar Disorder	0.200275	1	0	CTD_human
CACNG5	C0005586	Bipolar Disorder	0.200275	1	0	PSYGENET
GNB3	C0005586	Bipolar Disorder	0.207496	1	0	PSYGENET
GRIA1	C0005586	Bipolar Disorder	0.205638	4	0	PSYGENET
GRIK2	C0005586	Bipolar Disorder	0.400549	3	0	CTD_human;PSYGENET
GRM5	C0005586	Bipolar Disorder	0.200275	1	0	PSYGENET
GRM7	C0005586	Bipolar Disorder	0.203231	3	0	PSYGENET
HINT1	C0005586	Bipolar Disorder	0.2	1	0	PSYGENET
HTR2C	C0005586	Bipolar Disorder	0.214508	5	0	PSYGENET
ISL1	C0005586	Bipolar Disorder	0.200275	1	0	PSYGENET
ITIH4	C0005586	Bipolar Disorder	0.200549	3	0	PSYGENET
NR3C2	C0005586	Bipolar Disorder	0.200549	1	0	PSYGENET
NTRK1	C0005586	Bipolar Disorder	0.2	1	0	CTD_human
NTRK2	C0005586	Bipolar Disorder	0.405638	3	0	CTD_human;PSYGENET
NR4A2	C0005586	Bipolar Disorder	0.203231	1	0	PSYGENET
OPRK1	C0005586	Bipolar Disorder	0.2	1	0	PSYGENET
P2RX7	C0005586	Bipolar Disorder	0.21265	5	0	PSYGENET
PAH	C0005586	Bipolar Disorder	0.200275	1	0	PSYGENET
PDYN	C0005586	Bipolar Disorder	0.200275	2	0	PSYGENET
PPID	C0005586	Bipolar Disorder	0.2	1	0	PSYGENET
TRPC7	C0005586	Bipolar Disorder	0.200275	1	0	PSYGENET
CHMP1B	C0005586	Bipolar Disorder	0.204814	2	0	PSYGENET
PVALB	C0005586	Bipolar Disorder	0.200824	1	0	CTD_human
BCL2	C0005586	Bipolar Disorder	0.201099	3	0	PSYGENET
RORA	C0005586	Bipolar Disorder	0.205364	5	0	PSYGENET
BDKRB2	C0005586	Bipolar Disorder	0.2	1	0	PSYGENET
S100B	C0005586	Bipolar Disorder	0.402682	6	0	CTD_human;PSYGENET
LHX5	C0005586	Bipolar Disorder	0.200275	1	0	PSYGENET
SFRP1	C0005586	Bipolar Disorder	0.2	1	0	PSYGENET
SP4	C0005586	Bipolar Disorder	0.403231	2	0	CTD_human;PSYGENET
NEK4	C0005586	Bipolar Disorder	0.200275	2	0	PSYGENET
TBX1	C0005586	Bipolar Disorder	0.200275	0	0	HPO
TLL2	C0005586	Bipolar Disorder	0.200275	1	0	PSYGENET
NR2E1	C0005586	Bipolar Disorder	0.202682	2	0	PSYGENET
BHLHE40	C0005586	Bipolar Disorder	0.405089	3	0	CTD_human;PSYGENET
PER3	C0005586	Bipolar Disorder	0.210452	5	0	PSYGENET
ZNF804A	C0005586	Bipolar Disorder	0.207692	5	1	PSYGENET
FOXP2	C0005586	Bipolar Disorder	0.2	1	0	PSYGENET
EGR4	C0853193	Bipolar I disorder	0.200275	1	0	PSYGENET
KAT6B	C0853193	Bipolar I disorder	0.200275	1	0	PSYGENET
TRPC7	C0853193	Bipolar I disorder	0.200275	1	0	PSYGENET
BCL2	C0853193	Bipolar I disorder	0.200549	2	0	PSYGENET
NR2E1	C0853193	Bipolar I disorder	0.2	1	0	PSYGENET
ADCY5	C0005612	Birth Weight	0.2	1	0	CTD_human
EP300	C0265974	Birthmark	0.2	0	0	HPO
BLM	C0265974	Birthmark	0.2	0	0	HPO
CBL	C0265974	Birthmark	0.2	0	0	HPO
CTNNB1	C0221184	Bitemporal Hemianopia	0.2	0	0	HPO
ISL1	C0005689	Bladder Exstrophy	0.400275	0	0	HPO;ORPHANET
NCAN	C0005695	Bladder Neoplasm	0.2	1	0	CTD_human
EGFR	C0005695	Bladder Neoplasm	0.220287	2	0	CTD_human
EP300	C0005695	Bladder Neoplasm	0.2	1	0	CTD_human
ESR2	C0005695	Bladder Neoplasm	0.203557	1	0	CTD_human
AMFR	C0005695	Bladder Neoplasm	0.2	1	0	CTD_human
ISL1	C0005695	Bladder Neoplasm	0.200275	1	0	CTD_human
KMT2A	C0005695	Bladder Neoplasm	0.200275	1	0	CTD_human
ASXL2	C0005695	Bladder Neoplasm	0.2	1	0	CTD_human
KAT6B	C1458140	Bleeding tendency	0.2	0	0	HPO
G6PC	C1458140	Bleeding tendency	0.2	0	0	HPO
GP1BA	C1458140	Bleeding tendency	0.2	0	0	HPO
NBEAL2	C0151529	Bleeding time prolonged	0.2	0	0	HPO
GP1BA	C0151529	Bleeding time prolonged	0.2	0	0	HPO
ITGA2B	C0151529	Bleeding time prolonged	0.2	0	0	HPO
MYH9	C0151529	Bleeding time prolonged	0.2	0	0	HPO
TET2	C0151529	Bleeding time prolonged	0.2	0	0	HPO
RBMX	C0005744	Blepharophimosis	0.2	0	0	HPO
SMAD4	C0005744	Blepharophimosis	0.2	0	0	HPO
KMT2A	C0005744	Blepharophimosis	0.2	0	0	HPO
MYH3	C0005744	Blepharophimosis	0.2	0	0	HPO
BCOR	C0005744	Blepharophimosis	0.2	0	0	HPO
TBX1	C0005744	Blepharophimosis	0.2	0	0	HPO
GTF2IRD1	C0005744	Blepharophimosis	0.2	0	0	HPO
EP300	C0005745	Blepharoptosis	0.2	0	0	HPO
KAT6B	C0005745	Blepharoptosis	0.2	0	0	HPO
AUTS2	C0005745	Blepharoptosis	0.2	0	0	HPO
ZBTB20	C0005745	Blepharoptosis	0.2	0	0	HPO
HMGB3	C0005745	Blepharoptosis	0.2	0	0	HPO
LETM1	C0005745	Blepharoptosis	0.2	0	0	HPO
MYH3	C0005745	Blepharoptosis	0.2	0	0	HPO
NOTCH3	C0005745	Blepharoptosis	0.2	0	0	HPO
PAX6	C0005745	Blepharoptosis	0.200275	0	0	HPO
BCOR	C0005745	Blepharoptosis	0.2	0	0	HPO
RYR1	C0005745	Blepharoptosis	0.2	0	0	HPO
TBX1	C0005745	Blepharoptosis	0.2	0	0	HPO
COLQ	C0005745	Blepharoptosis	0.2	0	0	HPO
CBL	C0005745	Blepharoptosis	0.2	0	0	HPO
CACNA1F	C4280624	Blind spot located at fixation point	0.2	0	0	HPO
GRIP1	C0456909	Blind Vision	0.2	0	0	HPO
LRP5	C0456909	Blind Vision	0.2	0	0	HPO
NEK2	C0456909	Blind Vision	0.2	0	0	HPO
BCOR	C0456909	Blind Vision	0.2	0	0	HPO
RP2	C0456909	Blind Vision	0.2	0	0	HPO
SAG	C0456909	Blind Vision	0.2	0	0	HPO
GRIP1	C0271215	Blindness, Legal	0.2	0	0	HPO
LRP5	C0271215	Blindness, Legal	0.2	0	0	HPO
NEK2	C0271215	Blindness, Legal	0.2	0	0	HPO
BCOR	C0271215	Blindness, Legal	0.2	0	0	HPO
RP2	C0271215	Blindness, Legal	0.2	0	0	HPO
SAG	C0271215	Blindness, Legal	0.2	0	0	HPO
CCR1	C2220104	Blister of skin	0.2	0	0	HPO
CSTA	C2220104	Blister of skin	0.2	0	0	HPO
LAMB3	C2220104	Blister of skin	0.2	0	0	HPO
MEFV	C2220104	Blister of skin	0.2	0	0	HPO
PAH	C0239801	Blonde hair	0.2	0	0	HPO
LYST	C0005779	Blood Coagulation Disorders	0.2	0	0	HPO
F10	C0005779	Blood Coagulation Disorders	0.202198	1	0	CTD_human
KAT6B	C0005779	Blood Coagulation Disorders	0.2	0	0	HPO
SERPINC1	C0005779	Blood Coagulation Disorders	0.200549	1	0	CTD_human
RYR1	C0005779	Blood Coagulation Disorders	0.2	0	0	HPO
BLM	C0005859	Bloom Syndrome	0.739616	4	73	CTD_human;ORPHANET;UNIPROT
PAH	C0578626	blue iris (physical finding)	0.2	0	0	HPO
WNT1	C0542514	Blue sclera	0.2	0	0	HPO
ABCA1	C0344232	Blurred vision	0.2	0	0	HPO
APOA1	C0344232	Blurred vision	0.2	0	0	HPO
GIPR	C0005910	Body Weight	0.2	1	0	CTD_human
SEC16B	C0005910	Body Weight	0.2	2	0	CTD_human
ASXL1	C0796232	Bohring syndrome	0.401923	1	5	CTD_human;ORPHANET
ZBTB20	C0005937	Bone Cysts	0.2	0	0	HPO
NOTCH3	C0005937	Bone Cysts	0.2	0	0	HPO
DLX5	C0005941	Bone Diseases, Developmental	0.2	1	0	CTD_human
CA2	C0877326	Bone infarction	0.2	0	0	HPO
LRP5	C1866079	BONE MINERAL DENSITY QUANTITATIVE TRAIT LOCUS 1	0.2	5	1	UNIPROT
CA2	C0029445	Bone necrosis	0.2	0	0	HPO
IDH1	C0151825	Bone pain	0.2	0	0	HPO
LRP5	C0151825	Bone pain	0.2	0	0	HPO
WNT1	C0151825	Bone pain	0.2	0	0	HPO
CA2	C0151825	Bone pain	0.2	0	0	HPO
EP300	C4020849	Bowed and upward slanting eyebrows	0.2	0	0	HPO
LETM1	C4020849	Bowed and upward slanting eyebrows	0.2	0	0	HPO
SOX11	C4020849	Bowed and upward slanting eyebrows	0.2	0	0	HPO
GDF5	C1855340	Bowing of the long bones	0.2	0	0	HPO
EFNB1	C0221356	Brachycephaly	0.2	0	0	HPO
ZBTB20	C0221356	Brachycephaly	0.2	0	0	HPO
HCFC1	C0221356	Brachycephaly	0.2	0	0	HPO
LRP5	C0221356	Brachycephaly	0.2	0	0	HPO
TCF12	C0221356	Brachycephaly	0.2	0	0	HPO
ZIC1	C0221356	Brachycephaly	0.2	0	0	HPO
TECPR2	C0221356	Brachycephaly	0.2	0	0	HPO
EFNB1	C0221357	Brachydactyly	0.2	0	0	HPO
KAT6B	C0221357	Brachydactyly	0.2	0	0	HPO
GDF1	C0221357	Brachydactyly	0.2	0	0	HPO
SMAD4	C0221357	Brachydactyly	0.4	1	0	CTD_human;HPO
ROR2	C0221357	Brachydactyly	0.201648	0	0	HPO
PTCH1	C0221357	Brachydactyly	0.200275	0	0	HPO
SMARCA2	C0221357	Brachydactyly	0.2	0	0	HPO
GDF5	C0221357	Brachydactyly	0.200824	0	0	HPO
ROR2	C1300267	Brachydactyly syndrome type B	0.2	0	0	ORPHANET
GDF5	C1300268	Brachydactyly syndrome type C	0.2	0	0	ORPHANET
GDF5	C1862103	Brachydactyly type C	0.683297	3	5	CTD_human;HPO;ORPHANET;UNIPROT
GDF5	C1862151	BRACHYDACTYLY, TYPE A1 (disorder)	0.200275	0	0	ORPHANET
GDF5	C3554446	BRACHYDACTYLY, TYPE A1, C	0.28	2	1	UNIPROT
GDF5	C1832702	BRACHYDACTYLY, TYPE A2	0.681374	1	2	CTD_human;HPO;ORPHANET;UNIPROT
ROR2	C1862112	BRACHYDACTYLY, TYPE B1	0.404121	0	0	CTD_human;HPO
TBX3	C1862083	BRACHYMETATARSUS IV	0.2	0	0	HPO
GDF5	C4024318	Bracket epiphysis of the middle phalanx of the 2nd finger	0.2	0	0	HPO
GDF5	C4024536	Bracket epiphysis of the middle phalanx of the 5th finger	0.2	0	0	HPO
PDYN	C0428977	Bradycardia	0.2	3	0	CTD_human
NR4A2	C0233565	Bradykinesia	0.2	0	0	HPO
PDE8B	C0233565	Bradykinesia	0.2	0	0	HPO
ALB	C0006111	Brain Diseases	0.200275	1	0	CTD_human
MAT1A	C0006111	Brain Diseases	0.2	1	0	CTD_human
S100B	C1527311	Brain Edema	0.28	1	0	CTD_human
ALB	C0007786	Brain Ischemia	0.2	1	0	CTD_human
NOTCH3	C0007786	Brain Ischemia	0.2	0	0	HPO
GTF2IRD1	C0007786	Brain Ischemia	0.2	0	0	HPO
ALK	C0006118	Brain Neoplasms	0.200275	1	0	CTD_human
PTCH1	C0006118	Brain Neoplasms	0.200275	1	0	CTD_human
CTNNB1	C0678222	Breast Carcinoma	0.204396	0	0	HPO
TOX3	C0242788	Breast Neoplasms, Male	0.2	1	0	CTD_human
MYH3	C0006157	Breech Presentation	0.2	0	0	HPO
EFNB1	C4072823	Broad cranium shape	0.2	0	0	HPO
ZBTB20	C4072823	Broad cranium shape	0.2	0	0	HPO
HCFC1	C4072823	Broad cranium shape	0.2	0	0	HPO
LRP5	C4072823	Broad cranium shape	0.2	0	0	HPO
TCF12	C4072823	Broad cranium shape	0.2	0	0	HPO
ZIC1	C4072823	Broad cranium shape	0.2	0	0	HPO
TECPR2	C4072823	Broad cranium shape	0.2	0	0	HPO
PTCH1	C1859680	Broad face	0.2	0	0	HPO
CTNND2	C1839764	Broad flat nasal bridge	0.2	0	0	HPO
EDNRA	C1839764	Broad flat nasal bridge	0.2	0	0	HPO
EFNB1	C1839764	Broad flat nasal bridge	0.2	0	0	HPO
EP300	C1839764	Broad flat nasal bridge	0.2	0	0	HPO
GRIP1	C1839764	Broad flat nasal bridge	0.2	0	0	HPO
GLI3	C1839764	Broad flat nasal bridge	0.2	0	0	HPO
LETM1	C1839764	Broad flat nasal bridge	0.2	0	0	HPO
MYH3	C1839764	Broad flat nasal bridge	0.2	0	0	HPO
NEK2	C1839764	Broad flat nasal bridge	0.2	0	0	HPO
ROR2	C1839764	Broad flat nasal bridge	0.2	0	0	HPO
PITX2	C1839764	Broad flat nasal bridge	0.2	0	0	HPO
PTCH1	C1839764	Broad flat nasal bridge	0.2	0	0	HPO
RARB	C1839764	Broad flat nasal bridge	0.2	0	0	HPO
RP2	C1839764	Broad flat nasal bridge	0.2	0	0	HPO
SAG	C1839764	Broad flat nasal bridge	0.2	0	0	HPO
SOX11	C1839764	Broad flat nasal bridge	0.2	0	0	HPO
TBX1	C1839764	Broad flat nasal bridge	0.2	0	0	HPO
TNNT3	C1839764	Broad flat nasal bridge	0.2	0	0	HPO
CASK	C1839764	Broad flat nasal bridge	0.2	0	0	HPO
GTF2IRD1	C1839764	Broad flat nasal bridge	0.2	0	0	HPO
ZBTB20	C1849089	Broad forehead	0.2	0	0	HPO
GDF1	C1849089	Broad forehead	0.2	0	0	HPO
LRP5	C1849089	Broad forehead	0.2	0	0	HPO
TBX1	C1849089	Broad forehead	0.2	0	0	HPO
TCF12	C1849089	Broad forehead	0.2	0	0	HPO
ZIC1	C1849089	Broad forehead	0.2	0	0	HPO
CASK	C1849089	Broad forehead	0.2	0	0	HPO
GTF2IRD1	C1849089	Broad forehead	0.2	0	0	HPO
EFNB1	C1867131	Broad hallux	0.2	0	0	HPO
EP300	C1867131	Broad hallux	0.2	0	0	HPO
GDF1	C1867131	Broad hallux	0.2	0	0	HPO
TBX1	C1867131	Broad hallux	0.2	0	0	HPO
GDF5	C1867131	Broad hallux	0.2	0	0	HPO
EFNB1	C4021343	Broad hallux phalanx	0.2	0	0	HPO
GLI3	C4021343	Broad hallux phalanx	0.2	0	0	HPO
ROR2	C4021343	Broad hallux phalanx	0.2	0	0	HPO
LRP5	C3281059	Broad jaw	0.2	0	0	HPO
FOXP1	C0426429	Broad nasal tip	0.2	0	0	HPO
BCOR	C0426429	Broad nasal tip	0.2	0	0	HPO
PTPRF	C0426429	Broad nasal tip	0.2	0	0	HPO
RARB	C0426429	Broad nasal tip	0.2	0	0	HPO
CASK	C0426429	Broad nasal tip	0.2	0	0	HPO
TECPR2	C1853638	Broad neck	0.2	0	0	HPO
ZNF141	C4024412	Broad phalanges of the 5th finger	0.2	0	0	HPO
SMARCA2	C1854111	Broad philtrum	0.2	0	0	HPO
SMAD4	C1848654	Broad ribs	0.2	0	0	HPO
EP300	C0426891	Broad thumbs	0.2	0	0	HPO
GLI3	C0426891	Broad thumbs	0.2	0	0	HPO
ROR2	C0426891	Broad thumbs	0.2	0	0	HPO
ROR2	C1865038	Broad toes	0.2	0	0	HPO
KMT2A	C0856863	Broad-based gait	0.2	0	0	HPO
ADAM33	C0085129	Bronchial Hyperreactivity	0.20921	1	0	CTD_human
SCNN1A	C0006267	Bronchiectasis	0.2	0	0	HPO
BLM	C0006267	Bronchiectasis	0.2	0	0	HPO
SCNN1A	C2751666	BRONCHIECTASIS WITH OR WITHOUT ELEVATED SWEAT CHLORIDE 2	0.4	1	4	CTD_human;UNIPROT
EGFR	C0007120	Bronchioloalveolar Adenocarcinoma	0.308816	0	0	HPO
NPY	C0008677	Bronchitis, Chronic	0.2	1	0	CTD_human
SCNN1A	C0008677	Bronchitis, Chronic	0.2	0	0	HPO
POSTN	C0006287	Bronchopulmonary Dysplasia	0.2	1	0	CTD_human
GSN	C4082299	Bulbar palsy	0.2	0	0	HPO
RYR1	C4082299	Bulbar palsy	0.2	0	0	HPO
GSN	C1301959	Bulbar weakness	0.2	0	0	HPO
RYR1	C1301959	Bulbar weakness	0.2	0	0	HPO
POU3F4	C2676973	Bulbous internal auditory canal	0.2	0	0	HPO
RBMX	C1855751	Bulbous nasal tip	0.2	0	0	HPO
TBX1	C1855751	Bulbous nasal tip	0.2	0	0	HPO
RBMX	C0240543	Bulbous nose	0.2	0	0	HPO
TBX1	C0240543	Bulbous nose	0.2	0	0	HPO
AUTS2	C4280500	Bulbous tip of nose	0.2	0	0	HPO
FOXP1	C1867446	Bulging forehead	0.2	0	0	HPO
MYH3	C1867446	Bulging forehead	0.2	0	0	HPO
PURA	C1867446	Bulging forehead	0.2	0	0	HPO
CCND2	C1867446	Bulging forehead	0.2	0	0	HPO
SLC16A2	C0006386	Bunion	0.2	0	0	HPO
GDF5	C0006386	Bunion	0.2	0	0	HPO
GTF2IRD1	C0006386	Bunion	0.2	0	0	HPO
SALL3	C0006413	Burkitt Lymphoma	0.2	1	0	CTD_human
EP300	C1853487	Bushy eyebrows	0.2	0	0	HPO
SMAD4	C1853487	Bushy eyebrows	0.2	0	0	HPO
KMT2A	C1853487	Bushy eyebrows	0.2	0	0	HPO
BCOR	C1853487	Bushy eyebrows	0.2	0	0	HPO
SOX11	C1853487	Bushy eyebrows	0.2	0	0	HPO
CTNND2	C0240635	Byzanthine arch palate	0.2	0	0	HPO
DDX11	C0240635	Byzanthine arch palate	0.2	0	0	HPO
EFNB1	C0240635	Byzanthine arch palate	0.2	0	0	HPO
EP300	C0240635	Byzanthine arch palate	0.2	0	0	HPO
KAT6B	C0240635	Byzanthine arch palate	0.2	0	0	HPO
SMAD3	C0240635	Byzanthine arch palate	0.2	0	0	HPO
KMT2A	C0240635	Byzanthine arch palate	0.2	0	0	HPO
MYH3	C0240635	Byzanthine arch palate	0.2	0	0	HPO
NOTCH3	C0240635	Byzanthine arch palate	0.2	0	0	HPO
PURA	C0240635	Byzanthine arch palate	0.2	0	0	HPO
RYR1	C0240635	Byzanthine arch palate	0.2	0	0	HPO
TNNT3	C0240635	Byzanthine arch palate	0.2	0	0	HPO
CASK	C0240635	Byzanthine arch palate	0.2	0	0	HPO
TBX4	C0240635	Byzanthine arch palate	0.2	0	0	HPO
NOTCH3	C0751587	CADASIL Syndrome	0.782494	20	22	CTD_human;ORPHANET;UNIPROT
EP300	C0221263	Cafe-au-Lait Spots	0.2	0	0	HPO
BLM	C0221263	Cafe-au-Lait Spots	0.2	0	0	HPO
CBL	C0221263	Cafe-au-Lait Spots	0.2	0	0	HPO
MYH3	C1860450	Calcaneovalgus deformity	0.2	0	0	HPO
TNNT3	C1860450	Calcaneovalgus deformity	0.2	0	0	HPO
PTCH1	C1397139	Calcification of falx cerebri	0.2	0	0	HPO
NOTCH3	C0553730	Calcium pyrophosphate deposition disease	0.2	0	0	HPO
GRIP1	C4280596	Calvarial defect	0.2	0	0	HPO
LETM1	C4280596	Calvarial defect	0.2	0	0	HPO
CA2	C0011989	Camurati-Engelmann Syndrome	0.2	0	0	HPO
GABRA2	C0006870	Cannabis Dependence	0.200549	1	0	PSYGENET
CNR2	C3160814	Cannabis use	0.2	1	0	PSYGENET
GABRA2	C3160814	Cannabis use	0.2	1	0	PSYGENET
DDX11	C4020892	Capuchin ears	0.2	0	0	HPO
EDNRA	C4020892	Capuchin ears	0.2	0	0	HPO
GRIP1	C4020892	Capuchin ears	0.2	0	0	HPO
DTX4	C0887833	Carcinoma, Pancreatic Ductal	0.2	1	0	CTD_human
NOTCH3	C0887833	Carcinoma, Pancreatic Ductal	0.2	1	0	CTD_human
EP300	C0007138	Carcinoma, Transitional Cell	0.200275	1	0	CTD_human
ESR2	C0007138	Carcinoma, Transitional Cell	0.2	1	0	CTD_human
KMT2A	C0007138	Carcinoma, Transitional Cell	0.2	1	0	CTD_human
EP300	C0003811	Cardiac Arrhythmia	0.2	0	0	HPO
ESR2	C0003811	Cardiac Arrhythmia	0.2	1	0	CTD_human
KAT6B	C0003811	Cardiac Arrhythmia	0.2	0	0	HPO
GNA11	C0003811	Cardiac Arrhythmia	0.2	0	0	HPO
OPRK1	C0003811	Cardiac Arrhythmia	0.2	1	0	CTD_human
EP300	C1842820	Cardiac conduction abnormalities	0.2	0	0	HPO
KAT6B	C1842820	Cardiac conduction abnormalities	0.2	0	0	HPO
GNA11	C1842820	Cardiac conduction abnormalities	0.2	0	0	HPO
PTCH1	C1096654	Cardiac fibroma	0.200549	0	0	HPO
PTCH1	C1332852	Cardiac rhabdomyoma	0.2	0	0	HPO
ADRA1B	C0018800	Cardiomegaly	0.2	2	0	CTD_human
FHL2	C0018800	Cardiomegaly	0.2	1	0	CTD_human
SMAD3	C0018800	Cardiomegaly	0.2	0	0	HPO
TNNT2	C0018800	Cardiomegaly	0.20514	1	0	CTD_human
CCND2	C0018800	Cardiomegaly	0.2	1	0	CTD_human
ADCY5	C0878544	Cardiomyopathies	0.2	2	0	CTD_human
ADRB2	C0878544	Cardiomyopathies	0.202956	1	0	CTD_human
GSN	C0878544	Cardiomyopathies	0.2	0	0	HPO
HGF	C0878544	Cardiomyopathies	0.200824	2	0	CTD_human
BDKRB2	C0878544	Cardiomyopathies	0.2	1	0	CTD_human
TNNT2	C0878544	Cardiomyopathies	0.426594	2	5	CTD_human;HPO
CRYAB	C0007193	Cardiomyopathy, Dilated	0.203282	0	0	HPO
ADRB2	C0007193	Cardiomyopathy, Dilated	0.21291	1	0	CTD_human
DSG2	C0007193	Cardiomyopathy, Dilated	0.205415	0	0	HPO
EGFR	C0007193	Cardiomyopathy, Dilated	0.282682	1	0	CTD_human
FHL2	C0007193	Cardiomyopathy, Dilated	0.200275	0	0	HPO
NR3C2	C0007193	Cardiomyopathy, Dilated	0.202733	1	0	CTD_human
PSEN1	C0007193	Cardiomyopathy, Dilated	0.400549	1	1	CTD_human;HPO
RYR1	C0007193	Cardiomyopathy, Dilated	0.2	0	0	HPO
TNNT2	C0007193	Cardiomyopathy, Dilated	0.414508	2	12	CTD_human;HPO
ACTN2	C0007193	Cardiomyopathy, Dilated	0.202682	0	0	HPO
ACTN2	C2677338	Cardiomyopathy, Dilated, 1AA	0.4	4	6	CTD_human;UNIPROT
DSG2	C2752072	Cardiomyopathy, Dilated, 1BB	0.2	0	0	CTD_human
TNNT2	C1832243	CARDIOMYOPATHY, DILATED, 1D (disorder)	0.48	4	10	CTD_human;UNIPROT
CRYAB	C3554649	CARDIOMYOPATHY, DILATED, 1II	0.2	2	2	UNIPROT
PSEN1	C3160720	Cardiomyopathy, Dilated, 1u	0.4	1	1	CTD_human;UNIPROT
TNNT2	C1861864	Cardiomyopathy, Familial Hypertrophic, 2	0.48	13	18	CTD_human;UNIPROT
TNNT2	C2676271	CARDIOMYOPATHY, FAMILIAL RESTRICTIVE, 3 (disorder)	0.2	0	0	CTD_human
TNNT2	C0949658	Cardiomyopathy, Hypertrophic, Familial	0.215862	2	24	CTD_human
DSG2	C2063326	Cardiomyopathy, right ventricular	0.200275	0	0	HPO
STRA6	C0243050	Cardiovascular Abnormalities	0.2	1	0	CTD_human
ALB	C0007222	Cardiovascular Diseases	0.203846	1	0	CTD_human
NPY	C0007222	Cardiovascular Diseases	0.208646	1	0	CTD_human
TNNT2	C0007222	Cardiovascular Diseases	0.2	1	0	CTD_human
ITGA2B	C0007274	Carotid Artery Thrombosis	0.2	1	0	CTD_human
GDF5	C0431863	Carpal synostosis	0.2	0	0	HPO
FGF14	C0007302	Cartilage Diseases	0.2	1	0	CTD_human
DRD1	C0007370	Catalepsy	0.2	3	0	CTD_human
CRYAB	C0086543	Cataract	0.410136	1	0	CTD_human;HPO
VCAN	C0086543	Cataract	0.2	0	0	HPO
EP300	C0086543	Cataract	0.2	0	0	HPO
AIPL1	C0086543	Cataract	0.200275	0	0	HPO
ZBTB20	C0086543	Cataract	0.2	0	0	HPO
LRP5	C0086543	Cataract	0.2	0	0	HPO
MYH9	C0086543	Cataract	0.201374	0	0	HPO
NEK2	C0086543	Cataract	0.2	0	0	HPO
PAH	C0086543	Cataract	0.2	0	0	HPO
PAX6	C0086543	Cataract	0.203557	0	0	HPO
BCOR	C0086543	Cataract	0.2	0	0	HPO
PTCH1	C0086543	Cataract	0.2	0	0	HPO
RP2	C0086543	Cataract	0.2	0	0	HPO
SAG	C0086543	Cataract	0.2	0	0	HPO
CASK	C0086543	Cataract	0.2	0	0	HPO
SLC4A4	C0086543	Cataract	0.401099	1	0	CTD_human;HPO
CRYAB	C3808377	CATARACT 16, MULTIPLE TYPES	0.28	0	0	ORPHANET
UNC45B	C4225389	CATARACT 43	0.2	1	1	UNIPROT
PAX6	C1858679	CATARACT, AUTOSOMAL DOMINANT	0.2	0	0	CTD_human
ALK	C0241577	Catecholamines urine increased	0.2	0	0	HPO
CTNNB1	C0007528	Cecal Neoplasms	0.2	1	0	CTD_human
GTF2IRD1	C0149754	Cellulitis of periorbital region	0.2	0	0	HPO
EFNB1	C4280539	Central cleft of nose	0.2	0	0	HPO
PTCH1	C4280539	Central cleft of nose	0.2	0	0	HPO
RYR1	C0751951	Central Core Myopathy (disorder)	0.725713	37	100	CTD_human;ORPHANET;UNIPROT
CTNNB1	C0687720	Central Diabetes Insipidus	0.2	0	0	HPO
MAT1A	C0338474	Central nervous system demyelination	0.2	0	0	HPO
PDYN	C0338474	Central nervous system demyelination	0.2	0	0	HPO
RYR1	C1842170	Centrally nucleated skeletal muscle fibers	0.2	0	0	HPO
DCX	C0007758	Cerebellar Ataxia	0.2	0	0	HPO
LETM1	C0007758	Cerebellar Ataxia	0.2	0	0	HPO
OGDH	C0007758	Cerebellar Ataxia	0.2	0	0	HPO
PAX6	C0007758	Cerebellar Ataxia	0.2	0	0	HPO
PLP1	C0007758	Cerebellar Ataxia	0.2	0	0	HPO
APTX	C0007758	Cerebellar Ataxia	0.205769	0	0	HPO
SLC16A2	C0007758	Cerebellar Ataxia	0.2	0	0	HPO
PIK3R5	C0262404	Cerebellar degeneration	0.2	0	0	HPO
MYH3	C0262404	Cerebellar degeneration	0.2	0	0	HPO
PDYN	C0262404	Cerebellar degeneration	0.2	0	0	HPO
APTX	C0262404	Cerebellar degeneration	0.200275	0	0	HPO
ZIC1	C0262404	Cerebellar degeneration	0.2	0	0	HPO
CASK	C0007760	Cerebellar Diseases	0.2	1	0	CTD_human
PIK3R5	C0234162	Cerebellar Dysmetria	0.2	0	0	HPO
MAG	C0234162	Cerebellar Dysmetria	0.2	0	0	HPO
PDYN	C0234162	Cerebellar Dysmetria	0.2	0	0	HPO
PLP1	C0234162	Cerebellar Dysmetria	0.2	0	0	HPO
GTF2IRD1	C0234162	Cerebellar Dysmetria	0.2	0	0	HPO
TECPR2	C0234162	Cerebellar Dysmetria	0.2	0	0	HPO
PAX6	C0266470	Cerebellar Hypoplasia	0.2	0	0	HPO
CASK	C0266470	Cerebellar Hypoplasia	0.201099	0	0	HPO
KIF14	C0266470	Cerebellar Hypoplasia	0.2	0	0	HPO
NTNG1	C3279222	Cerebellar hypoplasia and atrophy	0.2	0	0	HPO
SOX11	C3279222	Cerebellar hypoplasia and atrophy	0.2	0	0	HPO
AIPL1	C3280770	Cerebellar vermis aplasia or hypoplasia	0.2	0	0	HPO
AIPL1	C1855676	Cerebellar vermis aplasia/ hypoplasia	0.2	0	0	HPO
NTNG1	C0235946	Cerebral atrophy	0.2	0	0	HPO
NOTCH3	C0235946	Cerebral atrophy	0.2	0	0	HPO
PSEN1	C0235946	Cerebral atrophy	0.200549	0	0	HPO
CASK	C0235946	Cerebral atrophy	0.2	0	0	HPO
TECPR2	C0235946	Cerebral atrophy	0.2	0	0	HPO
CTNNB1	C0270685	Cerebral calcification	0.2	0	0	HPO
PAH	C0270685	Cerebral calcification	0.2	0	0	HPO
PTCH1	C0270685	Cerebral calcification	0.2	0	0	HPO
CA2	C0270685	Cerebral calcification	0.2	0	0	HPO
GNA11	C3698239	Cerebral cortex myoclonus	0.2	0	0	HPO
ITGA2B	C2937358	Cerebral Hemorrhage	0.2	1	0	CTD_human
SERPINC1	C2937358	Cerebral Hemorrhage	0.2	1	0	CTD_human
BCL2	C2937358	Cerebral Hemorrhage	0.2	1	0	CTD_human
S100B	C2937358	Cerebral Hemorrhage	0.202733	1	0	CTD_human
KIF14	C1855330	Cerebral hypoplasia	0.2	0	0	HPO
NPY	C0007785	Cerebral Infarction	0.28	1	0	CTD_human
PRKCH	C0007785	Cerebral Infarction	0.203557	0	0	CTD_human
NOTCH3	C0917798	Cerebral Ischemia	0.200275	0	0	HPO
GTF2IRD1	C0917798	Cerebral Ischemia	0.2	0	0	HPO
AUTS2	C0007789	Cerebral Palsy	0.2	0	0	HPO
ALB	C0038454	Cerebrovascular accident	0.200549	4	0	CTD_human
GUCY1A3	C0038454	Cerebrovascular accident	0.2	0	0	HPO
APOA1	C0038454	Cerebrovascular accident	0.210555	1	0	CTD_human
ITGA2B	C0038454	Cerebrovascular accident	0.223689	1	0	CTD_human
NOTCH3	C0038454	Cerebrovascular accident	0.214495	0	0	HPO
GTF2IRD1	C0038454	Cerebrovascular accident	0.2	0	0	HPO
CLN5	C1850442	CEROID LIPOFUSCINOSIS, NEURONAL, 5	0.680275	5	43	CTD_human;ORPHANET;UNIPROT
DNAJC5	C1834207	Ceroid Lipofuscinosis, Neuronal, Parry Type	0.400549	1	2	ORPHANET;UNIPROT
EP300	C1852464	Cervical vertebral abnormalities	0.2	0	0	HPO
LRSAM1	C0007959	Charcot-Marie-Tooth Disease	0.201099	1	2	CTD_human
LRSAM1	C3280797	CHARCOT-MARIE-TOOTH DISEASE, AXONAL, TYPE 2P	0.48	1	6	ORPHANET;UNIPROT
PRX	C3540453	CHARCOT-MARIE-TOOTH DISEASE, DEMYELINATING, TYPE 4F	0.400549	1	9	ORPHANET;UNIPROT
INF2	C3280845	CHARCOT-MARIE-TOOTH DISEASE, DOMINANT INTERMEDIATE E	0.4	5	5	ORPHANET;UNIPROT
LYST	C0007965	Chediak-Higashi Syndrome	0.688777	2	41	CTD_human;ORPHANET;UNIPROT
CTNNB1	C4277682	Chemical and Drug Induced Liver Injury	0.2	1	0	CTD_human
ALB	C4277682	Chemical and Drug Induced Liver Injury	0.2	2	0	CTD_human
FMO3	C4277682	Chemical and Drug Induced Liver Injury	0.2	1	0	CTD_human
HAVCR1	C4277682	Chemical and Drug Induced Liver Injury	0.2	1	0	CTD_human
GSN	C4277682	Chemical and Drug Induced Liver Injury	0.2	1	0	CTD_human
APOA1	C4277682	Chemical and Drug Induced Liver Injury	0.2	1	0	CTD_human
APOH	C4277682	Chemical and Drug Induced Liver Injury	0.28	1	0	CTD_human
RBP1	C4277682	Chemical and Drug Induced Liver Injury	0.2	1	0	CTD_human
F2RL3	C4277682	Chemical and Drug Induced Liver Injury	0.2	1	0	CTD_human
SMAD3	C0008031	Chest Pain	0.2	0	0	HPO
MEFV	C0008031	Chest Pain	0.200549	0	0	HPO
TET2	C0008031	Chest Pain	0.2	0	0	HPO
PLCE1	C1837352	Childhood onset	0.2	0	0	HPO
EGFR	C0263454	Chloracne	0.200275	1	0	CTD_human
GRIP1	C0584837	Choanal stenosis	0.2	0	0	HPO
EGFR	C0206698	Cholangiocarcinoma	0.212818	1	0	CTD_human
IDH1	C0206698	Cholangiocarcinoma	0.201099	1	0	CTD_human
SMAD4	C0206698	Cholangiocarcinoma	0.200275	1	0	CTD_human
PRKACB	C0206698	Cholangiocarcinoma	0.2	1	0	CTD_human
HK1	C0008325	Cholecystitis	0.2	0	0	HPO
SMAD4	C0008325	Cholecystitis	0.2	0	0	HPO
HK1	C0008350	Cholelithiasis	0.2	0	0	HPO
TBX1	C0008350	Cholelithiasis	0.2	0	0	HPO
APOA1	C0008370	Cholestasis	0.2	0	0	HPO
PDYN	C0008370	Cholestasis	0.2	1	0	CTD_human
F2RL3	C0008370	Cholestasis	0.2	1	0	CTD_human
GDF5	C0265260	Chondrodysplasia, Grebe type	0.681648	1	1	CTD_human;ORPHANET;UNIPROT
IDH1	C0936248	Chondroma	0.200275	2	0	CTD_human
BCL2	C0206637	Chondrosarcoma, Mesenchymal	0.2	1	0	CTD_human
MAP3K1	C0221182	Chordee	0.2	0	0	HPO
ADCY5	C0008489	Chorea	0.200549	0	0	HPO
ACAT2	C0008489	Chorea	0.2	0	0	HPO
ADCY5	C4020858	Choreatic disease	0.2	0	0	HPO
ACAT2	C4020858	Choreatic disease	0.2	0	0	HPO
PLP1	C0234967	Choreoathetoid movements	0.2	0	0	HPO
PLP1	C0085583	Choreoathetosis	0.2	0	0	HPO
VCAN	C4048273	Chorioretinal atrophy	0.2	0	0	HPO
SAG	C4048273	Chorioretinal atrophy	0.2	0	0	HPO
RP2	C0521683	Chorioretinal degeneration	0.2	0	0	HPO
EP300	C1857627	Chorioretinal dystrophy	0.2	0	0	HPO
MEIS2	C4225666	CHROMOSOME 15q14 DELETION SYNDROME	0.2	0	0	ORPHANET
TBX4	C3150607	CHROMOSOME 17q23.1-q23.2 DELETION SYNDROME	0.2	0	0	ORPHANET
TBX4	C3150880	CHROMOSOME 17q23.1-q23.2 DUPLICATION SYNDROME	0.2	0	0	ORPHANET
NFIA	C3151036	CHROMOSOME 1p32-p31 DELETION SYNDROME	0.200275	0	0	ORPHANET
PRDM16	C1842870	Chromosome 1p36 Deletion Syndrome	0.200549	0	0	ORPHANET
TBX1	C2675369	Chromosome 22q11.2 Microduplication Syndrome	0.2	0	0	ORPHANET
OXTR	C2931337	Chromosome 3, monosomy 3p25	0.2	1	0	CTD_human
KMT2A	C0008625	Chromosome Aberrations	0.2	1	0	CTD_human
SULT1A2	C0008625	Chromosome Aberrations	0.2	1	0	CTD_human
SULT1A1	C0008625	Chromosome Aberrations	0.2	1	0	CTD_human
DDX11	C0376628	Chromosome Breakage	0.2	1	0	CTD_human
BLM	C0376628	Chromosome Breakage	0.2	0	0	HPO
RP2	C1845136	Chromosome Xp11.3 Deletion Syndrome	0.2	0	0	CTD_human
GPR101	C3891556	CHROMOSOME Xq26.3 DUPLICATION SYNDROME	0.200549	0	0	ORPHANET
PSEN1	C4023521	Chronic furunculosis	0.2	0	0	HPO
NLRP3	C0409818	Chronic Infantile Neurological, Cutaneous, and Articular Syndrome	0.492363	8	18	ORPHANET;UNIPROT
MYH9	C2316810	Chronic kidney disease stage 5	0.206593	0	0	HPO
PLCE1	C2316810	Chronic kidney disease stage 5	0.200275	0	0	HPO
BLM	C0746102	Chronic lung disease	0.2	0	0	HPO
P2RX7	C0023434	Chronic Lymphocytic Leukemia	0.409745	1	0	CTD_human;ORPHANET
LEF1	C0023434	Chronic Lymphocytic Leukemia	0.202198	1	2	CTD_human
BCL2	C0023434	Chronic Lymphocytic Leukemia	0.262189	2	3	CTD_human
ABCA1	C1858970	Chronic noninfectious lymphadenopathy	0.2	0	0	HPO
MMP14	C0024117	Chronic Obstructive Airway Disease	0.205415	1	0	CTD_human
TNNT2	C0024117	Chronic Obstructive Airway Disease	0.202733	1	0	CTD_human
ROR2	C0271441	Chronic otitis media	0.2	0	0	HPO
TBX1	C0271441	Chronic otitis media	0.2	0	0	HPO
GTF2IRD1	C0271441	Chronic otitis media	0.2	0	0	HPO
APTX	C0162674	Chronic progressive external ophthalmoplegia	0.2	0	0	HPO
RYR1	C0162674	Chronic progressive external ophthalmoplegia	0.2	0	0	HPO
CYP3A4	C0221765	Chronic schizophrenia	0.200275	1	0	PSYGENET
SOX11	C2748653	Chubby cheeks	0.2	0	0	HPO
BCOR	C4072884	Ciliary body coloboma	0.2	0	0	HPO
RSPH1	C3809634	CILIARY DYSKINESIA, PRIMARY, 24	0.2	1	6	UNIPROT
CCDC151	C0008780	Ciliary Motility Disorders	0.200549	0	0	ORPHANET
RSPH1	C0008780	Ciliary Motility Disorders	0.201099	0	0	ORPHANET
DEAF1	C0399526	Class III malocclusion	0.2	0	0	HPO
LRP5	C0399526	Class III malocclusion	0.2	0	0	HPO
SMAD4	C0399526	Class III malocclusion	0.2	0	0	HPO
MYH3	C0399526	Class III malocclusion	0.200275	0	0	HPO
PTCH1	C0399526	Class III malocclusion	0.2	0	0	HPO
TNNT3	C0399526	Class III malocclusion	0.2	0	0	HPO
CA2	C0399526	Class III malocclusion	0.2	0	0	HPO
PLP1	C0751916	Classic Pelizaeus-Merzbacher Disease	0.2	0	0	ORPHANET
DCX	C1955870	Classical Lissencephalies and Subcortical Band Heterotopias	0.202682	0	0	CTD_human
PAH	C0751434	Classical phenylketonuria	0.731243	29	183	HPO;ORPHANET;UNIPROT
DLX5	C0221373	Claw hand	0.201923	0	0	HPO
LETM1	C0221373	Claw hand	0.2	0	0	HPO
BCOR	C0334488	Clear cell sarcoma of kidney	0.201374	0	0	ORPHANET
FLT4	C2931852	Clear-cell metastatic renal cell carcinoma	0.200275	1	0	CTD_human
MYH3	C1849227	CLEFT CHIN	0.2	0	0	HPO
GRIP1	C0685787	Cleft face	0.2	0	0	HPO
EFNB1	C0008924	Cleft Lip	0.2	0	0	HPO
GRIP1	C0008924	Cleft Lip	0.2	0	0	HPO
GLI3	C0008924	Cleft Lip	0.2	0	0	HPO
LETM1	C0008924	Cleft Lip	0.2	0	0	HPO
BCOR	C0008924	Cleft Lip	0.2	0	0	HPO
PTCH1	C0008924	Cleft Lip	0.402682	1	0	CTD_human;HPO
EDNRA	C0008925	Cleft Palate	0.2	0	0	HPO
EFNB1	C0008925	Cleft Palate	0.2	0	0	HPO
GRIP1	C0008925	Cleft Palate	0.2	0	0	HPO
KIF7	C0008925	Cleft Palate	0.200275	1	0	CTD_human
LETM1	C0008925	Cleft Palate	0.2	0	0	HPO
MEIS2	C0008925	Cleft Palate	0.200549	0	0	HPO
PTCH1	C0008925	Cleft Palate	0.402407	1	0	CTD_human;HPO
TBX1	C0008925	Cleft Palate	0.201374	0	0	HPO
CASK	C0008925	Cleft Palate	0.2	1	0	CTD_human
TBX4	C0008925	Cleft Palate	0.2	0	0	HPO
PTCH1	C1398522	Cleft palate and bilateral cleft lip	0.2	0	0	HPO
EFNB1	C0158646	Cleft palate with cleft lip	0.2	0	0	HPO
BCOR	C0158646	Cleft palate with cleft lip	0.2	0	0	HPO
PTCH1	C0158646	Cleft palate with cleft lip	0.200824	0	0	HPO
GRIP1	C4255098	Cleft tongue	0.2	0	0	HPO
ROR2	C4255098	Cleft tongue	0.2	0	0	HPO
HYAL1	C0266122	Cleft uvula	0.2	0	0	HPO
BCOR	C0266122	Cleft uvula	0.2	0	0	HPO
TBX1	C0266122	Cleft uvula	0.2	0	0	HPO
ITGAL	C2362914	clinical depression	0.2	1	0	PSYGENET
NPY	C2362914	clinical depression	0.2	1	0	PSYGENET
ROR2	C1844527	Clitoral hypoplasia	0.2	0	0	HPO
MKRN3	C1844527	Clitoral hypoplasia	0.2	0	0	HPO
SLC16A2	C0009024	Clonus	0.2	0	0	HPO
ABCA1	C0521719	Clouding of corneal stroma	0.2	0	0	HPO
GRIP1	C0521719	Clouding of corneal stroma	0.2	0	0	HPO
APOA1	C0521719	Clouding of corneal stroma	0.2	0	0	HPO
MMP14	C0521719	Clouding of corneal stroma	0.2	0	0	HPO
PAX6	C0521719	Clouding of corneal stroma	0.2	0	0	HPO
PITX2	C0521719	Clouding of corneal stroma	0.2	0	0	HPO
ABCA1	C1856661	Cloudy cornea	0.2	0	0	HPO
NTRK1	C1856661	Cloudy cornea	0.2	0	0	HPO
PAX6	C1856661	Cloudy cornea	0.2	0	0	HPO
CLN5	C0233844	Clumsiness	0.2	0	0	HPO
PURA	C4025616	CNS hypomyelination	0.2	0	0	HPO
LYST	C1846821	Coagulation abnormalities	0.2	0	0	HPO
KAT6B	C1846821	Coagulation abnormalities	0.2	0	0	HPO
F12	C0151563	Coagulation time prolonged	0.2	0	0	HPO
KAT6B	C1845847	Coarse facial features	0.2	0	0	HPO
RBMX	C1845847	Coarse facial features	0.2	0	0	HPO
MMP14	C1845847	Coarse facial features	0.2	0	0	HPO
PTCH1	C1845847	Coarse facial features	0.2	0	0	HPO
SOX11	C1845847	Coarse facial features	0.2	0	0	HPO
TSHR	C1845847	Coarse facial features	0.2	0	0	HPO
GTF2IRD1	C1845847	Coarse facial features	0.2	0	0	HPO
KAT6B	C0277959	Coarse hair	0.2	0	0	HPO
NOTCH3	C0277959	Coarse hair	0.2	0	0	HPO
PADI3	C0277959	Coarse hair	0.2	0	0	HPO
DRD3	C0009171	Cocaine Abuse	0.202682	1	0	PSYGENET
HTR2C	C0009171	Cocaine Abuse	0.2	1	0	PSYGENET
NR4A2	C0009171	Cocaine Abuse	0.200275	1	0	PSYGENET
PLP1	C0009171	Cocaine Abuse	0.200275	2	0	PSYGENET
DRD3	C0600427	Cocaine Dependence	0.200824	3	0	PSYGENET
GABRA2	C0600427	Cocaine Dependence	0.200824	3	0	PSYGENET
NPY	C0600427	Cocaine Dependence	0.200275	1	0	PSYGENET
OPRK1	C0600427	Cocaine Dependence	0.200824	5	0	PSYGENET
OPRM1	C0600427	Cocaine Dependence	0.200824	3	0	PSYGENET
PDYN	C0600427	Cocaine Dependence	0.203781	5	0	PSYGENET
DNAH8	C0236736	Cocaine-Related Disorders	0.2	1	0	CTD_human
DRD1	C0236736	Cocaine-Related Disorders	0.2	4	0	CTD_human
DRD3	C0236736	Cocaine-Related Disorders	0.204814	5	0	CTD_human
ESR2	C0236736	Cocaine-Related Disorders	0.2	1	0	CTD_human
GABRA2	C0236736	Cocaine-Related Disorders	0.2	2	0	CTD_human
GAD2	C0236736	Cocaine-Related Disorders	0.2	1	0	CTD_human
GRIA1	C0236736	Cocaine-Related Disorders	0.2	5	0	CTD_human
GRM5	C0236736	Cocaine-Related Disorders	0.2	1	0	CTD_human
NPY	C0236736	Cocaine-Related Disorders	0.202407	1	0	CTD_human
NPY2R	C0236736	Cocaine-Related Disorders	0.202407	1	0	CTD_human
NTRK2	C0236736	Cocaine-Related Disorders	0.2	2	0	CTD_human
OPRK1	C0236736	Cocaine-Related Disorders	0.202407	2	0	CTD_human
OPRM1	C0236736	Cocaine-Related Disorders	0.2	3	0	CTD_human
PDYN	C0236736	Cocaine-Related Disorders	0.202407	4	0	CTD_human
SCARB1	C0236736	Cocaine-Related Disorders	0.2	1	0	CTD_human
APTX	C3551954	COENZYME Q10 DEFICIENCY, PRIMARY, 1	0.2	0	0	CTD_human
SMARCA2	C0265338	Coffin-Siris syndrome	0.2	1	0	CTD_human
SOX11	C0265338	Coffin-Siris syndrome	0.200549	0	0	ORPHANET
DRD3	C0009241	Cognition Disorders	0.2	1	0	CTD_human
FGF14	C0009241	Cognition Disorders	0.200275	1	0	CTD_human
SMAD4	C0009241	Cognition Disorders	0.2	1	0	CTD_human
OXTR	C0009241	Cognition Disorders	0.200275	1	0	CTD_human
DEAF1	C1864897	Cognitive delay	0.2	0	0	HPO
LYST	C1864897	Cognitive delay	0.2	0	0	HPO
CTNNB1	C1864897	Cognitive delay	0.2	0	0	HPO
DDX11	C1864897	Cognitive delay	0.2	0	0	HPO
EFNB1	C1864897	Cognitive delay	0.2	0	0	HPO
EP300	C1864897	Cognitive delay	0.2	0	0	HPO
KAT6B	C1864897	Cognitive delay	0.2	0	0	HPO
GRIK2	C1864897	Cognitive delay	0.2	0	0	HPO
HMGB3	C1864897	Cognitive delay	0.2	0	0	HPO
KIF2A	C1864897	Cognitive delay	0.2	0	0	HPO
ACAT2	C1864897	Cognitive delay	0.2	0	0	HPO
LETM1	C1864897	Cognitive delay	0.2	0	0	HPO
MAG	C1864897	Cognitive delay	0.2	0	0	HPO
MEIS2	C1864897	Cognitive delay	0.2	0	0	HPO
NTRK1	C1864897	Cognitive delay	0.2	0	0	HPO
ROR2	C1864897	Cognitive delay	0.2	0	0	HPO
OGDH	C1864897	Cognitive delay	0.2	0	0	HPO
PAH	C1864897	Cognitive delay	0.2	0	0	HPO
PAX6	C1864897	Cognitive delay	0.2	0	0	HPO
CDON	C1864897	Cognitive delay	0.2	0	0	HPO
PLP1	C1864897	Cognitive delay	0.2	0	0	HPO
PTCH1	C1864897	Cognitive delay	0.2	0	0	HPO
PURA	C1864897	Cognitive delay	0.2	0	0	HPO
SOX11	C1864897	Cognitive delay	0.2	0	0	HPO
TBX1	C1864897	Cognitive delay	0.2	0	0	HPO
TSHR	C1864897	Cognitive delay	0.2	0	0	HPO
WNT1	C1864897	Cognitive delay	0.2	0	0	HPO
ZIC2	C1864897	Cognitive delay	0.2	0	0	HPO
CA2	C1864897	Cognitive delay	0.2	0	0	HPO
MKRN3	C1864897	Cognitive delay	0.2	0	0	HPO
CASK	C1864897	Cognitive delay	0.2	0	0	HPO
CBL	C1864897	Cognitive delay	0.2	0	0	HPO
CCND2	C1864897	Cognitive delay	0.2	0	0	HPO
CEP135	C1864897	Cognitive delay	0.2	0	0	HPO
TECPR2	C1864897	Cognitive delay	0.2	0	0	HPO
TIMP3	C0009319	Colitis	0.200275	1	0	CTD_human
LRP5	C0410550	Collapse of vertebra	0.2	0	0	HPO
WNT1	C0410550	Collapse of vertebra	0.2	0	0	HPO
PAX6	C0521573	Coloboma of eyelid	0.2	0	0	ORPHANET
FZD5	C0521573	Coloboma of eyelid	0.2	0	0	ORPHANET
LETM1	C0240063	Coloboma of iris	0.2	0	0	HPO
BCOR	C0240063	Coloboma of iris	0.2	0	0	HPO
PTCH1	C0240063	Coloboma of iris	0.2	0	0	HPO
PAX6	C0344516	Coloboma of lens	0.2	0	0	ORPHANET
FZD5	C0344516	Coloboma of lens	0.2	0	0	ORPHANET
DDX11	C0155299	Coloboma of optic disc	0.2	0	0	HPO
PAX6	C0155299	Coloboma of optic disc	0.6	0	0	CTD_human;HPO;UNIPROT
BCOR	C0155299	Coloboma of optic disc	0.2	0	0	HPO
GTF2IRD1	C0012811	Colon diverticulum anatomic structure	0.2	0	0	HPO
CRYAB	C0009375	Colonic Neoplasms	0.2	1	0	CTD_human
CTNNB1	C0009375	Colonic Neoplasms	0.23171	9	0	CTD_human
EGFR	C0009375	Colonic Neoplasms	0.221002	2	0	CTD_human
GUCY1A3	C0009375	Colonic Neoplasms	0.2	1	0	CTD_human
ITIH4	C0009375	Colonic Neoplasms	0.2	1	0	CTD_human
MMP12	C0009375	Colonic Neoplasms	0.2	1	0	CTD_human
LEF1	C0009375	Colonic Neoplasms	0.203008	1	0	CTD_human
BCL2	C0009375	Colonic Neoplasms	0.289572	3	0	CTD_human
S100A4	C0009375	Colonic Neoplasms	0.2	1	0	CTD_human
SULT1A1	C0009375	Colonic Neoplasms	0.2	1	0	CTD_human
CCND2	C0009375	Colonic Neoplasms	0.2	1	0	CTD_human
TRPM7	C0009376	Colonic Polyps	0.202407	1	0	CTD_human
AIPL1	C0009398	Color vision defect	0.2	0	0	HPO
GUCA1A	C0009398	Color vision defect	0.2	0	0	HPO
PDE6C	C0009398	Color vision defect	0.2	0	0	HPO
CACNA1F	C0009398	Color vision defect	0.2	0	0	HPO
AIPL1	C3552853	Color vision defect, severe	0.2	0	0	HPO
GUCA1A	C3552853	Color vision defect, severe	0.2	0	0	HPO
PDE6C	C3552853	Color vision defect, severe	0.2	0	0	HPO
CACNA1F	C3552853	Color vision defect, severe	0.2	0	0	HPO
CTNNB1	C1527249	Colorectal Cancer	0.225771	3	1	UNIPROT
EPCAM	C2750471	COLORECTAL CANCER, HEREDITARY NONPOLYPOSIS, TYPE 8	0.2	0	0	CTD_human
GPNMB	C0009404	Colorectal Neoplasms	0.2	2	0	CTD_human
POSTN	C0009404	Colorectal Neoplasms	0.2	1	0	CTD_human
CD226	C0009404	Colorectal Neoplasms	0.202733	1	0	CTD_human
GATA5	C0009404	Colorectal Neoplasms	0.202733	1	0	CTD_human
ZNF569	C0009404	Colorectal Neoplasms	0.200275	1	0	CTD_human
CTNNB1	C0009404	Colorectal Neoplasms	0.263854	4	0	CTD_human
DCC	C0009404	Colorectal Neoplasms	0.209572	1	0	CTD_human
ABCA1	C0009404	Colorectal Neoplasms	0.2	1	0	CTD_human
EGFR	C0009404	Colorectal Neoplasms	0.251368	2	0	CTD_human
EP300	C0009404	Colorectal Neoplasms	0.2	0	0	CTD_human
ESR2	C0009404	Colorectal Neoplasms	0.206015	1	0	CTD_human
ALDH2	C0009404	Colorectal Neoplasms	0.207873	1	0	CTD_human
NTNG1	C0009404	Colorectal Neoplasms	0.2	1	0	CTD_human
TCERG1L	C0009404	Colorectal Neoplasms	0.2	1	0	CTD_human
SMAD4	C0009404	Colorectal Neoplasms	0.220951	2	0	CTD_human
NR4A2	C0009404	Colorectal Neoplasms	0.202733	1	0	CTD_human
TRPM7	C0009404	Colorectal Neoplasms	0.202407	1	0	CTD_human
AKR1B10	C0009404	Colorectal Neoplasms	0.200275	1	0	CTD_human
BCL2	C0009404	Colorectal Neoplasms	0.220779	1	0	CTD_human
RRM2	C0009404	Colorectal Neoplasms	0.2	1	0	CTD_human
SFRP1	C0009404	Colorectal Neoplasms	0.205741	2	0	CTD_human
PPP1R14A	C0009404	Colorectal Neoplasms	0.2	1	0	CTD_human
KAT6B	C0431384	Colpocephaly	0.2	0	0	HPO
NOTCH3	C0009421	Comatose	0.2	0	0	HPO
GDF1	C0392482	Common atrium	0.2	0	0	HPO
C5	C0343047	Complement component 5 deficiency	0.2	0	0	CTD_human
C5	C0272242	Complement deficiency disease	0.2	0	0	HPO
GDF5	C4021427	Complete duplication of distal phalanx of the thumb	0.2	0	0	HPO
ALDH2	C0342257	Complications of Diabetes Mellitus	0.2	1	0	CTD_human
LRP5	C0262431	Compression fracture of vertebral column	0.2	0	0	HPO
WNT1	C0262431	Compression fracture of vertebral column	0.2	0	0	HPO
CA2	C0271344	Compression of optic nerve	0.2	0	0	HPO
PSEN1	C0424290	Compulsive hoarding	0.2	0	0	HPO
GRIP1	C4280495	Concave bridge of nose	0.2	0	0	HPO
GLI3	C4280495	Concave bridge of nose	0.2	0	0	HPO
HYAL1	C4280495	Concave bridge of nose	0.2	0	0	HPO
ROR2	C4280495	Concave bridge of nose	0.2	0	0	HPO
SOX11	C4280495	Concave bridge of nose	0.2	0	0	HPO
CBL	C4280495	Concave bridge of nose	0.2	0	0	HPO
CCND2	C4280495	Concave bridge of nose	0.2	0	0	HPO
AMMECR1	C4280495	Concave bridge of nose	0.2	0	0	HPO
EP300	C0264886	Conduction disorder of the heart	0.2	0	0	HPO
KAT6B	C0264886	Conduction disorder of the heart	0.2	0	0	HPO
GNA11	C0264886	Conduction disorder of the heart	0.2	0	0	HPO
TSHZ1	C0018777	Conductive hearing loss	0.2	0	0	HPO
EDNRA	C0018777	Conductive hearing loss	0.2	0	0	HPO
GRIP1	C0018777	Conductive hearing loss	0.2	0	0	HPO
ZBTB20	C0018777	Conductive hearing loss	0.2	0	0	HPO
LRP5	C0018777	Conductive hearing loss	0.2	0	0	HPO
NEK2	C0018777	Conductive hearing loss	0.2	0	0	HPO
NOTCH3	C0018777	Conductive hearing loss	0.2	0	0	HPO
POU3F4	C0018777	Conductive hearing loss	0.200275	0	0	HPO
RP2	C0018777	Conductive hearing loss	0.2	0	0	HPO
SAG	C0018777	Conductive hearing loss	0.2	0	0	HPO
TBX1	C0018777	Conductive hearing loss	0.2	0	0	HPO
AIPL1	C0730290	Cone dystrophy	0.200275	0	0	HPO
GUCA1A	C0730290	Cone dystrophy	0.201648	0	0	HPO
PDE6C	C0730290	Cone dystrophy	0.200275	0	0	HPO
CACNA1F	C0730290	Cone dystrophy	0.2	0	0	HPO
GUCA1A	C1865869	CONE DYSTROPHY 3 (disorder)	0.480549	3	5	CTD_human;UNIPROT
PDE6C	C2751308	CONE DYSTROPHY 4 (disorder)	0.4	1	4	CTD_human;UNIPROT
AIPL1	C4072827	Cone/cone-rod dystrophy	0.2	0	0	HPO
GUCA1A	C4072827	Cone/cone-rod dystrophy	0.2	0	0	HPO
PDE6C	C4072827	Cone/cone-rod dystrophy	0.2	0	0	HPO
CACNA1F	C4072827	Cone/cone-rod dystrophy	0.2	0	0	HPO
CDHR1	C3150912	CONE-ROD DYSTROPHY 15	0.4	1	2	CTD_human;UNIPROT
CACNA1F	C1845407	CONE-ROD DYSTROPHY, X-LINKED, 3	0.200275	0	0	CTD_human
SMAD4	C1865037	Cone-shaped epiphyses	0.2	0	0	HPO
GDF5	C1865037	Cone-shaped epiphyses	0.2	0	0	HPO
GDF5	C1860828	Cone-shaped epiphyses of middle phalanges	0.2	0	0	HPO
CCR1	C0009676	Confusion	0.2	0	0	HPO
MEFV	C0009676	Confusion	0.2	0	0	HPO
NOTCH3	C0009676	Confusion	0.2	0	0	HPO
PTPRF	C0432357	Congenital absence of breast with absent nipple	0.200275	0	0	ORPHANET
KIF14	C0542519	Congenital absence of kidney	0.2	0	0	HPO
FREM1	C1609433	Congenital absence of kidneys syndrome	0.200275	1	0	CTD_human
TBX1	C1321907	Congenital absence of parathyroid gland	0.2	0	0	HPO
GDF1	C0600031	Congenital absence of spleen	0.2	0	0	HPO
ROR2	C0266121	Congenital absence of uvula	0.2	0	0	HPO
TSHZ1	C0495499	Congenital absence, atresia and stricture of auditory canal (external)	0.2	0	0	ORPHANET
PDE8B	C0001627	Congenital adrenal hyperplasia	0.200824	1	0	CTD_human
AUTS2	C0266617	Congenital anomaly of face	0.2	0	0	HPO
PITX2	C0266617	Congenital anomaly of face	0.200549	0	0	HPO
SOX11	C0266617	Congenital anomaly of face	0.2	0	0	HPO
ZIC2	C0266617	Congenital anomaly of face	0.200275	0	0	HPO
PTCH1	C0266623	Congenital anomaly of neck	0.2	0	0	HPO
SLC16A2	C0266623	Congenital anomaly of neck	0.2	0	0	HPO
GTF2IRD1	C0266623	Congenital anomaly of neck	0.2	0	0	HPO
NEK2	C0266423	Congenital anomaly of testis	0.2	0	0	HPO
RP2	C0266423	Congenital anomaly of testis	0.2	0	0	HPO
SAG	C0266423	Congenital anomaly of testis	0.2	0	0	HPO
EP300	C0266292	Congenital anomaly of the kidney	0.2	0	0	HPO
LETM1	C0266292	Congenital anomaly of the kidney	0.2	0	0	HPO
GRIP1	C0265756	Congenital atresia of larynx	0.2	0	0	HPO
GDF1	C0265908	Congenital atresia of pulmonary artery	0.200275	0	0	HPO
MYH9	C3277059	Congenital Bilateral Cataracts	0.2	0	0	HPO
BCOR	C3277059	Congenital Bilateral Cataracts	0.2	0	0	HPO
SMAD3	C0685409	Congenital Camptodactyly	0.2	0	0	HPO
SMAD4	C0685409	Congenital Camptodactyly	0.2	0	0	HPO
MYH3	C0685409	Congenital Camptodactyly	0.2	0	0	HPO
ROR2	C0685409	Congenital Camptodactyly	0.2	0	0	HPO
BCOR	C0685409	Congenital Camptodactyly	0.2	0	0	HPO
MYH9	C0009691	Congenital cataract	0.2	0	0	HPO
BCOR	C0009691	Congenital cataract	0.2	0	0	HPO
GRIP1	C0014065	Congenital cerebral hernia	0.2	0	0	HPO
AIPL1	C0014065	Congenital cerebral hernia	0.2	0	0	HPO
SMAD4	C0265610	Congenital clinodactyly	0.2	0	0	HPO
ROR2	C0265610	Congenital clinodactyly	0.2	0	0	HPO
BCOR	C0265610	Congenital clinodactyly	0.2	0	0	HPO
MKRN3	C0265610	Congenital clinodactyly	0.2	0	0	HPO
KAT6B	C0009081	Congenital clubfoot	0.2	0	0	HPO
LETM1	C0009081	Congenital clubfoot	0.2	0	0	HPO
MYH3	C0009081	Congenital clubfoot	0.204814	0	0	HPO
TNNT3	C0009081	Congenital clubfoot	0.202407	0	0	HPO
TBX4	C0009081	Congenital clubfoot	0.201099	0	0	HPO
PAX6	C0266551	Congenital coloboma of iris	0.200275	0	0	ORPHANET
FZD5	C0266551	Congenital coloboma of iris	0.2	0	0	ORPHANET
DCN	C1611195	Congenital corneal dystrophy	0.2	0	0	HPO
DDX11	C0339789	Congenital deafness	0.2	0	0	HPO
EP300	C0339789	Congenital deafness	0.2	0	0	HPO
NTNG1	C0339789	Congenital deafness	0.2	0	0	HPO
KAT6B	C0339789	Congenital deafness	0.2	0	0	HPO
ZBTB20	C0339789	Congenital deafness	0.2	0	0	HPO
TNC	C0339789	Congenital deafness	0.2	0	0	HPO
LETM1	C0339789	Congenital deafness	0.2	0	0	HPO
SMAD4	C0339789	Congenital deafness	0.2	0	0	HPO
MYH3	C0339789	Congenital deafness	0.2	0	0	HPO
ROR2	C0339789	Congenital deafness	0.2	0	0	HPO
PITX2	C0339789	Congenital deafness	0.2	0	0	HPO
BCOR	C0339789	Congenital deafness	0.2	0	0	HPO
SOX11	C0339789	Congenital deafness	0.2	0	0	HPO
TCF12	C0339789	Congenital deafness	0.2	0	0	HPO
ZIC1	C0339789	Congenital deafness	0.2	0	0	HPO
AMMECR1	C0339789	Congenital deafness	0.2	0	0	HPO
FREM1	C0235833	Congenital diaphragmatic hernia	0.360275	1	0	CTD_human
EFNB1	C0235833	Congenital diaphragmatic hernia	0.201099	0	0	HPO
LETM1	C0235833	Congenital diaphragmatic hernia	0.2	0	0	HPO
PIM1	C0235833	Congenital diaphragmatic hernia	0.2	1	0	CTD_human
RARB	C0235833	Congenital diaphragmatic hernia	0.200275	0	0	HPO
EP300	C0265563	Congenital dislocation of radial head	0.2	0	0	HPO
MYH3	C0266589	Congenital ear anomaly NOS (disorder)	0.2	0	0	HPO
SNAI2	C0266589	Congenital ear anomaly NOS (disorder)	0.2	0	0	HPO
TBX1	C0266589	Congenital ear anomaly NOS (disorder)	0.2	0	0	HPO
TNNT3	C0266589	Congenital ear anomaly NOS (disorder)	0.2	0	0	HPO
LETM1	C1271219	Congenital ectopic pupil	0.2	0	0	HPO
PAX6	C1271219	Congenital ectopic pupil	0.200275	0	0	CTD_human
CTNND2	C0678230	Congenital Epicanthus	0.2	0	0	HPO
DDX11	C0678230	Congenital Epicanthus	0.2	0	0	HPO
EP300	C0678230	Congenital Epicanthus	0.2	0	0	HPO
LETM1	C0678230	Congenital Epicanthus	0.2	0	0	HPO
KMT2A	C0678230	Congenital Epicanthus	0.2	0	0	HPO
MYH3	C0678230	Congenital Epicanthus	0.2	0	0	HPO
ROR2	C0678230	Congenital Epicanthus	0.2	0	0	HPO
PTCH1	C0678230	Congenital Epicanthus	0.2	0	0	HPO
TBX1	C0678230	Congenital Epicanthus	0.2	0	0	HPO
CASK	C0678230	Congenital Epicanthus	0.2	0	0	HPO
CBL	C0678230	Congenital Epicanthus	0.2	0	0	HPO
GTF2IRD1	C0678230	Congenital Epicanthus	0.2	0	0	HPO
PTCH1	C0265695	Congenital fusion of ribs	0.2	0	0	HPO
EDNRA	C0018798	Congenital Heart Defects	0.200275	1	0	CTD_human
GRIP1	C0018798	Congenital Heart Defects	0.2	0	0	HPO
GNA11	C0018798	Congenital Heart Defects	0.2	1	0	CTD_human
PITX2	C0018798	Congenital Heart Defects	0.2	1	0	CTD_human
STRA6	C0018798	Congenital Heart Defects	0.202733	1	0	CTD_human
TBX1	C0018798	Congenital Heart Defects	0.206253	1	0	CTD_human
GRIP1	C0152021	Congenital heart disease	0.2	0	0	HPO
GLI3	C0265677	Congenital hemivertebra	0.200275	0	0	HPO
MYH3	C0265677	Congenital hemivertebra	0.2	0	0	HPO
ROR2	C0265677	Congenital hemivertebra	0.2	0	0	HPO
PTCH1	C0265677	Congenital hemivertebra	0.2	0	0	HPO
IL17RD	C0266013	Congenital hypoplasia of breast	0.2	0	0	HPO
TBX3	C0266013	Congenital hypoplasia of breast	0.2	0	0	HPO
BCOR	C0426799	Congenital hypoplasia of clavicle	0.2	0	0	HPO
TBX3	C0426799	Congenital hypoplasia of clavicle	0.2	0	0	HPO
GLI3	C1396772	Congenital hypoplasia of epiglottis	0.2	0	0	HPO
GDF5	C0345375	Congenital hypoplasia of femur	0.2	0	0	HPO
GRIP1	C0266295	Congenital hypoplasia of kidney	0.2	0	0	HPO
GLI3	C0266295	Congenital hypoplasia of kidney	0.2	0	0	HPO
BCOR	C0266295	Congenital hypoplasia of kidney	0.2	0	0	HPO
TBX1	C0266295	Congenital hypoplasia of kidney	0.2	0	0	HPO
KIF14	C0266295	Congenital hypoplasia of kidney	0.2	0	0	HPO
GRIP1	C0265783	Congenital hypoplasia of lung	0.2	0	0	HPO
KAT6B	C0265783	Congenital hypoplasia of lung	0.2	0	0	HPO
GLE1	C0265783	Congenital hypoplasia of lung	0.2	0	0	HPO
RARB	C0265783	Congenital hypoplasia of lung	0.2	0	0	HPO
RYR1	C0265783	Congenital hypoplasia of lung	0.2	0	0	HPO
DCX	C0266435	Congenital hypoplasia of penis	0.2	0	0	HPO
GRIP1	C0266435	Congenital hypoplasia of penis	0.2	0	0	HPO
KAT6B	C0266435	Congenital hypoplasia of penis	0.2	0	0	HPO
GLI3	C0266435	Congenital hypoplasia of penis	0.2	0	0	HPO
ISL1	C0266435	Congenital hypoplasia of penis	0.2	0	0	HPO
MAP3K1	C0266435	Congenital hypoplasia of penis	0.2	0	0	HPO
NEK2	C0266435	Congenital hypoplasia of penis	0.2	0	0	HPO
ROR2	C0266435	Congenital hypoplasia of penis	0.2	0	0	HPO
CDON	C0266435	Congenital hypoplasia of penis	0.2	0	0	HPO
IL17RD	C0266435	Congenital hypoplasia of penis	0.2	0	0	HPO
RP2	C0266435	Congenital hypoplasia of penis	0.2	0	0	HPO
SAG	C0266435	Congenital hypoplasia of penis	0.2	0	0	HPO
TBX3	C0266435	Congenital hypoplasia of penis	0.2	0	0	HPO
MKRN3	C0266435	Congenital hypoplasia of penis	0.2	0	0	HPO
TBX3	C0685381	Congenital hypoplasia of radius	0.2	0	0	HPO
GDF5	C0685381	Congenital hypoplasia of radius	0.2	0	0	HPO
GRIP1	C0685891	Congenital hypoplasia of thymus	0.2	0	0	HPO
TBX1	C0685891	Congenital hypoplasia of thymus	0.200549	0	0	HPO
IGSF1	C0010308	Congenital Hypothyroidism	0.2	1	0	CTD_human
TSHR	C0010308	Congenital Hypothyroidism	0.422643	1	2	CTD_human;HPO
PITX2	C0344530	Congenital keratoglobus	0.2	0	0	HPO
CHRDL1	C0344530	Congenital keratoglobus	0.401374	1	7	ORPHANET;UNIPROT
OGDH	C4025276	Congenital lactic acidosis	0.2	0	0	HPO
LAMB3	C2673597	Congenital localized absence of skin	0.2	0	0	HPO
PAX6	C0497552	Congenital neurologic anomalies	0.2	1	0	CTD_human
CYP4F22	C0079154	Congenital Nonbullous Ichthyosiform Erythroderma	0.200275	0	0	ORPHANET
CERS3	C0079154	Congenital Nonbullous Ichthyosiform Erythroderma	0.200549	0	0	ORPHANET
NIPAL4	C0079154	Congenital Nonbullous Ichthyosiform Erythroderma	0.200824	0	0	ORPHANET
PAX6	C0700501	Congenital nystagmus	0.201099	0	0	HPO
EP300	C0009363	Congenital ocular coloboma (disorder)	0.2	0	0	HPO
HMGB3	C0009363	Congenital ocular coloboma (disorder)	0.2	0	0	HPO
PAX6	C0009363	Congenital ocular coloboma (disorder)	0.600549	1	1	CTD_human;ORPHANET;UNIPROT
FZD5	C0009363	Congenital ocular coloboma (disorder)	0.200275	0	0	ORPHANET
PTCH1	C0795690	Congenital omphalocele	0.2	0	0	HPO
NTRK1	C0002768	Congenital Pain Insensitivity	0.200824	0	0	ORPHANET
KAT6B	C0158731	Congenital pectus carinatum	0.2	0	0	HPO
ZBTB20	C0728829	Congenital pes cavus	0.2	0	0	HPO
PLP1	C0728829	Congenital pes cavus	0.2	0	0	HPO
APTX	C0728829	Congenital pes cavus	0.2	0	0	HPO
LRP5	C0344550	Congenital retinal fold	0.2	0	0	HPO
LAMB3	C0265989	Congenital scar	0.2	0	0	HPO
SNAI2	C1865866	Congenital sensorineural hearing loss	0.2	0	0	HPO
GLI3	C0152423	Congenital small ears	0.2	0	0	HPO
LETM1	C0152423	Congenital small ears	0.2	0	0	HPO
SMAD4	C0152423	Congenital small ears	0.2	0	0	HPO
RYR1	C0752282	Congenital Structural Myopathy	0.2	1	0	CTD_human
SIPA1L3	C0266539	Congenital total cataract	0.2	0	0	ORPHANET
PSEN1	C0018802	Congestive heart failure	0.200275	0	0	HPO
TNNT2	C0018802	Congestive heart failure	0.200549	0	0	HPO
TBX1	C0795907	CONOTRUNCAL ANOMALY FACE SYNDROME	0.200275	0	0	ORPHANET
GDF1	C1857586	CONOTRUNCAL HEART MALFORMATIONS (disorder)	0.4	1	1	CTD_human;UNIPROT
TBX1	C1857586	CONOTRUNCAL HEART MALFORMATIONS (disorder)	0.400275	1	1	CTD_human;UNIPROT
EP300	C0009806	Constipation	0.2	0	0	HPO
FOXP1	C0009806	Constipation	0.2	0	0	HPO
EPCAM	C0009806	Constipation	0.2	0	0	HPO
MEFV	C0009806	Constipation	0.2	0	0	HPO
NR4A2	C0009806	Constipation	0.2	0	0	HPO
OPRM1	C0009806	Constipation	0.2	1	0	CTD_human
TBX1	C0009806	Constipation	0.2	0	0	HPO
TSHR	C0009806	Constipation	0.2	0	0	HPO
GTF2IRD1	C0009806	Constipation	0.2	0	0	HPO
LRIG2	C0009806	Constipation	0.2	0	0	HPO
CCR1	C0011616	Contact Dermatitis	0.2	1	0	CTD_human
AKR1B10	C0011616	Contact Dermatitis	0.2	1	0	CTD_human
BCL2	C0011616	Contact Dermatitis	0.2	1	0	CTD_human
PAX6	C1855496	Contiguous gene syndrome	0.2	0	0	HPO
CRYAB	C0009917	Contracture	0.2	0	0	HPO
EP300	C0009917	Contracture	0.2	0	0	HPO
PLP1	C0009917	Contracture	0.2	0	0	HPO
RYR1	C0009917	Contracture	0.207953	0	0	HPO
SLC16A2	C0009917	Contracture	0.2	0	0	HPO
GDF5	C0009917	Contracture	0.2	0	0	HPO
CRYAB	C0009918	Contracture of joint	0.2	0	0	HPO
EP300	C0009918	Contracture of joint	0.2	0	0	HPO
PLP1	C0009918	Contracture of joint	0.2	0	0	HPO
RYR1	C0009918	Contracture of joint	0.2	0	0	HPO
SLC16A2	C0009918	Contracture of joint	0.2	0	0	HPO
GDF5	C0009918	Contracture of joint	0.2	0	0	HPO
MYH3	C0158113	Contracture of joint of hand	0.2	0	0	HPO
ROR2	C0158113	Contracture of joint of hand	0.2	0	0	HPO
BCOR	C0158113	Contracture of joint of hand	0.2	0	0	HPO
KAT6B	C4230640	Convex nasal bridge	0.2	0	0	HPO
SMAD4	C4230640	Convex nasal bridge	0.2	0	0	HPO
BCOR	C4230640	Convex nasal bridge	0.2	0	0	HPO
TBX1	C4230640	Convex nasal bridge	0.2	0	0	HPO
CASK	C4230640	Convex nasal bridge	0.2	0	0	HPO
EP300	C0240538	Convex nasal ridge	0.2	0	0	HPO
LETM1	C0240538	Convex nasal ridge	0.2	0	0	HPO
HGF	C1876165	Copper-Overload Cirrhosis	0.2	1	0	CTD_human
EP300	C1855670	Corneal abnormalities	0.2	0	0	HPO
PITX2	C1855670	Corneal abnormalities	0.2	0	0	HPO
HMGB3	C1167713	Corneal diameter decreased	0.2	0	0	HPO
PITX2	C1167713	Corneal diameter decreased	0.2	0	0	HPO
BCOR	C1167713	Corneal diameter decreased	0.2	0	0	HPO
PITX2	C1167712	Corneal diameter increased	0.2	0	0	HPO
KRT12	C0010036	Corneal dystrophy	0.200275	0	0	HPO
SLC4A4	C0155120	Corneal Dystrophy, Band-Shaped	0.200275	0	0	HPO
DCN	C1864738	Corneal Dystrophy, Congenital Stromal	0.481374	0	0	CTD_human;ORPHANET
KRT12	C0339277	Corneal Dystrophy, Juvenile Epithelial of Meesmann	0.613419	13	15	CTD_human;ORPHANET;UNIPROT
TBX1	C0085109	Corneal Neovascularization	0.2	0	0	HPO
ABCA1	C0010038	Corneal Opacity	0.2	0	0	HPO
GRIP1	C0010038	Corneal Opacity	0.2	0	0	HPO
APOA1	C0010038	Corneal Opacity	0.2	0	0	HPO
MMP14	C0010038	Corneal Opacity	0.2	0	0	HPO
PAX6	C0010038	Corneal Opacity	0.2	0	0	HPO
PITX2	C0010038	Corneal Opacity	0.2	0	0	HPO
SLC4A4	C0010038	Corneal Opacity	0.2	1	0	CTD_human
NTRK1	C0349702	Corneal Scar	0.2	0	0	HPO
ABCA1	C0423250	Corneal stromal opacities	0.2	0	0	HPO
NTRK1	C0423250	Corneal stromal opacities	0.2	0	0	HPO
PAX6	C0423250	Corneal stromal opacities	0.2	0	0	HPO
NTRK1	C0010043	Corneal Ulcer	0.2	0	0	HPO
EP300	C4020889	Cornela disease	0.2	0	0	HPO
PITX2	C4020889	Cornela disease	0.2	0	0	HPO
EFNB1	C1856266	Coronal craniosynostosis	0.2	0	0	HPO
ZIC1	C1856266	Coronal craniosynostosis	0.200275	0	0	HPO
MICA	C0010051	Coronary Aneurysm	0.2	1	0	CTD_human
ESR2	C1956346	Coronary Artery Disease	0.208697	1	0	CTD_human
GNB3	C1956346	Coronary Artery Disease	0.214335	1	0	CTD_human
GUCY1A3	C1956346	Coronary Artery Disease	0.2	1	1	CTD_human
APOA1	C1956346	Coronary Artery Disease	0.257827	1	0	CTD_human
SMAD3	C1956346	Coronary Artery Disease	0.205089	0	0	HPO
LRP6	C1970440	CORONARY ARTERY DISEASE, AUTOSOMAL DOMINANT 2 (disorder)	0.4	2	4	CTD_human;UNIPROT
ESR2	C0010068	Coronary heart disease	0.202682	1	0	CTD_human
ABCA1	C0242231	Coronary Stenosis	0.205089	0	0	HPO
FRMD4A	C4225193	CORPUS CALLOSUM, AGENESIS OF, WITH FACIAL ANOMALIES AND CEREBELLAR ATAXIA	0.2	0	0	ORPHANET
KIF2A	C0431380	Cortical Dysplasia	0.2	0	0	HPO
KIF2A	C3809414	CORTICAL DYSPLASIA, COMPLEX, WITH OTHER BRAIN MALFORMATIONS 3	0.2	1	2	UNIPROT
TUBB	C4014283	CORTICAL DYSPLASIA, COMPLEX, WITH OTHER BRAIN MALFORMATIONS 6	0.2	1	4	UNIPROT
[truncated: 6,433 more rows]
